# Supplementary material for: Timed inhibition of CDC7 increases CRISPR-Cas9 mediated templated repair
Source: Nat Commun. 2020 Apr 30;11:2109. doi: 10.1038/s41467-020-15845-1 (PMC7193628; doi:10.1038/s41467-020-15845-1)
Supplement: Supplementary file 1 — Supplementary Dataset 1 [file 41467_2020_15845_MOESM1_ESM.xlsx]

## Sheet: GUIDES
GO Terms: DNA metabolic processes, Nucleic Acid phosphodiester cleavage, DNA Repair, Cellular response to DNA Damage
Name	Gene	Oligo Sequence	Protospacer
AATF_-_35306286.23-P1P2	AATF	CCACCTTGTTGGAGTGGCCGGTCCAGAGCTGGTTTAAGAGCTAAGCTG	GAGTGGCCGGTCCAGAGCTG
AATF_-_35306340.23-P1P2	AATF	CCACCTTGTTGGGGAATCGGATCAAGGCGAGGTTTAAGAGCTAAGCTG	GGGAATCGGATCAAGGCGAG
AATF_-_35306346.23-P1P2	AATF	CCACCTTGTTGGGGATCAAGGCGAGAGGATCGTTTAAGAGCTAAGCTG	GGGATCAAGGCGAGAGGATC
AATF_-_35306333.23-P1P2	AATF	CCACCTTGTTGGGAGTCGGGGAATCGGATCAGTTTAAGAGCTAAGCTG	GGAGTCGGGGAATCGGATCA
AATF_-_35306312.23-P1P2	AATF	CCACCTTGTTGGGCCTCCGCGCGGTCTCTGGGTTTAAGAGCTAAGCTG	GGCCTCCGCGCGGTCTCTGG
ABCE1_+_146019317.23-P1P2	ABCE1	CCACCTTGTTGGCGTTGGCGAAGCCAGCTGCGTTTAAGAGCTAAGCTG	GCGTTGGCGAAGCCAGCTGC
ABCE1_-_146019516.23-P1P2	ABCE1	CCACCTTGTTGGCTGTGTGGCTGAAAAGTGAGTTTAAGAGCTAAGCTG	GCTGTGTGGCTGAAAAGTGA
ABCE1_-_146019502.23-P1P2	ABCE1	CCACCTTGTTGGGCCGTGAGAACACGCTGTGGTTTAAGAGCTAAGCTG	GGCCGTGAGAACACGCTGTG
ABCE1_+_146019463.23-P1P2	ABCE1	CCACCTTGTTGGCGGCCACCGGCCAAAATGGGTTTAAGAGCTAAGCTG	GCGGCCACCGGCCAAAATGG
ABCE1_+_146019842.23-P1P2	ABCE1	CCACCTTGTTGGAAAGGGGGAGTGGAGACTAGTTTAAGAGCTAAGCTG	GAAAGGGGGAGTGGAGACTA
ABL1_-_133589228.23-ENST00000372348.2	ABL1	CCACCTTGTTGGGCGAGAGCGGCCACTAGTTGTTTAAGAGCTAAGCTG	GGCGAGAGCGGCCACTAGTT
ABL1_+_133589629.23-ENST00000372348.2	ABL1	CCACCTTGTTGGCAGCGAGCGTAGAGGGAAAGTTTAAGAGCTAAGCTG	GCAGCGAGCGTAGAGGGAAA
ABL1_+_133589617.23-ENST00000372348.2	ABL1	CCACCTTGTTGGAGGGAAATGGCATATACGTGTTTAAGAGCTAAGCTG	GAGGGAAATGGCATATACGT
ABL1_-_133589268.23-ENST00000372348.2	ABL1	CCACCTTGTTGGATGAAGAAGCTAAGATAGGGTTTAAGAGCTAAGCTG	GATGAAGAAGCTAAGATAGG
ABL1_+_133589636.23-ENST00000372348.2	ABL1	CCACCTTGTTGGGAACGGTCAGCGAGCGTAGGTTTAAGAGCTAAGCTG	GGAACGGTCAGCGAGCGTAG
ABT1_+_26597412.23-P1P2	ABT1	CCACCTTGTTGGACGCGTCCGACCTCGCCATGTTTAAGAGCTAAGCTG	GACGCGTCCGACCTCGCCAT
ABT1_+_26597184.23-P1P2	ABT1	CCACCTTGTTGGACTGACACGAGCGGCACGAGTTTAAGAGCTAAGCTG	GACTGACACGAGCGGCACGA
ABT1_-_26597617.23-P1P2	ABT1	CCACCTTGTTGGGCTGGTGAATCAGTCTGTGGTTTAAGAGCTAAGCTG	GGCTGGTGAATCAGTCTGTG
ABT1_-_26597263.23-P1P2	ABT1	CCACCTTGTTGGGGAGCAAGAGCCGCTGGAAGTTTAAGAGCTAAGCTG	GGGAGCAAGAGCCGCTGGAA
ABT1_-_26597427.23-P1P2	ABT1	CCACCTTGTTGGTCAGCGCCTATGGCGAGGTGTTTAAGAGCTAAGCTG	GTCAGCGCCTATGGCGAGGT
ACD_-_67694143.23-P1P2	ACD	CCACCTTGTTGGTCCCCACGGCTACACCCAGGTTTAAGAGCTAAGCTG	GTCCCCACGGCTACACCCAG
ACD_+_67693748.23-P1P2	ACD	CCACCTTGTTGGCGGCAGGAGAGCGCGAGGTGTTTAAGAGCTAAGCTG	GCGGCAGGAGAGCGCGAGGT
ACD_+_67694124.23-P1P2	ACD	CCACCTTGTTGGATCCGCTGGGTGTAGCCGTGTTTAAGAGCTAAGCTG	GATCCGCTGGGTGTAGCCGT
ACD_-_67693904.23-P1P2	ACD	CCACCTTGTTGGCCGACGTCGGACGTATCAGGTTTAAGAGCTAAGCTG	GCCGACGTCGGACGTATCAG
ACD_-_67693957.23-P1P2	ACD	CCACCTTGTTGGGTCCTGTAGTACCTGACGGGTTTAAGAGCTAAGCTG	GGTCCTGTAGTACCTGACGG
ACHE_+_100493473.23-P1	ACHE	CCACCTTGTTGGAGCCTGCGCCGGGGAACATGTTTAAGAGCTAAGCTG	GAGCCTGCGCCGGGGAACAT
ACHE_-_100493427.23-P1	ACHE	CCACCTTGTTGGGGGGAGGGAGACTCACCTGGTTTAAGAGCTAAGCTG	GGGGGAGGGAGACTCACCTG
ACHE_-_100493486.23-P1	ACHE	CCACCTTGTTGGGGAGGCGGCCGATGTTCCCGTTTAAGAGCTAAGCTG	GGGAGGCGGCCGATGTTCCC
ACHE_-_100493122.23-P1	ACHE	CCACCTTGTTGGCGGGTACCGCCCCAATTAGGTTTAAGAGCTAAGCTG	GCGGGTACCGCCCCAATTAG
ACHE_+_100493456.23-P1	ACHE	CCACCTTGTTGGATCGGCCGCCTCCAGCTccGTTTAAGAGCTAAGCTG	GATCGGCCGCCTCCAGCTcc
ACHE_+_100494559.23-P2	ACHE	CCACCTTGTTGGCTCCCACGCGGGGTCTCGGGTTTAAGAGCTAAGCTG	GCTCCCACGCGGGGTCTCGG
ACHE_-_100494578.23-P2	ACHE	CCACCTTGTTGGAGCCCCCGAGACCCCGCGTGTTTAAGAGCTAAGCTG	GAGCCCCCGAGACCCCGCGT
ACHE_-_100494236.23-P2	ACHE	CCACCTTGTTGGGGCGAGGCGCACTCCGCGGGTTTAAGAGCTAAGCTG	GGGCGAGGCGCACTCCGCGG
ACHE_-_100494233.23-P2	ACHE	CCACCTTGTTGGCTGGGCGAGGCGCACTCCGGTTTAAGAGCTAAGCTG	GCTGGGCGAGGCGCACTCCG
ACHE_+_100494570.23-P2	ACHE	CCACCTTGTTGGCGCCGGCCGCTCTCCCACGGTTTAAGAGCTAAGCTG	GCGCCGGCCGCTCTCCCACG
ACKR3_+_237478916.23-P1	ACKR3	CCACCTTGTTGGTCCCCATGCCAAATTGGTCGTTTAAGAGCTAAGCTG	GTCCCCATGCCAAATTGGTC
ACKR3_+_237478500.23-P1	ACKR3	CCACCTTGTTGGTCCTGGCTGTGCTGTGCGCGTTTAAGAGCTAAGCTG	GTCCTGGCTGTGCTGTGCGC
ACKR3_-_237478610.23-P1	ACKR3	CCACCTTGTTGGGCAGCTCTGCTCGGAAAGAGTTTAAGAGCTAAGCTG	GGCAGCTCTGCTCGGAAAGA
ACKR3_-_237478578.23-P1	ACKR3	CCACCTTGTTGGcagcccGGAGGTAAGGAAAGTTTAAGAGCTAAGCTG	GcagcccGGAGGTAAGGAAA
ACKR3_+_237478950.23-P1	ACKR3	CCACCTTGTTGGAAGCAAAACAGGTAAACAGGTTTAAGAGCTAAGCTG	GAAGCAAAACAGGTAAACAG
ACKR3_-_237476505.23-P2	ACKR3	CCACCTTGTTGGGTGAGTGCGGAACAAGTCTGTTTAAGAGCTAAGCTG	GGTGAGTGCGGAACAAGTCT
ACKR3_+_237476822.23-P2	ACKR3	CCACCTTGTTGGCCCGGTGGAAACACAGAGTGTTTAAGAGCTAAGCTG	GCCCGGTGGAAACACAGAGT
ACKR3_-_237476493.23-P2	ACKR3	CCACCTTGTTGGGCCCGGCCGTGCGTGAGTGGTTTAAGAGCTAAGCTG	GGCCCGGCCGTGCGTGAGTG
ACKR3_+_237476473.23-P2	ACKR3	CCACCTTGTTGGTCCGCACTCACGCACGGCCGTTTAAGAGCTAAGCTG	GTCCGCACTCACGCACGGCC
ACKR3_-_237476900.23-P2	ACKR3	CCACCTTGTTGGAGGACAGGCCCCGGAGTCAGTTTAAGAGCTAAGCTG	GAGGACAGGCCCCGGAGTCA
ACTL6A_-_179280860.23-P1P2	ACTL6A	CCACCTTGTTGGGCCAGTTAGCCCTTAGGGTGTTTAAGAGCTAAGCTG	GGCCAGTTAGCCCTTAGGGT
ACTL6A_+_179280849.23-P1P2	ACTL6A	CCACCTTGTTGGCGGCGCGACTCCTACCCTAGTTTAAGAGCTAAGCTG	GCGGCGCGACTCCTACCCTA
ACTL6A_+_179280744.23-P1P2	ACTL6A	CCACCTTGTTGGCCCACCTCAGGCAACAAAGGTTTAAGAGCTAAGCTG	GCCCACCTCAGGCAACAAAG
ACTL6A_-_179280784.23-P1P2	ACTL6A	CCACCTTGTTGGGGGTGGCGGTGGAAGTTAAGTTTAAGAGCTAAGCTG	GGGGTGGCGGTGGAAGTTAA
ACTL6A_+_179280755.23-P1P2	ACTL6A	CCACCTTGTTGGTTCCACCGCCACCCACCTCGTTTAAGAGCTAAGCTG	GTTCCACCGCCACCCACCTC
ACTR5_+_37377152.23-P1P2	ACTR5	CCACCTTGTTGGACTGGGTCCGGTGCGGCACGTTTAAGAGCTAAGCTG	GACTGGGTCCGGTGCGGCAC
ACTR5_+_37377138.23-P1P2	ACTR5	CCACCTTGTTGGGGCACGGGCGTCGCGGAACGTTTAAGAGCTAAGCTG	GGGCACGGGCGTCGCGGAAC
ACTR5_-_37377127.23-P1P2	ACTR5	CCACCTTGTTGGGACGCGCGCTCCAAGATGGGTTTAAGAGCTAAGCTG	GGACGCGCGCTCCAAGATGG
ACTR5_+_37377158.23-P1P2	ACTR5	CCACCTTGTTGGTCCAGCACTGGGTCCGGTGGTTTAAGAGCTAAGCTG	GTCCAGCACTGGGTCCGGTG
ACTR5_-_37377124.23-P1P2	ACTR5	CCACCTTGTTGGCTGGACGCGCGCTCCAAGAGTTTAAGAGCTAAGCTG	GCTGGACGCGCGCTCCAAGA
ACTR8_+_53916118.23-P1P2	ACTR8	CCACCTTGTTGGTCTCCGGCCATAATGACCCGTTTAAGAGCTAAGCTG	GTCTCCGGCCATAATGACCC
ACTR8_+_53916157.23-P1P2	ACTR8	CCACCTTGTTGGAGTCGTGGCTGCAGCGCTGGTTTAAGAGCTAAGCTG	GAGTCGTGGCTGCAGCGCTG
ACTR8_+_53916142.23-P1P2	ACTR8	CCACCTTGTTGGGCTGAGGCGAGAGGTTGGTGTTTAAGAGCTAAGCTG	GGCTGAGGCGAGAGGTTGGT
ACTR8_-_53915974.23-P1P2	ACTR8	CCACCTTGTTGGCAGCGGAGGACCCAAGCAAGTTTAAGAGCTAAGCTG	GCAGCGGAGGACCCAAGCAA
ACTR8_-_53916193.23-P1P2	ACTR8	CCACCTTGTTGGCACGACTGCCGGGATGGAAGTTTAAGAGCTAAGCTG	GCACGACTGCCGGGATGGAA
ACVRL1_-_52300776.23-P1P2	ACVRL1	CCACCTTGTTGGGGACCCCCGGGCTGAGGGTGTTTAAGAGCTAAGCTG	GGGACCCCCGGGCTGAGGGT
ACVRL1_+_52300726.23-P1P2	ACVRL1	CCACCTTGTTGGAGGAGGCTTGCAGCAATGAGTTTAAGAGCTAAGCTG	GAGGAGGCTTGCAGCAATGA
ACVRL1_+_52300742.23-P1P2	ACVRL1	CCACCTTGTTGGCGGGGGTCCTCGGTCTAGGGTTTAAGAGCTAAGCTG	GCGGGGGTCCTCGGTCTAGG
ACVRL1_-_52301119.23-P1P2	ACVRL1	CCACCTTGTTGGGAGGGGAGGCCGCCCTGAGGTTTAAGAGCTAAGCTG	GGAGGGGAGGCCGCCCTGAG
ACVRL1_+_52300819.23-P1P2	ACVRL1	CCACCTTGTTGGGGAAGGGGCCACCGAGGAAGTTTAAGAGCTAAGCTG	GGGAAGGGGCCACCGAGGAA
ADIPOQ_+_186560526.23-P1P2	ADIPOQ	CCACCTTGTTGGTTGCTCTTACCCTCTGGTAGTTTAAGAGCTAAGCTG	GTTGCTCTTACCCTCTGGTA
ADIPOQ_-_186560924.23-P1P2	ADIPOQ	CCACCTTGTTGGGCTTGACCAGGTAGGGCAAGTTTAAGAGCTAAGCTG	GGCTTGACCAGGTAGGGCAA
ADIPOQ_+_186560448.23-P1P2	ADIPOQ	CCACCTTGTTGGAACAGCCTGGTACTCACGGGTTTAAGAGCTAAGCTG	GAACAGCCTGGTACTCACGG
ADIPOQ_-_186560537.23-P1P2	ADIPOQ	CCACCTTGTTGGGGTTCTGATTCCATACCAGGTTTAAGAGCTAAGCTG	GGGTTCTGATTCCATACCAG
ADIPOQ_+_186560496.23-P1P2	ADIPOQ	CCACCTTGTTGGCCACAGACTGCAGTCAGAAGTTTAAGAGCTAAGCTG	GCCACAGACTGCAGTCAGAA
ADRA1D_-_4229495.23-P1P2	ADRA1D	CCACCTTGTTGGccaccgccgggccctccgaGTTTAAGAGCTAAGCTG	Gccaccgccgggccctccga
ADRA1D_-_4229926.23-P1P2	ADRA1D	CCACCTTGTTGGGTGCAGGCAGCGGCCACTGGTTTAAGAGCTAAGCTG	GGTGCAGGCAGCGGCCACTG
ADRA1D_-_4229250.23-P1P2	ADRA1D	CCACCTTGTTGGGCGGTTGCAGGCCACTGAGGTTTAAGAGCTAAGCTG	GGCGGTTGCAGGCCACTGAG
ADRA1D_-_4229164.23-P1P2	ADRA1D	CCACCTTGTTGGGCCGAGAAGGGCAGTACGGGTTTAAGAGCTAAGCTG	GGCCGAGAAGGGCAGTACGG
ADRA1D_+_4229485.23-P1P2	ADRA1D	CCACCTTGTTGGgcggcgcggccccctcggaGTTTAAGAGCTAAGCTG	Ggcggcgcggccccctcgga
ADRA2A_-_112837251.23-P1P2	ADRA2A	CCACCTTGTTGGGATGTAAGGCGACAGACATGTTTAAGAGCTAAGCTG	GGATGTAAGGCGACAGACAT
ADRA2A_-_112837238.23-P1P2	ADRA2A	CCACCTTGTTGGTAATCGCTTCGGGGATGTAGTTTAAGAGCTAAGCTG	GTAATCGCTTCGGGGATGTA
ADRA2A_-_112837216.23-P1P2	ADRA2A	CCACCTTGTTGGCTGGGGGAAGCCAGAGAGTGTTTAAGAGCTAAGCTG	GCTGGGGGAAGCCAGAGAGT
ADRA2A_-_112837201.23-P1P2	ADRA2A	CCACCTTGTTGGccAGAACCGCAGCGTCTGGGTTTAAGAGCTAAGCTG	GccAGAACCGCAGCGTCTGG
ADRA2A_-_112837142.23-P1P2	ADRA2A	CCACCTTGTTGGAGTCTCGCGGCGCTCCGAGGTTTAAGAGCTAAGCTG	GAGTCTCGCGGCGCTCCGAG
AEN_-_89164606.23-P1P2	AEN	CCACCTTGTTGGAGACCGGAAGAGACACGCGGTTTAAGAGCTAAGCTG	GAGACCGGAAGAGACACGCG
AEN_-_89164638.23-P1P2	AEN	CCACCTTGTTGGGATCCAGGACCCTGCACCGGTTTAAGAGCTAAGCTG	GGATCCAGGACCCTGCACCG
AEN_+_89164789.23-P1P2	AEN	CCACCTTGTTGGGGACCCCCGAGCAGAGCGAGTTTAAGAGCTAAGCTG	GGGACCCCCGAGCAGAGCGA
AEN_-_89164591.23-P1P2	AEN	CCACCTTGTTGGCCGGACGCCACGTGCAGACGTTTAAGAGCTAAGCTG	GCCGGACGCCACGTGCAGAC
AEN_+_89164562.23-P1P2	AEN	CCACCTTGTTGGCACGTGGCGTCCGGAAAGCGTTTAAGAGCTAAGCTG	GCACGTGGCGTCCGGAAAGC
AGO1_-_36349237.23-P1P2	AGO1	CCACCTTGTTGGGAAGAGAGCCCTGAGATGGGTTTAAGAGCTAAGCTG	GGAAGAGAGCCCTGAGATGG
AGO1_-_36349053.23-P1P2	AGO1	CCACCTTGTTGGGACCCTCGGGAGCAGGTAAGTTTAAGAGCTAAGCTG	GGACCCTCGGGAGCAGGTAA
AGO1_-_36348838.23-P1P2	AGO1	CCACCTTGTTGGCTGGCCGGGCGCTCGCAGTGTTTAAGAGCTAAGCTG	GCTGGCCGGGCGCTCGCAGT
AGO1_-_36349067.23-P1P2	AGO1	CCACCTTGTTGGGGTAAGGGTCCCCAGGAGGGTTTAAGAGCTAAGCTG	GGGTAAGGGTCCCCAGGAGG
AGO1_-_36349041.23-P1P2	AGO1	CCACCTTGTTGGGGATGGAAGCGGGACCCTCGTTTAAGAGCTAAGCTG	GGGATGGAAGCGGGACCCTC
AGO2_-_141645534.23-P1P2	AGO2	CCACCTTGTTGGcgccgggcccGCCAACCACGTTTAAGAGCTAAGCTG	GcgccgggcccGCCAACCAC
AGO2_-_141645349.23-P1P2	AGO2	CCACCTTGTTGGgcgccccgACGACTCGCGGGTTTAAGAGCTAAGCTG	GgcgccccgACGACTCGCGG
AGO2_+_141645331.23-P1P2	AGO2	CCACCTTGTTGGCGGCCCCCGCGAGTCGTcgGTTTAAGAGCTAAGCTG	GCGGCCCCCGCGAGTCGTcg
AGO2_+_141645724.23-P1P2	AGO2	CCACCTTGTTGGCGCGTCGGGTAAACCTGTTGTTTAAGAGCTAAGCTG	GCGCGTCGGGTAAACCTGTT
AGO2_-_141645609.23-P1P2	AGO2	CCACCTTGTTGGCCGGCTCCCGAGTACATGGGTTTAAGAGCTAAGCTG	GCCGGCTCCCGAGTACATGG
AGO3_-_36396753.23-P1P2	AGO3	CCACCTTGTTGGGGAGGAGCGGTGGGAGCGTGTTTAAGAGCTAAGCTG	GGGAGGAGCGGTGGGAGCGT
AGO3_-_36396745.23-P1P2	AGO3	CCACCTTGTTGGgcAGTCGTGGAGGAGCGGTGTTTAAGAGCTAAGCTG	GgcAGTCGTGGAGGAGCGGT
AGO3_+_36396775.23-P1P2	AGO3	CCACCTTGTTGGGACAGAGGGGAGTCCCGTCGTTTAAGAGCTAAGCTG	GGACAGAGGGGAGTCCCGTC
AGO3_-_36396736.23-P1P2	AGO3	CCACCTTGTTGGcggcggcccgcAGTCGTGGGTTTAAGAGCTAAGCTG	GcggcggcccgcAGTCGTGG
AGO3_-_36396756.23-P1P2	AGO3	CCACCTTGTTGGGGAGCGGTGGGAGCGTCGGGTTTAAGAGCTAAGCTG	GGGAGCGGTGGGAGCGTCGG
AGO4_-_36274041.23-P1P2	AGO4	CCACCTTGTTGGGAGGCGCTGGGACCCGGTGGTTTAAGAGCTAAGCTG	GGAGGCGCTGGGACCCGGTG
AGO4_+_36274225.23-P1P2	AGO4	CCACCTTGTTGGGACCTCGGGATCCACCCAAGTTTAAGAGCTAAGCTG	GGACCTCGGGATCCACCCAA
AGO4_-_36274053.23-P1P2	AGO4	CCACCTTGTTGGCCCGGTGAGGAGCGAGCTCGTTTAAGAGCTAAGCTG	GCCCGGTGAGGAGCGAGCTC
AGO4_+_36274033.23-P1P2	AGO4	CCACCTTGTTGGACCCGAGCTCGCTCCTCACGTTTAAGAGCTAAGCTG	GACCCGAGCTCGCTCCTCAC
AGO4_+_36273634.23-P1P2	AGO4	CCACCTTGTTGGgTCCACAGAGCCCGGCAGGGTTTAAGAGCTAAGCTG	GgTCCACAGAGCCCGGCAGG
AICDA_+_8765359.23-P1P2	AICDA	CCACCTTGTTGGGACACTCTGGACACCACTAGTTTAAGAGCTAAGCTG	GGACACTCTGGACACCACTA
AICDA_+_8765390.23-P1P2	AICDA	CCACCTTGTTGGTTCTGGCCTGAGACTTGCAGTTTAAGAGCTAAGCTG	GTTCTGGCCTGAGACTTGCA
AICDA_+_8765346.23-P1P2	AICDA	CCACCTTGTTGGCCACTATGGACAGGTAAAGGTTTAAGAGCTAAGCTG	GCCACTATGGACAGGTAAAG
AICDA_+_8765331.23-P1P2	AICDA	CCACCTTGTTGGAAAGAGGCAGTCTTCTCGTGTTTAAGAGCTAAGCTG	GAAAGAGGCAGTCTTCTCGT
AICDA_+_8764973.23-P1P2	AICDA	CCACCTTGTTGGAGCAGTACTGTACTAAAAAGTTTAAGAGCTAAGCTG	GAGCAGTACTGTACTAAAAA
AIFM1_+_129299718.23-P1P2	AIFM1	CCACCTTGTTGGAATGTGCGTGTGAAGAGACGTTTAAGAGCTAAGCTG	GAATGTGCGTGTGAAGAGAC
AIFM1_+_129299638.23-P1P2	AIFM1	CCACCTTGTTGGAGGAGGAGGTCCCGAATAGGTTTAAGAGCTAAGCTG	GAGGAGGAGGTCCCGAATAG
AIFM1_+_129299661.23-P1P2	AIFM1	CCACCTTGTTGGGGTCGTGCGTGAGAGGAAAGTTTAAGAGCTAAGCTG	GGGTCGTGCGTGAGAGGAAA
AIFM1_-_129299319.23-P1P2	AIFM1	CCACCTTGTTGGAGGCCTCAAGCCGACTACTGTTTAAGAGCTAAGCTG	GAGGCCTCAAGCCGACTACT
AIFM1_-_129299770.23-P1P2	AIFM1	CCACCTTGTTGGCCTCCTCCCAGCTCCGGGTGTTTAAGAGCTAAGCTG	GCCTCCTCCCAGCTCCGGGT
ALKBH1_-_78174295.23-P1P2	ALKBH1	CCACCTTGTTGGTCCGAAAGGCGTCCTCCCCGTTTAAGAGCTAAGCTG	GTCCGAAAGGCGTCCTCCCC
ALKBH1_-_78173980.23-P1P2	ALKBH1	CCACCTTGTTGGAATGGCCGCCTAAAGAAACGTTTAAGAGCTAAGCTG	GAATGGCCGCCTAAAGAAAC
ALKBH1_+_78173948.23-P1P2	ALKBH1	CCACCTTGTTGGAGGCGGCCATTCCTGGCGGGTTTAAGAGCTAAGCTG	GAGGCGGCCATTCCTGGCGG
ALKBH1_+_78174289.23-P1P2	ALKBH1	CCACCTTGTTGGACTCTGGCGACTGAGCCCGGTTTAAGAGCTAAGCTG	GACTCTGGCGACTGAGCCCG
ALKBH1_-_78173894.23-P1P2	ALKBH1	CCACCTTGTTGGAAACCCAAACAGAAATGTGGTTTAAGAGCTAAGCTG	GAAACCCAAACAGAAATGTG
ALKBH2_+_109531250.23-P1P2	ALKBH2	CCACCTTGTTGGTCCCACCACGAGGCCACCAGTTTAAGAGCTAAGCTG	GTCCCACCACGAGGCCACCA
ALKBH2_+_109530901.23-P1P2	ALKBH2	CCACCTTGTTGGtggcgtgcgaattcccaggGTTTAAGAGCTAAGCTG	Gtggcgtgcgaattcccagg
ALKBH2_+_109530852.23-P1P2	ALKBH2	CCACCTTGTTGGgcgtggagtgcagacctctGTTTAAGAGCTAAGCTG	Ggcgtggagtgcagacctct
ALKBH2_-_109530859.23-P1P2	ALKBH2	CCACCTTGTTGGctagcttgcaaaaacccagGTTTAAGAGCTAAGCTG	Gctagcttgcaaaaacccag
ALKBH2_+_109531240.23-P1P2	ALKBH2	CCACCTTGTTGGAGGCCACCAGGGTGACTGCGTTTAAGAGCTAAGCTG	GAGGCCACCAGGGTGACTGC
ALKBH3_-_43902421.23-P1P2	ALKBH3	CCACCTTGTTGGAGACTGCGGAGTGGGTCAGGTTTAAGAGCTAAGCTG	GAGACTGCGGAGTGGGTCAG
ALKBH3_-_43902408.23-P1P2	ALKBH3	CCACCTTGTTGGAGGTTCCGATCACAGACTGGTTTAAGAGCTAAGCTG	GAGGTTCCGATCACAGACTG
ALKBH3_+_43902434.23-P1P2	ALKBH3	CCACCTTGTTGGGCAAACCCGGTAGGACTTGGTTTAAGAGCTAAGCTG	GGCAAACCCGGTAGGACTTG
ALKBH3_+_43902442.23-P1P2	ALKBH3	CCACCTTGTTGGGCGCCCGTGCAAACCCGGTGTTTAAGAGCTAAGCTG	GGCGCCCGTGCAAACCCGGT
ALKBH3_+_43902446.23-P1P2	ALKBH3	CCACCTTGTTGGGGGCGCGCCCGTGCAAACCGTTTAAGAGCTAAGCTG	GGGGCGCGCCCGTGCAAACC
ALKBH7_+_6372803.23-P1P2	ALKBH7	CCACCTTGTTGGGGAGCGGGGTCATGAGAGAGTTTAAGAGCTAAGCTG	GGGAGCGGGGTCATGAGAGA
ALKBH7_+_6372823.23-P1P2	ALKBH7	CCACCTTGTTGGCCAGTCCCGGCCATAATCCGTTTAAGAGCTAAGCTG	GCCAGTCCCGGCCATAATCC
ALKBH7_+_6372818.23-P1P2	ALKBH7	CCACCTTGTTGGCCCGGCCATAATCCCGGAGGTTTAAGAGCTAAGCTG	GCCCGGCCATAATCCCGGAG
ALKBH7_-_6373112.23-P1P2	ALKBH7	CCACCTTGTTGGGGACGTGGAGCATCAGATGGTTTAAGAGCTAAGCTG	GGGACGTGGAGCATCAGATG
ALKBH7_-_6373201.23-P1P2	ALKBH7	CCACCTTGTTGGGACCGGGCAGGGCCACACTGTTTAAGAGCTAAGCTG	GGACCGGGCAGGGCCACACT
ALKBH8_+_107436173.23-P1P2	ALKBH8	CCACCTTGTTGGGGCGCCCTTGGTGCAGTGTGTTTAAGAGCTAAGCTG	GGGCGCCCTTGGTGCAGTGT
ALKBH8_+_107436193.23-P1P2	ALKBH8	CCACCTTGTTGGGAAAGGGGATGGATCCCAGGTTTAAGAGCTAAGCTG	GGAAAGGGGATGGATCCCAG
ALKBH8_-_107436413.23-P1P2	ALKBH8	CCACCTTGTTGGTAGCACCAGAACACCGCAGGTTTAAGAGCTAAGCTG	GTAGCACCAGAACACCGCAG
ALKBH8_+_107436405.23-P1P2	ALKBH8	CCACCTTGTTGGGGCGTGCAAGTATCCGCTGGTTTAAGAGCTAAGCTG	GGGCGTGCAAGTATCCGCTG
ALKBH8_+_107436381.23-P1P2	ALKBH8	CCACCTTGTTGGTTCTGGTGCTAGAGTGGAGGTTTAAGAGCTAAGCTG	GTTCTGGTGCTAGAGTGGAG
ALYREF_+_79849261.23-P1P2	ALYREF	CCACCTTGTTGGCGGCGGGCCCATCCGGAACGTTTAAGAGCTAAGCTG	GCGGCGGGCCCATCCGGAAC
ALYREF_+_79849212.23-P1P2	ALYREF	CCACCTTGTTGGggAGGCGGCAGGAACCGACGTTTAAGAGCTAAGCTG	GggAGGCGGCAGGAACCGAC
ALYREF_-_79849458.23-P1P2	ALYREF	CCACCTTGTTGGCGGGCGCGGAATCGGGCATGTTTAAGAGCTAAGCTG	GCGGGCGCGGAATCGGGCAT
ALYREF_+_79849097.23-P1P2	ALYREF	CCACCTTGTTGGccgggccggcgggTGGATAGTTTAAGAGCTAAGCTG	GccgggccggcgggTGGATA
ALYREF_-_79849084.23-P1P2	ALYREF	CCACCTTGTTGGCACCCTCCGGACCTCCGGGGTTTAAGAGCTAAGCTG	GCACCCTCCGGACCTCCGGG
ANG_+_21152724.23-P1P2	ANG	CCACCTTGTTGGTGTACACGGACGGAGATGGGTTTAAGAGCTAAGCTG	GTGTACACGGACGGAGATGG
ANG_+_21152942.23-P1P2	ANG	CCACCTTGTTGGTATGAAGCTACCAGAGAGGGTTTAAGAGCTAAGCTG	GTATGAAGCTACCAGAGAGG
ANG_+_21153194.23-P1P2	ANG	CCACCTTGTTGGGCCTCCTAGGGCTTCCCTTGTTTAAGAGCTAAGCTG	GGCCTCCTAGGGCTTCCCTT
ANG_-_21153211.23-P1P2	ANG	CCACCTTGTTGGCGAACCTAAGGGAAGCCCTGTTTAAGAGCTAAGCTG	GCGAACCTAAGGGAAGCCCT
ANG_-_21153201.23-P1P2	ANG	CCACCTTGTTGGACAGAATCGCCGAACCTAAGTTTAAGAGCTAAGCTG	GACAGAATCGCCGAACCTAA
ANGEL1_+_77278828.23-P1P2	ANGEL1	CCACCTTGTTGGGTGGAGAGGAGCTGTGGACGTTTAAGAGCTAAGCTG	GGTGGAGAGGAGCTGTGGAC
ANGEL1_+_77278971.23-P1P2	ANGEL1	CCACCTTGTTGGGCAGTGCCGAGGTGTAGGGGTTTAAGAGCTAAGCTG	GGCAGTGCCGAGGTGTAGGG
ANGEL1_+_77278764.23-P1P2	ANGEL1	CCACCTTGTTGGGTCGGCCAAGTCAGCACCCGTTTAAGAGCTAAGCTG	GGTCGGCCAAGTCAGCACCC
ANGEL1_+_77278761.23-P1P2	ANGEL1	CCACCTTGTTGGGGCCAAGTCAGCACCCCGGGTTTAAGAGCTAAGCTG	GGGCCAAGTCAGCACCCCGG
ANGEL1_+_77278846.23-P1P2	ANGEL1	CCACCTTGTTGGCGTCCGGCCGCGGTTAAGGGTTTAAGAGCTAAGCTG	GCGTCCGGCCGCGGTTAAGG
ANGEL2_-_213188802.23-P1P2	ANGEL2	CCACCTTGTTGGTATCCCGCTTGGTCTCTGGGTTTAAGAGCTAAGCTG	GTATCCCGCTTGGTCTCTGG
ANGEL2_-_213188349.23-P1P2	ANGEL2	CCACCTTGTTGGcttagggtgaagctaatgtGTTTAAGAGCTAAGCTG	Gcttagggtgaagctaatgt
ANGEL2_+_213188508.23-P1P2	ANGEL2	CCACCTTGTTGGTGTGGCACACGCCCAGGAGGTTTAAGAGCTAAGCTG	GTGTGGCACACGCCCAGGAG
ANGEL2_+_213188808.23-P1P2	ANGEL2	CCACCTTGTTGGTCTGGGCGATGGTGCATCCGTTTAAGAGCTAAGCTG	GTCTGGGCGATGGTGCATCC
ANGEL2_-_213189098.23-P1P2	ANGEL2	CCACCTTGTTGGCGACGGCCTAAAGTATCTAGTTTAAGAGCTAAGCTG	GCGACGGCCTAAAGTATCTA
ANGPT1_+_108510112.23-P1P2	ANGPT1	CCACCTTGTTGGGCAGATAGGGTAGAGGAAAGTTTAAGAGCTAAGCTG	GGCAGATAGGGTAGAGGAAA
ANGPT1_+_108510118.23-P1P2	ANGPT1	CCACCTTGTTGGTCTGCAGCAGATAGGGTAGGTTTAAGAGCTAAGCTG	GTCTGCAGCAGATAGGGTAG
ANGPT1_+_108509697.23-P1P2	ANGPT1	CCACCTTGTTGGGCCGAAGTCCAGAAAACAGGTTTAAGAGCTAAGCTG	GGCCGAAGTCCAGAAAACAG
ANGPT1_+_108510082.23-P1P2	ANGPT1	CCACCTTGTTGGATGTACACGCAGCTGACTCGTTTAAGAGCTAAGCTG	GATGTACACGCAGCTGACTC
ANGPT1_-_108509769.23-P1P2	ANGPT1	CCACCTTGTTGGATGGCAGCGAGGAAAGCAAGTTTAAGAGCTAAGCTG	GATGGCAGCGAGGAAAGCAA
ANGPT2_+_6420744.23-P1P2	ANGPT2	CCACCTTGTTGGACTGACACTGTAGGATCTGGTTTAAGAGCTAAGCTG	GACTGACACTGTAGGATCTG
ANGPT2_-_6420313.23-P1P2	ANGPT2	CCACCTTGTTGGAGCGGCAGTTGTCCATCTCGTTTAAGAGCTAAGCTG	GAGCGGCAGTTGTCCATCTC
ANGPT2_+_6420366.23-P1P2	ANGPT2	CCACCTTGTTGGGGAAGAGCATGGACAGCATGTTTAAGAGCTAAGCTG	GGGAAGAGCATGGACAGCAT
ANGPT2_+_6420752.23-P1P2	ANGPT2	CCACCTTGTTGGATTCGGATACTGACACTGTGTTTAAGAGCTAAGCTG	GATTCGGATACTGACACTGT
ANGPT2_-_6420347.23-P1P2	ANGPT2	CCACCTTGTTGGGTAGCTGCAGGACCCATGCGTTTAAGAGCTAAGCTG	GGTAGCTGCAGGACCCATGC
ANGPT4_+_896929.23-P1P2	ANGPT4	CCACCTTGTTGGAGGCAAGCCTGGCCACTGTGTTTAAGAGCTAAGCTG	GAGGCAAGCCTGGCCACTGT
ANGPT4_+_896968.23-P1P2	ANGPT4	CCACCTTGTTGGACAGAGCTCGGCCAGACAGGTTTAAGAGCTAAGCTG	GACAGAGCTCGGCCAGACAG
ANGPT4_-_896903.23-P1P2	ANGPT4	CCACCTTGTTGGTGTCTGCTCAGAGCCCTAGGTTTAAGAGCTAAGCTG	GTGTCTGCTCAGAGCCCTAG
ANGPT4_-_896709.23-P1P2	ANGPT4	CCACCTTGTTGGGAGGGCAGGGCTCAGACTTGTTTAAGAGCTAAGCTG	GGAGGGCAGGGCTCAGACTT
ANGPT4_+_896557.23-P1P2	ANGPT4	CCACCTTGTTGGACTGCAGAACAACACGCAGGTTTAAGAGCTAAGCTG	GACTGCAGAACAACACGCAG
ANGPTL1_+_178840213.23-P1P2	ANGPTL1	CCACCTTGTTGGAGAGGGAATCACTATTCAGGTTTAAGAGCTAAGCTG	GAGAGGGAATCACTATTCAG
ANGPTL1_-_178840143.23-P1P2	ANGPTL1	CCACCTTGTTGGTCCAGCAGAGAAAGCGTTGGTTTAAGAGCTAAGCTG	GTCCAGCAGAGAAAGCGTTG
ANGPTL1_-_178839775.23-P1P2	ANGPTL1	CCACCTTGTTGGAAACTGTAGTATATTCCAAGTTTAAGAGCTAAGCTG	GAAACTGTAGTATATTCCAA
ANGPTL1_-_178840111.23-P1P2	ANGPTL1	CCACCTTGTTGGAGTGGAAGTTCTGGTCTGTGTTTAAGAGCTAAGCTG	GAGTGGAAGTTCTGGTCTGT
ANGPTL1_-_178839973.23-P1P2	ANGPTL1	CCACCTTGTTGGTGTTCATCTGTGACTTTAAGTTTAAGAGCTAAGCTG	GTGTTCATCTGTGACTTTAA
ANGPTL2_+_129884905.23-P1P2	ANGPTL2	CCACCTTGTTGGGGAGTTGGGAGTTCAAATGGTTTAAGAGCTAAGCTG	GGGAGTTGGGAGTTCAAATG
ANGPTL2_-_129884872.23-P1P2	ANGPTL2	CCACCTTGTTGGGCCACGCTCGGCAGGTCCAGTTTAAGAGCTAAGCTG	GGCCACGCTCGGCAGGTCCA
ANGPTL2_+_129884428.23-P1P2	ANGPTL2	CCACCTTGTTGGGCCAAACGAGGCATGTCCGGTTTAAGAGCTAAGCTG	GGCCAAACGAGGCATGTCCG
ANGPTL2_+_129884563.23-P1P2	ANGPTL2	CCACCTTGTTGGCCAGCTCTGCGGCCATGAGGTTTAAGAGCTAAGCTG	GCCAGCTCTGCGGCCATGAG
ANGPTL2_-_129884891.23-P1P2	ANGPTL2	CCACCTTGTTGGGGGCTTGGGGTCCATCCTCGTTTAAGAGCTAAGCTG	GGGGCTTGGGGTCCATCCTC
ANGPTL3_-_63063403.23-P1P2	ANGPTL3	CCACCTTGTTGGGCCTCCTTCAGTTGGGACAGTTTAAGAGCTAAGCTG	GGCCTCCTTCAGTTGGGACA
ANGPTL3_+_63063204.23-P1P2	ANGPTL3	CCACCTTGTTGGTTTTCAATTTCAAGCAACGGTTTAAGAGCTAAGCTG	GTTTTCAATTTCAAGCAACG
ANGPTL3_-_63063180.23-P1P2	ANGPTL3	CCACCTTGTTGGATATAGAGTTAAGAAGTCTGTTTAAGAGCTAAGCTG	GATATAGAGTTAAGAAGTCT
ANGPTL3_-_63063432.23-P1P2	ANGPTL3	CCACCTTGTTGGGACTTTGTCCATAAGACGAGTTTAAGAGCTAAGCTG	GGACTTTGTCCATAAGACGA
ANGPTL3_+_63063286.23-P1P2	ANGPTL3	CCACCTTGTTGGGAATTGTCTTGATCAATTCGTTTAAGAGCTAAGCTG	GGAATTGTCTTGATCAATTC
ANGPTL4_+_8429468.23-P1P2	ANGPTL4	CCACCTTGTTGGGCTCTCAGGGGCTAACGGGGTTTAAGAGCTAAGCTG	GGCTCTCAGGGGCTAACGGG
ANGPTL4_+_8429498.23-P1P2	ANGPTL4	CCACCTTGTTGGCAGGCTGTGAAGGACCTCAGTTTAAGAGCTAAGCTG	GCAGGCTGTGAAGGACCTCA
ANGPTL4_-_8429458.23-P1P2	ANGPTL4	CCACCTTGTTGGCCGCCTGTCAGGGAACCGAGTTTAAGAGCTAAGCTG	GCCGCCTGTCAGGGAACCGA
ANGPTL4_-_8429281.23-P1P2	ANGPTL4	CCACCTTGTTGGTGCTACTGAGCGCTCAGGGGTTTAAGAGCTAAGCTG	GTGCTACTGAGCGCTCAGGG
ANGPTL4_+_8429254.23-P1P2	ANGPTL4	CCACCTTGTTGGTGAGCGCTCAGTAGCACGGGTTTAAGAGCTAAGCTG	GTGAGCGCTCAGTAGCACGG
ANGPTL5_+_101778356.23-P1P2	ANGPTL5	CCACCTTGTTGGCTGAGGAAACTATAAACTGGTTTAAGAGCTAAGCTG	GCTGAGGAAACTATAAACTG
ANGPTL5_-_101778296.23-P1P2	ANGPTL5	CCACCTTGTTGGTATTTCATTGAAAAGTTGTGTTTAAGAGCTAAGCTG	GTATTTCATTGAAAAGTTGT
ANGPTL5_+_101778543.23-P1P2	ANGPTL5	CCACCTTGTTGGAACTGTGTACATCATTCTAGTTTAAGAGCTAAGCTG	GAACTGTGTACATCATTCTA
ANGPTL5_-_101778735.23-P1P2	ANGPTL5	CCACCTTGTTGGGTCTTCAGTTAAAAACCTCGTTTAAGAGCTAAGCTG	GGTCTTCAGTTAAAAACCTC
ANGPTL5_+_101778191.23-P1P2	ANGPTL5	CCACCTTGTTGGTCAAATATTGTCCTGTGAGGTTTAAGAGCTAAGCTG	GTCAAATATTGTCCTGTGAG
ANGPTL6_+_10213128.23-P1P2	ANGPTL6	CCACCTTGTTGGCCCAGGCTGAGAGTGTAAAGTTTAAGAGCTAAGCTG	GCCCAGGCTGAGAGTGTAAA
ANGPTL6_-_10213594.23-P1P2	ANGPTL6	CCACCTTGTTGGGCAGAGCCCAGAGCGTGGGGTTTAAGAGCTAAGCTG	GGCAGAGCCCAGAGCGTGGG
ANGPTL6_-_10213591.23-P1P2	ANGPTL6	CCACCTTGTTGGACTGCAGAGCCCAGAGCGTGTTTAAGAGCTAAGCTG	GACTGCAGAGCCCAGAGCGT
ANGPTL6_-_10213343.23-P1P2	ANGPTL6	CCACCTTGTTGGGGCCTCTGAGCTAGAGACGGTTTAAGAGCTAAGCTG	GGGCCTCTGAGCTAGAGACG
ANGPTL6_-_10213192.23-P1P2	ANGPTL6	CCACCTTGTTGGCCCCAAGCCAAGCTGTGGTGTTTAAGAGCTAAGCTG	GCCCCAAGCCAAGCTGTGGT
ANGPTL7_+_11249437.23-P1P2	ANGPTL7	CCACCTTGTTGGTCTGACAGGGGAGCTGAATGTTTAAGAGCTAAGCTG	GTCTGACAGGGGAGCTGAAT
ANGPTL7_-_11249433.23-P1P2	ANGPTL7	CCACCTTGTTGGGGCTTGGAAGGAAAGCTATGTTTAAGAGCTAAGCTG	GGGCTTGGAAGGAAAGCTAT
ANGPTL7_+_11249448.23-P1P2	ANGPTL7	CCACCTTGTTGGAAGCTTGAGTCTCTGACAGGTTTAAGAGCTAAGCTG	GAAGCTTGAGTCTCTGACAG
ANGPTL7_-_11249478.23-P1P2	ANGPTL7	CCACCTTGTTGGGAGACTCAAGCTTTGAGAAGTTTAAGAGCTAAGCTG	GGAGACTCAAGCTTTGAGAA
ANGPTL7_-_11249917.23-P1P2	ANGPTL7	CCACCTTGTTGGCAGCAAGCGCATGGAGTCGGTTTAAGAGCTAAGCTG	GCAGCAAGCGCATGGAGTCG
RANGAP1_-_41682103.23-P1P2	RANGAP1	CCACCTTGTTGGTCGCCACCTCCGGATCCAGGTTTAAGAGCTAAGCTG	GTCGCCACCTCCGGATCCAG
RANGAP1_-_41682202.23-P1P2	RANGAP1	CCACCTTGTTGGGCACCGCGGCGGATGATGGGTTTAAGAGCTAAGCTG	GGCACCGCGGCGGATGATGG
RANGAP1_+_41681847.23-P1P2	RANGAP1	CCACCTTGTTGGCGACGGCCGAGCGCCCCAGGTTTAAGAGCTAAGCTG	GCGACGGCCGAGCGCCCCAG
RANGAP1_+_41682168.23-P1P2	RANGAP1	CCACCTTGTTGGCCGCGGTGCGGAGAGCAGGGTTTAAGAGCTAAGCTG	GCCGCGGTGCGGAGAGCAGG
RANGAP1_-_41682205.23-P1P2	RANGAP1	CCACCTTGTTGGCCGCGGCGGATGATGGCGGGTTTAAGAGCTAAGCTG	GCCGCGGCGGATGATGGCGG
RANGRF_-_8192034.23-P1P2	RANGRF	CCACCTTGTTGGGTGGCAGCTGCGAAACCCAGTTTAAGAGCTAAGCTG	GGTGGCAGCTGCGAAACCCA
RANGRF_+_8192028.23-P1P2	RANGRF	CCACCTTGTTGGCACGTGGCATCGGCTCCCTGTTTAAGAGCTAAGCTG	GCACGTGGCATCGGCTCCCT
RANGRF_-_8192373.23-P1P2	RANGRF	CCACCTTGTTGGGAGCTGCAGGCCCACGTACGTTTAAGAGCTAAGCTG	GGAGCTGCAGGCCCACGTAC
RANGRF_-_8192060.23-P1P2	RANGRF	CCACCTTGTTGGGATGCCACGTGACCCAATGGTTTAAGAGCTAAGCTG	GGATGCCACGTGACCCAATG
RANGRF_-_8192343.23-P1P2	RANGRF	CCACCTTGTTGGACGGACCAGAGCCTGATAGGTTTAAGAGCTAAGCTG	GACGGACCAGAGCCTGATAG
TANGO2_-_20008642.23-P1P2	TANGO2	CCACCTTGTTGGCGCGGCACCCGGAAGTCGGGTTTAAGAGCTAAGCTG	GCGCGGCACCCGGAAGTCGG
TANGO2_+_20008687.23-P1P2	TANGO2	CCACCTTGTTGGAGGCCGGCCGGGCCACTAGGTTTAAGAGCTAAGCTG	GAGGCCGGCCGGGCCACTAG
TANGO2_+_20008681.23-P1P2	TANGO2	CCACCTTGTTGGGCCGGGCCACTAGCGGAGTGTTTAAGAGCTAAGCTG	GGCCGGGCCACTAGCGGAGT
TANGO2_+_20008671.23-P1P2	TANGO2	CCACCTTGTTGGTAGCGGAGTCGGCCAGCCCGTTTAAGAGCTAAGCTG	GTAGCGGAGTCGGCCAGCCC
TANGO2_+_20009077.23-P1P2	TANGO2	CCACCTTGTTGGGCAGCAGGCCGCGGGTAGGGTTTAAGAGCTAAGCTG	GGCAGCAGGCCGCGGGTAGG
TANGO6_+_68877703.23-P1P2	TANGO6	CCACCTTGTTGGGGTCCCGAGGCGGGCCTAAGTTTAAGAGCTAAGCTG	GGGTCCCGAGGCGGGCCTAA
TANGO6_-_68877504.23-P1P2	TANGO6	CCACCTTGTTGGCCTGAGCGGGTCGCGAGCGGTTTAAGAGCTAAGCTG	GCCTGAGCGGGTCGCGAGCG
TANGO6_+_68877444.23-P1P2	TANGO6	CCACCTTGTTGGGCCGCCGCCATGTTAAGTGGTTTAAGAGCTAAGCTG	GGCCGCCGCCATGTTAAGTG
TANGO6_-_68877660.23-P1P2	TANGO6	CCACCTTGTTGGGCTGGACCCGGGACTCTCAGTTTAAGAGCTAAGCTG	GGCTGGACCCGGGACTCTCA
TANGO6_-_68877954.23-P1P2	TANGO6	CCACCTTGTTGGCCCAGCTCCAGAGAGGGTAGTTTAAGAGCTAAGCTG	GCCCAGCTCCAGAGAGGGTA
VANGL1_+_116184656.23-P1P2	VANGL1	CCACCTTGTTGGCCGCGGTCTCGGCTCACAGGTTTAAGAGCTAAGCTG	GCCGCGGTCTCGGCTCACAG
VANGL1_+_116185054.23-P1P2	VANGL1	CCACCTTGTTGGCCCGGCACGCGCACCGAAGGTTTAAGAGCTAAGCTG	GCCCGGCACGCGCACCGAAG
VANGL1_-_116185125.23-P1P2	VANGL1	CCACCTTGTTGGGAGCGTTGGAGGCACCGGGGTTTAAGAGCTAAGCTG	GGAGCGTTGGAGGCACCGGG
VANGL1_+_116185041.23-P1P2	VANGL1	CCACCTTGTTGGCCGAAGGGGCGCACTCCAAGTTTAAGAGCTAAGCTG	GCCGAAGGGGCGCACTCCAA
VANGL1_+_116184992.23-P1P2	VANGL1	CCACCTTGTTGGGGTGTGAGCAGGGAACCCCGTTTAAGAGCTAAGCTG	GGGTGTGAGCAGGGAACCCC
VANGL2_-_160370605.23-P1P2	VANGL2	CCACCTTGTTGGCGGAGCGCTGCGGATACAAGTTTAAGAGCTAAGCTG	GCGGAGCGCTGCGGATACAA
VANGL2_+_160370429.23-P1P2	VANGL2	CCACCTTGTTGGGGGGGCCAGGGGGGAATAGGTTTAAGAGCTAAGCTG	GGGGGGCCAGGGGGGAATAG
VANGL2_-_160370795.23-P1P2	VANGL2	CCACCTTGTTGGGACCCCAGAGCGAGCGGGGGTTTAAGAGCTAAGCTG	GGACCCCAGAGCGAGCGGGG
VANGL2_+_160370393.23-P1P2	VANGL2	CCACCTTGTTGGATGGCGGGACCAAGGATCAGTTTAAGAGCTAAGCTG	GATGGCGGGACCAAGGATCA
VANGL2_+_160370553.23-P1P2	VANGL2	CCACCTTGTTGGGAACTCGGCGCTCCTGGACGTTTAAGAGCTAAGCTG	GGAACTCGGCGCTCCTGGAC
ANKRD1_+_92680828.23-P1P2	ANKRD1	CCACCTTGTTGGCCCAGCAGGGCCAACTCCAGTTTAAGAGCTAAGCTG	GCCCAGCAGGGCCAACTCCA
ANKRD1_+_92680850.23-P1P2	ANKRD1	CCACCTTGTTGGTAAGCTGACCGGTGTGGAGGTTTAAGAGCTAAGCTG	GTAAGCTGACCGGTGTGGAG
ANKRD1_+_92680777.23-P1P2	ANKRD1	CCACCTTGTTGGACTCCTTCAGCCAACATGAGTTTAAGAGCTAAGCTG	GACTCCTTCAGCCAACATGA
ANKRD1_+_92680855.23-P1P2	ANKRD1	CCACCTTGTTGGCTATATAAGCTGACCGGTGGTTTAAGAGCTAAGCTG	GCTATATAAGCTGACCGGTG
ANKRD1_+_92680756.23-P1P2	ANKRD1	CCACCTTGTTGGGTACTGAAAGTAGAGGAACGTTTAAGAGCTAAGCTG	GGTACTGAAAGTAGAGGAAC
ANKRD10_+_111567378.23-P1P2	ANKRD10	CCACCTTGTTGGAGCCTGTGGGACGCGACCGGTTTAAGAGCTAAGCTG	GAGCCTGTGGGACGCGACCG
ANKRD10_-_111567425.23-P1P2	ANKRD10	CCACCTTGTTGGAGCGGAGCGCGCACAGAggGTTTAAGAGCTAAGCTG	GAGCGGAGCGCGCACAGAgg
ANKRD10_-_111567397.23-P1P2	ANKRD10	CCACCTTGTTGGCGCCGCGGTCGCGTCCCACGTTTAAGAGCTAAGCTG	GCGCCGCGGTCGCGTCCCAC
ANKRD10_-_111567331.23-P1P2	ANKRD10	CCACCTTGTTGGTGGCCTAGAGGACGCGTCGGTTTAAGAGCTAAGCTG	GTGGCCTAGAGGACGCGTCG
ANKRD10_+_111566984.23-P1P2	ANKRD10	CCACCTTGTTGGCTGAGGTGCGGGGGACGTGGTTTAAGAGCTAAGCTG	GCTGAGGTGCGGGGGACGTG
ANKRD11_-_89556765.23-P1P2	ANKRD11	CCACCTTGTTGGGgcccgagcggcaaggcggGTTTAAGAGCTAAGCTG	GGgcccgagcggcaaggcgg
ANKRD11_-_89556960.23-P1P2	ANKRD11	CCACCTTGTTGGTCCATCGCGCACCGTCTCAGTTTAAGAGCTAAGCTG	GTCCATCGCGCACCGTCTCA
ANKRD11_-_89556963.23-P1P2	ANKRD11	CCACCTTGTTGGATCGCGCACCGTCTCAGGGGTTTAAGAGCTAAGCTG	GATCGCGCACCGTCTCAGGG
ANKRD11_+_89556932.23-P1P2	ANKRD11	CCACCTTGTTGGACGGTGCGCGATGGACCGAGTTTAAGAGCTAAGCTG	GACGGTGCGCGATGGACCGA
ANKRD11_-_89556641.23-P1P2	ANKRD11	CCACCTTGTTGGACCACCGCCCCCAGACCAGGTTTAAGAGCTAAGCTG	GACCACCGCCCCCAGACCAG
ANKRD12_+_9137050.23-P1P2	ANKRD12	CCACCTTGTTGGGGAGCAGCGCAGAACTGAGGTTTAAGAGCTAAGCTG	GGGAGCAGCGCAGAACTGAG
ANKRD12_-_9136808.23-P1P2	ANKRD12	CCACCTTGTTGGCGCTGTCCTGGGAGCGAGGGTTTAAGAGCTAAGCTG	GCGCTGTCCTGGGAGCGAGG
ANKRD12_-_9136835.23-P1P2	ANKRD12	CCACCTTGTTGGGTGAGAGACGGACCGAGACGTTTAAGAGCTAAGCTG	GGTGAGAGACGGACCGAGAC
ANKRD12_+_9136832.23-P1P2	ANKRD12	CCACCTTGTTGGCCGGGCTTGAAAACATCTCGTTTAAGAGCTAAGCTG	GCCGGGCTTGAAAACATCTC
ANKRD12_-_9137002.23-P1P2	ANKRD12	CCACCTTGTTGGGGCGTGGCGACAGGAAAGGGTTTAAGAGCTAAGCTG	GGGCGTGGCGACAGGAAAGG
ANKRD13A_+_110437526.23-P1P2	ANKRD13A	CCACCTTGTTGGTCCAGACTAGGAGGTGCAGGTTTAAGAGCTAAGCTG	GTCCAGACTAGGAGGTGCAG
ANKRD13A_+_110437616.23-P1P2	ANKRD13A	CCACCTTGTTGGGATTCCCCGAAGTCCCCACGTTTAAGAGCTAAGCTG	GGATTCCCCGAAGTCCCCAC
ANKRD13A_+_110437696.23-P1P2	ANKRD13A	CCACCTTGTTGGCACACCTGCAAAGTGGAAGGTTTAAGAGCTAAGCTG	GCACACCTGCAAAGTGGAAG
ANKRD13A_+_110437230.23-P1P2	ANKRD13A	CCACCTTGTTGGGCTCGCGGACAGACTTCTGGTTTAAGAGCTAAGCTG	GGCTCGCGGACAGACTTCTG
ANKRD13A_+_110436941.23-P1P2	ANKRD13A	CCACCTTGTTGGCCATTGGCTCTGAAGTCAGGTTTAAGAGCTAAGCTG	GCCATTGGCTCTGAAGTCAG
ANKRD13B_+_27920172.23-P1P2	ANKRD13B	CCACCTTGTTGGGCGGCCGGCGCGGGATACGGTTTAAGAGCTAAGCTG	GGCGGCCGGCGCGGGATACG
ANKRD13B_+_27920377.23-P1P2	ANKRD13B	CCACCTTGTTGGGGAGGGAGCGGGCACTCGGGTTTAAGAGCTAAGCTG	GGGAGGGAGCGGGCACTCGG
ANKRD13B_+_27920164.23-P1P2	ANKRD13B	CCACCTTGTTGGCGCGGGATACGGGGATGTGGTTTAAGAGCTAAGCTG	GCGCGGGATACGGGGATGTG
ANKRD13B_-_27920679.23-P1P2	ANKRD13B	CCACCTTGTTGGCCGCCAGGAAGGGGCCCGAGTTTAAGAGCTAAGCTG	GCCGCCAGGAAGGGGCCCGA
ANKRD13B_+_27920687.23-P1P2	ANKRD13B	CCACCTTGTTGGGCCACACGAGGTAGTGCAGGTTTAAGAGCTAAGCTG	GGCCACACGAGGTAGTGCAG
ANKRD13C_-_70820382.23-P1P2	ANKRD13C	CCACCTTGTTGGTGCCTTACACCGAAAAACAGTTTAAGAGCTAAGCTG	GTGCCTTACACCGAAAAACA
ANKRD13C_+_70820351.23-P1P2	ANKRD13C	CCACCTTGTTGGCGGTGTAAGGCAGCGACGGGTTTAAGAGCTAAGCTG	GCGGTGTAAGGCAGCGACGG
ANKRD13C_+_70820316.23-P1P2	ANKRD13C	CCACCTTGTTGGACTGAGATCCTGGTGTCGTGTTTAAGAGCTAAGCTG	GACTGAGATCCTGGTGTCGT
ANKRD13C_+_70820325.23-P1P2	ANKRD13C	CCACCTTGTTGGGACGGCGAGACTGAGATCCGTTTAAGAGCTAAGCTG	GGACGGCGAGACTGAGATCC
ANKRD13C_-_70819993.23-P1P2	ANKRD13C	CCACCTTGTTGGCTGGTAAAGGTACCGCCGAGTTTAAGAGCTAAGCTG	GCTGGTAAAGGTACCGCCGA
ANKRD13D_+_67056813.23-P1P2	ANKRD13D	CCACCTTGTTGGGCGGCCCCCGCAGCAGTAgGTTTAAGAGCTAAGCTG	GGCGGCCCCCGCAGCAGTAg
ANKRD13D_+_67056009.23-P1P2	ANKRD13D	CCACCTTGTTGGTGGCTGCCAGCGTCAGGAGGTTTAAGAGCTAAGCTG	GTGGCTGCCAGCGTCAGGAG
ANKRD13D_-_67056373.23-P1P2	ANKRD13D	CCACCTTGTTGGACCTGGGGTAGGAAGACCGGTTTAAGAGCTAAGCTG	GACCTGGGGTAGGAAGACCG
ANKRD13D_-_67056225.23-P1P2	ANKRD13D	CCACCTTGTTGGGACACCGGCCAGGTCCCAGGTTTAAGAGCTAAGCTG	GGACACCGGCCAGGTCCCAG
ANKRD13D_+_67056131.23-P1P2	ANKRD13D	CCACCTTGTTGGTAGGAGTTCGGGGAGAGAGGTTTAAGAGCTAAGCTG	GTAGGAGTTCGGGGAGAGAG
ANKRD16_+_5931865.23-P1P2	ANKRD16	CCACCTTGTTGGCAGGAACGCCGGCCCCCAGGTTTAAGAGCTAAGCTG	GCAGGAACGCCGGCCCCCAG
ANKRD16_-_5931399.23-P1P2	ANKRD16	CCACCTTGTTGGGGAGAAGCCGAGGGCGAGTGTTTAAGAGCTAAGCTG	GGGAGAAGCCGAGGGCGAGT
ANKRD16_+_5931463.23-P1P2	ANKRD16	CCACCTTGTTGGCTGCCGGGGACAAAGCCGGGTTTAAGAGCTAAGCTG	GCTGCCGGGGACAAAGCCGG
ANKRD16_-_5931445.23-P1P2	ANKRD16	CCACCTTGTTGGGCCCCGCGCGCCCCGAACCGTTTAAGAGCTAAGCTG	GGCCCCGCGCGCCCCGAACC
ANKRD16_+_5931454.23-P1P2	ANKRD16	CCACCTTGTTGGACAAAGCCGGGGGCGTGAGGTTTAAGAGCTAAGCTG	GACAAAGCCGGGGGCGTGAG
ANKRD17_+_74124315.23-P1P2	ANKRD17	CCACCTTGTTGGgaagggagccccccggcggGTTTAAGAGCTAAGCTG	Ggaagggagccccccggcgg
ANKRD17_+_74124498.23-P1P2	ANKRD17	CCACCTTGTTGGgcggcagtagaggtgaccgGTTTAAGAGCTAAGCTG	Ggcggcagtagaggtgaccg
ANKRD17_+_74124492.23-P1P2	ANKRD17	CCACCTTGTTGGgtagaggtgaccgaggcggGTTTAAGAGCTAAGCTG	Ggtagaggtgaccgaggcgg
ANKRD17_+_74124318.23-P1P2	ANKRD17	CCACCTTGTTGGggagaagggagccccccggGTTTAAGAGCTAAGCTG	Gggagaagggagccccccgg
ANKRD17_-_74124477.23-P1P2	ANKRD17	CCACCTTGTTGGCTGGGGCCGACACAGCAATGTTTAAGAGCTAAGCTG	GCTGGGGCCGACACAGCAAT
ANKRD18A_-_38577100.23-ENST00000564591.1,ENST00000566717.2	ANKRD18A	CCACCTTGTTGGGCTTTCACTGCTCCTGCAAGTTTAAGAGCTAAGCTG	GGCTTTCACTGCTCCTGCAA
ANKRD18A_+_38576705.23-ENST00000564591.1,ENST00000566717.2	ANKRD18A	CCACCTTGTTGGTGTCAGAATTTCCCTAAATGTTTAAGAGCTAAGCTG	GTGTCAGAATTTCCCTAAAT
ANKRD18A_+_38577104.23-ENST00000564591.1,ENST00000566717.2	ANKRD18A	CCACCTTGTTGGACTGAATTAGAAGAATTTAGTTTAAGAGCTAAGCTG	GACTGAATTAGAAGAATTTA
ANKRD18A_+_38576953.23-ENST00000564591.1,ENST00000566717.2	ANKRD18A	CCACCTTGTTGGATGGCTTCAGGAGATCAGTGTTTAAGAGCTAAGCTG	GATGGCTTCAGGAGATCAGT
ANKRD18A_-_38576797.23-ENST00000564591.1,ENST00000566717.2	ANKRD18A	CCACCTTGTTGGCTTAGTGAAAAAAACTAACGTTTAAGAGCTAAGCTG	GCTTAGTGAAAAAAACTAAC
ANKRD18B_-_33524270.23-P1P2	ANKRD18B	CCACCTTGTTGGCTGGGCTCACTCTATCGAGGTTTAAGAGCTAAGCTG	GCTGGGCTCACTCTATCGAG
ANKRD18B_-_33524277.23-P1P2	ANKRD18B	CCACCTTGTTGGCACTCTATCGAGAGGTCGGGTTTAAGAGCTAAGCTG	GCACTCTATCGAGAGGTCGG
ANKRD18B_-_33524274.23-P1P2	ANKRD18B	CCACCTTGTTGGGCTCACTCTATCGAGAGGTGTTTAAGAGCTAAGCTG	GGCTCACTCTATCGAGAGGT
ANKRD18B_-_33524757.23-P1P2	ANKRD18B	CCACCTTGTTGGGGTTTCCCCGCACCGCCTGGTTTAAGAGCTAAGCTG	GGGTTTCCCCGCACCGCCTG
ANKRD18B_-_33524388.23-P1P2	ANKRD18B	CCACCTTGTTGGTAGGGGTGGATCGCTGGGTGTTTAAGAGCTAAGCTG	GTAGGGGTGGATCGCTGGGT
ANKRD17_+_74124315.23-P1P2	ANKRD17	CCACCTTGTTGGgaagggagccccccggcggGTTTAAGAGCTAAGCTG	Ggaagggagccccccggcgg
ANKRD17_+_74124498.23-P1P2	ANKRD17	CCACCTTGTTGGgcggcagtagaggtgaccgGTTTAAGAGCTAAGCTG	Ggcggcagtagaggtgaccg
ANKRD17_+_74124492.23-P1P2	ANKRD17	CCACCTTGTTGGgtagaggtgaccgaggcggGTTTAAGAGCTAAGCTG	Ggtagaggtgaccgaggcgg
ANKRD17_+_74124318.23-P1P2	ANKRD17	CCACCTTGTTGGggagaagggagccccccggGTTTAAGAGCTAAGCTG	Gggagaagggagccccccgg
ANKRD17_-_74124477.23-P1P2	ANKRD17	CCACCTTGTTGGCTGGGGCCGACACAGCAATGTTTAAGAGCTAAGCTG	GCTGGGGCCGACACAGCAAT
ANXA1_-_75766840.23-P1P2	ANXA1	CCACCTTGTTGGTGCAAGAAGGTAGAGATAAGTTTAAGAGCTAAGCTG	GTGCAAGAAGGTAGAGATAA
ANXA1_+_75766778.23-P1P2	ANXA1	CCACCTTGTTGGTTCTCTGAAGATTTCACACGTTTAAGAGCTAAGCTG	GTTCTCTGAAGATTTCACAC
ANXA1_+_75766764.23-P1P2	ANXA1	CCACCTTGTTGGCACACTGGCAGTGGAGACTGTTTAAGAGCTAAGCTG	GCACACTGGCAGTGGAGACT
ANXA1_-_75767141.23-P1P2	ANXA1	CCACCTTGTTGGGAAGAATGTGCTTTCCCTCGTTTAAGAGCTAAGCTG	GGAAGAATGTGCTTTCCCTC
ANXA1_+_75766772.23-P1P2	ANXA1	CCACCTTGTTGGGAAGATTTCACACTGGCAGGTTTAAGAGCTAAGCTG	GGAAGATTTCACACTGGCAG
ANXA10_+_169013714.23-P1P2	ANXA10	CCACCTTGTTGGCACTGTTCACCTCAGACTCGTTTAAGAGCTAAGCTG	GCACTGTTCACCTCAGACTC
ANXA10_-_169014190.23-P1P2	ANXA10	CCACCTTGTTGGTAAGAATCCATTTAATTAGGTTTAAGAGCTAAGCTG	GTAAGAATCCATTTAATTAG
ANXA10_+_169013826.23-P1P2	ANXA10	CCACCTTGTTGGGATGGTAATTGTTAACCTCGTTTAAGAGCTAAGCTG	GGATGGTAATTGTTAACCTC
ANXA10_-_169013780.23-P1P2	ANXA10	CCACCTTGTTGGAGTGAACCTTAATTCTTTCGTTTAAGAGCTAAGCTG	GAGTGAACCTTAATTCTTTC
ANXA10_+_169013765.23-P1P2	ANXA10	CCACCTTGTTGGGTGAAGCCAGAAAGAATTAGTTTAAGAGCTAAGCTG	GGTGAAGCCAGAAAGAATTA
ANXA11_-_81964900.23-P1P2	ANXA11	CCACCTTGTTGGACGCCGAGGCTGATCTAGGGTTTAAGAGCTAAGCTG	GACGCCGAGGCTGATCTAGG
ANXA11_-_81965250.23-P1P2	ANXA11	CCACCTTGTTGGCGGGGCACTCGGGGCACTGGTTTAAGAGCTAAGCTG	GCGGGGCACTCGGGGCACTG
ANXA11_-_81965296.23-P1P2	ANXA11	CCACCTTGTTGGCGCCGGGCGGAAAACTCCGGTTTAAGAGCTAAGCTG	GCGCCGGGCGGAAAACTCCG
ANXA11_-_81964867.23-P1P2	ANXA11	CCACCTTGTTGGGCACCCCGACCACACATGAGTTTAAGAGCTAAGCTG	GGCACCCCGACCACACATGA
ANXA11_-_81964897.23-P1P2	ANXA11	CCACCTTGTTGGCAGACGCCGAGGCTGATCTGTTTAAGAGCTAAGCTG	GCAGACGCCGAGGCTGATCT
ANXA13_+_124749624.23-P1P2	ANXA13	CCACCTTGTTGGTGTTGTAAACTTTGCCTGTGTTTAAGAGCTAAGCTG	GTGTTGTAAACTTTGCCTGT
ANXA13_+_124749652.23-P1P2	ANXA13	CCACCTTGTTGGCAAGAGATATTATGTCCGGGTTTAAGAGCTAAGCTG	GCAAGAGATATTATGTCCGG
ANXA13_-_124749544.23-P1P2	ANXA13	CCACCTTGTTGGAATTAAAACCAATTCCCAAGTTTAAGAGCTAAGCTG	GAATTAAAACCAATTCCCAA
ANXA13_+_124749438.23-P1P2	ANXA13	CCACCTTGTTGGTATGGTTACCCTTTAATATGTTTAAGAGCTAAGCTG	GTATGGTTACCCTTTAATAT
ANXA13_+_124749655.23-P1P2	ANXA13	CCACCTTGTTGGACACAAGAGATATTATGTCGTTTAAGAGCTAAGCTG	GACACAAGAGATATTATGTC
ANXA3_+_79472940.23-P1P2	ANXA3	CCACCTTGTTGGGAGCGAAGGTGTCAGCCGCGTTTAAGAGCTAAGCTG	GGAGCGAAGGTGTCAGCCGC
ANXA3_+_79473255.23-P1P2	ANXA3	CCACCTTGTTGGGACCTGGGTGACCCACCCAGTTTAAGAGCTAAGCTG	GGACCTGGGTGACCCACCCA
ANXA3_+_79473355.23-P1P2	ANXA3	CCACCTTGTTGGGGAGGCCGAGATGGCTAAGGTTTAAGAGCTAAGCTG	GGGAGGCCGAGATGGCTAAG
ANXA3_-_79473131.23-P1P2	ANXA3	CCACCTTGTTGGGCGAGTGCAGCTCGACCCTGTTTAAGAGCTAAGCTG	GGCGAGTGCAGCTCGACCCT
ANXA3_-_79473265.23-P1P2	ANXA3	CCACCTTGTTGGAAAGTGCCGTGCCATGGGTGTTTAAGAGCTAAGCTG	GAAAGTGCCGTGCCATGGGT
AP5S1_-_3801224.23-P1P2	AP5S1	CCACCTTGTTGGTTGCTCTCCTGCCACGGAGGTTTAAGAGCTAAGCTG	GTTGCTCTCCTGCCACGGAG
AP5S1_+_3801197.23-P1P2	AP5S1	CCACCTTGTTGGCGTGGCAGGAGAGCAATGGGTTTAAGAGCTAAGCTG	GCGTGGCAGGAGAGCAATGG
AP5S1_+_3801601.23-P1P2	AP5S1	CCACCTTGTTGGCGGCGGGTACACAGTCAGTGTTTAAGAGCTAAGCTG	GCGGCGGGTACACAGTCAGT
AP5S1_-_3801236.23-P1P2	AP5S1	CCACCTTGTTGGCACGGAGGGGAGCGCTTGGGTTTAAGAGCTAAGCTG	GCACGGAGGGGAGCGCTTGG
AP5S1_-_3801397.23-P1P2	AP5S1	CCACCTTGTTGGTTGCGCCTCAAGGTTACGGGTTTAAGAGCTAAGCTG	GTTGCGCCTCAAGGTTACGG
AP5Z1_+_4815302.23-P1P2	AP5Z1	CCACCTTGTTGGCACGAACCTCGGAAACTCCGTTTAAGAGCTAAGCTG	GCACGAACCTCGGAAACTCC
AP5Z1_-_4815293.23-P1P2	AP5Z1	CCACCTTGTTGGACCGGGGTGCGGAGCTCCTGTTTAAGAGCTAAGCTG	GACCGGGGTGCGGAGCTCCT
AP5Z1_-_4815338.23-P1P2	AP5Z1	CCACCTTGTTGGGTTCGTGCGCGTCTGGTGGGTTTAAGAGCTAAGCTG	GGTTCGTGCGCGTCTGGTGG
AP5Z1_-_4815278.23-P1P2	AP5Z1	CCACCTTGTTGGCGGTCCCGGAAGTTGACCGGTTTAAGAGCTAAGCTG	GCGGTCCCGGAAGTTGACCG
AP5Z1_-_4814801.23-P1P2	AP5Z1	CCACCTTGTTGGggatgggtgctcaataaatGTTTAAGAGCTAAGCTG	Gggatgggtgctcaataaat
APAF1_-_99039433.23-P1P2	APAF1	CCACCTTGTTGGCCGGGGCTGCAGAGATCCAGTTTAAGAGCTAAGCTG	GCCGGGGCTGCAGAGATCCA
APAF1_-_99039071.23-P1P2	APAF1	CCACCTTGTTGGTGACTGCTCCGCTGTCCAGGTTTAAGAGCTAAGCTG	GTGACTGCTCCGCTGTCCAG
APAF1_-_99039437.23-P1P2	APAF1	CCACCTTGTTGGGGCTGCAGAGATCCAGGGGGTTTAAGAGCTAAGCTG	GGGCTGCAGAGATCCAGGGG
APAF1_-_99039085.23-P1P2	APAF1	CCACCTTGTTGGTCCAGAGGCGGAGAAGAAGGTTTAAGAGCTAAGCTG	GTCCAGAGGCGGAGAAGAAG
APAF1_+_99039058.23-P1P2	APAF1	CCACCTTGTTGGCTTCTCCGCCTCTGGACAGGTTTAAGAGCTAAGCTG	GCTTCTCCGCCTCTGGACAG
APBB1_-_6440248.23-P1P2	APBB1	CCACCTTGTTGGCCCCGGGCCCAGATGACGGGTTTAAGAGCTAAGCTG	GCCCCGGGCCCAGATGACGG
APBB1_-_6440251.23-P1P2	APBB1	CCACCTTGTTGGCGGGCCCAGATGACGGAGGGTTTAAGAGCTAAGCTG	GCGGGCCCAGATGACGGAGG
APBB1_-_6439826.23-P1P2	APBB1	CCACCTTGTTGGCGCTGAGGGCAACAGAATGGTTTAAGAGCTAAGCTG	GCGCTGAGGGCAACAGAATG
APBB1_-_6440692.23-P1P2	APBB1	CCACCTTGTTGGcgcgcggggAAGGATTCCCGTTTAAGAGCTAAGCTG	GcgcgcggggAAGGATTCCC
APBB1_+_6439889.23-P1P2	APBB1	CCACCTTGTTGGAGGTCCGGGAAGGGGACGTGTTTAAGAGCTAAGCTG	GAGGTCCGGGAAGGGGACGT
APBB1IP_+_26727301.23-P1P2	APBB1IP	CCACCTTGTTGGTCGACGCAAGAGGGACTAAGTTTAAGAGCTAAGCTG	GTCGACGCAAGAGGGACTAA
APBB1IP_+_26727667.23-P1P2	APBB1IP	CCACCTTGTTGGCCAGGTCGCTGCCCCGGGGGTTTAAGAGCTAAGCTG	GCCAGGTCGCTGCCCCGGGG
APBB1IP_+_26727971.23-P1P2	APBB1IP	CCACCTTGTTGGTCGCGAGCCGGGTCCAGAGGTTTAAGAGCTAAGCTG	GTCGCGAGCCGGGTCCAGAG
APBB1IP_-_26727782.23-P1P2	APBB1IP	CCACCTTGTTGGGCGCCCCGCAGAGCAGTCGGTTTAAGAGCTAAGCTG	GGCGCCCCGCAGAGCAGTCG
APBB1IP_-_26727649.23-P1P2	APBB1IP	CCACCTTGTTGGTCTGCGCGCTGCGTGGGAAGTTTAAGAGCTAAGCTG	GTCTGCGCGCTGCGTGGGAA
ANAPC1_-_112641707.23-P1P2	ANAPC1	CCACCTTGTTGGCAGCGGGCTCGAGTGCTAAGTTTAAGAGCTAAGCTG	GCAGCGGGCTCGAGTGCTAA
ANAPC1_-_112641691.23-P1P2	ANAPC1	CCACCTTGTTGGGAAGAACGGGCAACAGCAGGTTTAAGAGCTAAGCTG	GGAAGAACGGGCAACAGCAG
ANAPC1_-_112641715.23-P1P2	ANAPC1	CCACCTTGTTGGTCGAGTGCTAATGGCAGGAGTTTAAGAGCTAAGCTG	GTCGAGTGCTAATGGCAGGA
ANAPC1_-_112641711.23-P1P2	ANAPC1	CCACCTTGTTGGGGGCTCGAGTGCTAATGGCGTTTAAGAGCTAAGCTG	GGGGCTCGAGTGCTAATGGC
ANAPC1_+_112641755.23-P1P2	ANAPC1	CCACCTTGTTGGCCCCGGCGCGAGGCAAGACGTTTAAGAGCTAAGCTG	GCCCCGGCGCGAGGCAAGAC
ANAPC10_+_146019317.23-P1P2	ANAPC10	CCACCTTGTTGGCGTTGGCGAAGCCAGCTGCGTTTAAGAGCTAAGCTG	GCGTTGGCGAAGCCAGCTGC
ANAPC10_+_146019314.23-P1P2	ANAPC10	CCACCTTGTTGGTGGCGAAGCCAGCTGCTGGGTTTAAGAGCTAAGCTG	GTGGCGAAGCCAGCTGCTGG
ANAPC10_-_146019352.23-P1P2	ANAPC10	CCACCTTGTTGGCGCCAACGGCGTTGAACAAGTTTAAGAGCTAAGCTG	GCGCCAACGGCGTTGAACAA
ANAPC10_+_146018960.23-P1P2	ANAPC10	CCACCTTGTTGGTGGCGTCCAGTCCCAAGTCGTTTAAGAGCTAAGCTG	GTGGCGTCCAGTCCCAAGTC
ANAPC10_-_146019094.23-P1P2	ANAPC10	CCACCTTGTTGGGCGCAACAGTAAGCCGTGTGTTTAAGAGCTAAGCTG	GGCGCAACAGTAAGCCGTGT
ANAPC11_-_79849637.23-P1P2	ANAPC11	CCACCTTGTTGGGACTCGGCGGGCGCTGTTGGTTTAAGAGCTAAGCTG	GGACTCGGCGGGCGCTGTTG
ANAPC11_+_79849685.23-P1P2	ANAPC11	CCACCTTGTTGGGCCCTTCCGTTGGCAGCGCGTTTAAGAGCTAAGCTG	GGCCCTTCCGTTGGCAGCGC
ANAPC11_+_79849694.23-P1P2	ANAPC11	CCACCTTGTTGGGCCCTACCCGCCCTTCCGTGTTTAAGAGCTAAGCTG	GGCCCTACCCGCCCTTCCGT
ANAPC11_-_79849705.23-P1P2	ANAPC11	CCACCTTGTTGGGCCGGCGCTGCCAACGGAAGTTTAAGAGCTAAGCTG	GGCCGGCGCTGCCAACGGAA
ANAPC11_+_79850008.23-P1P2	ANAPC11	CCACCTTGTTGGTGACAGTGCAGACTTGGGGGTTTAAGAGCTAAGCTG	GTGACAGTGCAGACTTGGGG
ANAPC13_-_134204795.23-P1P2	ANAPC13	CCACCTTGTTGGGGGCGCTGGAAACCCTTACGTTTAAGAGCTAAGCTG	GGGGCGCTGGAAACCCTTAC
ANAPC13_+_134204787.23-P1P2	ANAPC13	CCACCTTGTTGGCGGTGGCCGGGTGCCGGTAGTTTAAGAGCTAAGCTG	GCGGTGGCCGGGTGCCGGTA
ANAPC13_+_134204803.23-P1P2	ANAPC13	CCACCTTGTTGGGAGCAAGCGTCTGCCGCGGGTTTAAGAGCTAAGCTG	GGAGCAAGCGTCTGCCGCGG
ANAPC13_-_134204776.23-P1P2	ANAPC13	CCACCTTGTTGGCCTCCAAAACCTAGGCCGGGTTTAAGAGCTAAGCTG	GCCTCCAAAACCTAGGCCGG
ANAPC13_-_134204569.23-P1P2	ANAPC13	CCACCTTGTTGGACAGGCCGTCCCTCAGCTGGTTTAAGAGCTAAGCTG	GACAGGCCGTCCCTCAGCTG
ANAPC15_+_71823314.23-P1P2	ANAPC15	CCACCTTGTTGGGCGGTGGCTTTGCGACGGTGTTTAAGAGCTAAGCTG	GGCGGTGGCTTTGCGACGGT
ANAPC15_-_71823299.23-P1P2	ANAPC15	CCACCTTGTTGGACTGACAGACCAGCGATCTGTTTAAGAGCTAAGCTG	GACTGACAGACCAGCGATCT
ANAPC15_-_71823727.23-P1P2	ANAPC15	CCACCTTGTTGGGCTGCTGCCGGCGGCGACCGTTTAAGAGCTAAGCTG	GGCTGCTGCCGGCGGCGACC
ANAPC15_-_71823706.23-P1P2	ANAPC15	CCACCTTGTTGGCTGTACTTACCGCGCCGGGGTTTAAGAGCTAAGCTG	GCTGTACTTACCGCGCCGGG
ANAPC15_+_71823713.23-P1P2	ANAPC15	CCACCTTGTTGGAGCGCTTCCGGGTCGCCGCGTTTAAGAGCTAAGCTG	GAGCGCTTCCGGGTCGCCGC
ANAPC16_+_73975813.23-P1P2	ANAPC16	CCACCTTGTTGGCTCACCACGACGAGGACCGGTTTAAGAGCTAAGCTG	GCTCACCACGACGAGGACCG
ANAPC16_+_73975790.23-P1P2	ANAPC16	CCACCTTGTTGGGTGTTCGCCCCCCAACAGAGTTTAAGAGCTAAGCTG	GGTGTTCGCCCCCCAACAGA
ANAPC16_+_73975820.23-P1P2	ANAPC16	CCACCTTGTTGGGGCTGCGCTCACCACGACGGTTTAAGAGCTAAGCTG	GGGCTGCGCTCACCACGACG
ANAPC16_-_73975848.23-P1P2	ANAPC16	CCACCTTGTTGGGTGGTGAGCGCAGCCACTCGTTTAAGAGCTAAGCTG	GGTGGTGAGCGCAGCCACTC
ANAPC16_-_73975994.23-P1P2	ANAPC16	CCACCTTGTTGGCTAGAAAAATGGAGAAGGTGTTTAAGAGCTAAGCTG	GCTAGAAAAATGGAGAAGGT
ANAPC2_-_140082796.23-P1P2	ANAPC2	CCACCTTGTTGGACAGAGCCGTATGAACCCGGTTTAAGAGCTAAGCTG	GACAGAGCCGTATGAACCCG
ANAPC2_-_140082803.23-P1P2	ANAPC2	CCACCTTGTTGGCGTATGAACCCGAGGGTAGGTTTAAGAGCTAAGCTG	GCGTATGAACCCGAGGGTAG
ANAPC2_+_140082989.23-P1P2	ANAPC2	CCACCTTGTTGGAGCGAATCTCGGAGTCGGTGTTTAAGAGCTAAGCTG	GAGCGAATCTCGGAGTCGGT
ANAPC2_+_140082993.23-P1P2	ANAPC2	CCACCTTGTTGGGCCGAGCGAATCTCGGAGTGTTTAAGAGCTAAGCTG	GGCCGAGCGAATCTCGGAGT
ANAPC2_-_140082599.23-P1P2	ANAPC2	CCACCTTGTTGGCGAGGGGAACACAACATAGGTTTAAGAGCTAAGCTG	GCGAGGGGAACACAACATAG
ANAPC4_-_25378954.23-P1P2	ANAPC4	CCACCTTGTTGGGCCGTGTTAGTCTGCCGGTGTTTAAGAGCTAAGCTG	GGCCGTGTTAGTCTGCCGGT
ANAPC4_-_25378972.23-P1P2	ANAPC4	CCACCTTGTTGGTGGGGACTCTTGCAGGTACGTTTAAGAGCTAAGCTG	GTGGGGACTCTTGCAGGTAC
ANAPC4_+_25378934.23-P1P2	ANAPC4	CCACCTTGTTGGCCCCACCGGCAGACTAACAGTTTAAGAGCTAAGCTG	GCCCCACCGGCAGACTAACA
ANAPC4_+_25378925.23-P1P2	ANAPC4	CCACCTTGTTGGCAGACTAACACGGCCCCAGGTTTAAGAGCTAAGCTG	GCAGACTAACACGGCCCCAG
ANAPC4_-_25378933.23-P1P2	ANAPC4	CCACCTTGTTGGGGGAGGGGAGAGGCCACTGGTTTAAGAGCTAAGCTG	GGGGAGGGGAGAGGCCACTG
ANAPC5_+_121790181.23-P1P2	ANAPC5	CCACCTTGTTGGGCCTTGTGGTGACAACTGGGTTTAAGAGCTAAGCTG	GGCCTTGTGGTGACAACTGG
ANAPC5_+_121789994.23-P1P2	ANAPC5	CCACCTTGTTGGAGATGAGCCGCACAGGCGAGTTTAAGAGCTAAGCTG	GAGATGAGCCGCACAGGCGA
ANAPC5_-_121790201.23-P1P2	ANAPC5	CCACCTTGTTGGGCCGCCAGTTGTCACCACAGTTTAAGAGCTAAGCTG	GGCCGCCAGTTGTCACCACA
ANAPC5_-_121790131.23-P1P2	ANAPC5	CCACCTTGTTGGATTGAAGTAGAGGCTCTCGGTTTAAGAGCTAAGCTG	GATTGAAGTAGAGGCTCTCG
ANAPC5_-_121790166.23-P1P2	ANAPC5	CCACCTTGTTGGCGGCCCGAGACTAAGTCTCGTTTAAGAGCTAAGCTG	GCGGCCCGAGACTAAGTCTC
ANAPC7_-_110841548.23-P1P2	ANAPC7	CCACCTTGTTGGGGTCCATCGGGTCCACACGGTTTAAGAGCTAAGCTG	GGGTCCATCGGGTCCACACG
ANAPC7_+_110841268.23-P1P2	ANAPC7	CCACCTTGTTGGGGCGGCGGTCTGGGAGCGGGTTTAAGAGCTAAGCTG	GGGCGGCGGTCTGGGAGCGG
ANAPC7_+_110841094.23-P1P2	ANAPC7	CCACCTTGTTGGGGCGGCTTGGAGACATAGAGTTTAAGAGCTAAGCTG	GGGCGGCTTGGAGACATAGA
ANAPC7_+_110841070.23-P1P2	ANAPC7	CCACCTTGTTGGGAGGCTCTGAGGACGACCCGTTTAAGAGCTAAGCTG	GGAGGCTCTGAGGACGACCC
ANAPC7_+_110841088.23-P1P2	ANAPC7	CCACCTTGTTGGTTGGAGACATAGAAGGCAGGTTTAAGAGCTAAGCTG	GTTGGAGACATAGAAGGCAG
APC_-_112073585.23-P1	APC	CCACCTTGTTGGCAGCCCGCCAGGGTGTCACGTTTAAGAGCTAAGCTG	GCAGCCCGCCAGGGTGTCAC
APC_-_112073622.23-P1	APC	CCACCTTGTTGGGCTGCCGGACTCGGAAATGGTTTAAGAGCTAAGCTG	GGCTGCCGGACTCGGAAATG
APC_-_112073614.23-P1	APC	CCACCTTGTTGGATGGAGGTGCTGCCGGACTGTTTAAGAGCTAAGCTG	GATGGAGGTGCTGCCGGACT
APC_-_112073576.23-P1	APC	CCACCTTGTTGGGTATTGGTGCAGCCCGCCAGTTTAAGAGCTAAGCTG	GGTATTGGTGCAGCCCGCCA
APC_+_112073567.23-P1	APC	CCACCTTGTTGGTCTCCAGTGACACCCTGGCGTTTAAGAGCTAAGCTG	GTCTCCAGTGACACCCTGGC
APC_-_112043247.23-P2	APC	CCACCTTGTTGGCGGAGGGCAAGTAGCAAGGGTTTAAGAGCTAAGCTG	GCGGAGGGCAAGTAGCAAGG
APC_-_112043228.23-P2	APC	CCACCTTGTTGGCCCACCTCCCACAAGATGGGTTTAAGAGCTAAGCTG	GCCCACCTCCCACAAGATGG
APC_+_112043639.23-P2	APC	CCACCTTGTTGGACCGTAGGGTCCCGAGCAGGTTTAAGAGCTAAGCTG	GACCGTAGGGTCCCGAGCAG
APC_+_112043273.23-P2	APC	CCACCTTGTTGGGCAGGTCCCCCCCGAGCAGGTTTAAGAGCTAAGCTG	GGCAGGTCCCCCCCGAGCAG
APC_+_112043652.23-P2	APC	CCACCTTGTTGGAGTCGGGCCGAGCACCGTAGTTTAAGAGCTAAGCTG	GAGTCGGGCCGAGCACCGTA
APC2_-_1450147.23-P1	APC2	CCACCTTGTTGGTCTCGCCCAGCGCTAGGAGGTTTAAGAGCTAAGCTG	GTCTCGCCCAGCGCTAGGAG
APC2_-_1450572.23-P1	APC2	CCACCTTGTTGGACCTCCCTGAGGTGATCGGGTTTAAGAGCTAAGCTG	GACCTCCCTGAGGTGATCGG
APC2_-_1450537.23-P1	APC2	CCACCTTGTTGGTGCGCACACACCCACTCACGTTTAAGAGCTAAGCTG	GTGCGCACACACCCACTCAC
APC2_+_1450166.23-P1	APC2	CCACCTTGTTGGGGCGGACAAAGCCCGGTCCGTTTAAGAGCTAAGCTG	GGGCGGACAAAGCCCGGTCC
APC2_-_1450562.23-P1	APC2	CCACCTTGTTGGCACCATCCGGACCTCCCTGGTTTAAGAGCTAAGCTG	GCACCATCCGGACCTCCCTG
APC2_-_1446345.23-P2	APC2	CCACCTTGTTGGCTTCTTCGGGGACCAGGTAGTTTAAGAGCTAAGCTG	GCTTCTTCGGGGACCAGGTA
APC2_+_1446627.23-P2	APC2	CCACCTTGTTGGGCAGTGAGGAGGGGTCCGAGTTTAAGAGCTAAGCTG	GGCAGTGAGGAGGGGTCCGA
APC2_-_1446291.23-P2	APC2	CCACCTTGTTGGgggcggccgcggcTCCATGGTTTAAGAGCTAAGCTG	GgggcggccgcggcTCCATG
APC2_+_1446359.23-P2	APC2	CCACCTTGTTGGGGCCCGGAGCCCTCCCCAAGTTTAAGAGCTAAGCTG	GGGCCCGGAGCCCTCCCCAA
APC2_-_1446474.23-P2	APC2	CCACCTTGTTGGGCGGAGGCTGCAGAGTCGGGTTTAAGAGCTAAGCTG	GGCGGAGGCTGCAGAGTCGG
APCDD1_+_10454664.23-P1P2	APCDD1	CCACCTTGTTGGGCGCCGCTCTGAGCTGCAGGTTTAAGAGCTAAGCTG	GGCGCCGCTCTGAGCTGCAG
APCDD1_-_10454694.23-P1P2	APCDD1	CCACCTTGTTGGCTCAGAGCGGCGCACgcggGTTTAAGAGCTAAGCTG	GCTCAGAGCGGCGCACgcgg
APCDD1_+_10455021.23-P1P2	APCDD1	CCACCTTGTTGGAACTCACCGTGAAGCAGGAGTTTAAGAGCTAAGCTG	GAACTCACCGTGAAGCAGGA
APCDD1_-_10455126.23-P1P2	APCDD1	CCACCTTGTTGGAGGCGTCGGGTCTGGATCGGTTTAAGAGCTAAGCTG	GAGGCGTCGGGTCTGGATCG
APCDD1_-_10455050.23-P1P2	APCDD1	CCACCTTGTTGGCTTCACGGTGAGTTCCCGAGTTTAAGAGCTAAGCTG	GCTTCACGGTGAGTTCCCGA
APCDD1L_-_57089971.23-P1P2	APCDD1L	CCACCTTGTTGGAGCGGAGCTGCGCACTCATGTTTAAGAGCTAAGCTG	GAGCGGAGCTGCGCACTCAT
APCDD1L_-_57090166.23-P1P2	APCDD1L	CCACCTTGTTGGCAAGCTCTGGTCCCGGCCAGTTTAAGAGCTAAGCTG	GCAAGCTCTGGTCCCGGCCA
APCDD1L_+_57090000.23-P1P2	APCDD1L	CCACCTTGTTGGGGTGTGCGCGCCTCGCCGGGTTTAAGAGCTAAGCTG	GGGTGTGCGCGCCTCGCCGG
APCDD1L_+_57090390.23-P1P2	APCDD1L	CCACCTTGTTGGCGGCCTCATTTACAGACAGGTTTAAGAGCTAAGCTG	GCGGCCTCATTTACAGACAG
APCDD1L_+_57090384.23-P1P2	APCDD1L	CCACCTTGTTGGCATTTACAGACAGAGGCCGGTTTAAGAGCTAAGCTG	GCATTTACAGACAGAGGCCG
APCS_+_159557645.23-P1P2	APCS	CCACCTTGTTGGAGGGTAGCAGACAACACAGGTTTAAGAGCTAAGCTG	GAGGGTAGCAGACAACACAG
APCS_+_159557663.23-P1P2	APCS	CCACCTTGTTGGGAAGCAGTGACCAGGATGAGTTTAAGAGCTAAGCTG	GGAAGCAGTGACCAGGATGA
APCS_+_159557720.23-P1P2	APCS	CCACCTTGTTGGGGACAGAGATCCAAAGCAGGTTTAAGAGCTAAGCTG	GGGACAGAGATCCAAAGCAG
APCS_-_159557617.23-P1P2	APCS	CCACCTTGTTGGTGAATAACCTGAAGTCTAAGTTTAAGAGCTAAGCTG	GTGAATAACCTGAAGTCTAA
APCS_-_159557638.23-P1P2	APCS	CCACCTTGTTGGGCATGAATATCAGACGCTAGTTTAAGAGCTAAGCTG	GGCATGAATATCAGACGCTA
SAPCD1_+_31730894.23-P1P2	SAPCD1	CCACCTTGTTGGCTTGGCGGCTTGTCCCCAGGTTTAAGAGCTAAGCTG	GCTTGGCGGCTTGTCCCCAG
SAPCD1_+_31730858.23-P1P2	SAPCD1	CCACCTTGTTGGTGTAGGGAGCCTGCACCAAGTTTAAGAGCTAAGCTG	GTGTAGGGAGCCTGCACCAA
SAPCD1_+_31731024.23-P1P2	SAPCD1	CCACCTTGTTGGAGGCAGGCGGGAACACTGTGTTTAAGAGCTAAGCTG	GAGGCAGGCGGGAACACTGT
SAPCD1_-_31730924.23-P1P2	SAPCD1	CCACCTTGTTGGACAAGCCGCCAAGACCCAGGTTTAAGAGCTAAGCTG	GACAAGCCGCCAAGACCCAG
SAPCD1_+_31731146.23-P1P2	SAPCD1	CCACCTTGTTGGTGACTCTCACGCCACAGTAGTTTAAGAGCTAAGCTG	GTGACTCTCACGCCACAGTA
SAPCD2_-_139964972.23-P1P2	SAPCD2	CCACCTTGTTGGCCCAGCGCGGCCCCACGGAGTTTAAGAGCTAAGCTG	GCCCAGCGCGGCCCCACGGA
SAPCD2_+_139964961.23-P1P2	SAPCD2	CCACCTTGTTGGCCGGGCCGGCCCCTCCGTGGTTTAAGAGCTAAGCTG	GCCGGGCCGGCCCCTCCGTG
SAPCD2_+_139964992.23-P1P2	SAPCD2	CCACCTTGTTGGTAGTCGCTATTGTCGCCGTGTTTAAGAGCTAAGCTG	GTAGTCGCTATTGTCGCCGT
SAPCD2_-_139964578.23-P1P2	SAPCD2	CCACCTTGTTGGGCGGCGGCGGCTGATccccGTTTAAGAGCTAAGCTG	GGCGGCGGCGGCTGATcccc
SAPCD2_+_139964917.23-P1P2	SAPCD2	CCACCTTGTTGGGGACGAGGGGACCGATCCCGTTTAAGAGCTAAGCTG	GGGACGAGGGGACCGATCCC
SNAPC1_-_62229148.23-P1P2	SNAPC1	CCACCTTGTTGGCTAGTCCGTTAGAGGCGTGGTTTAAGAGCTAAGCTG	GCTAGTCCGTTAGAGGCGTG
SNAPC1_-_62229166.23-P1P2	SNAPC1	CCACCTTGTTGGGCGGGCTTCGGAGGCGTGCGTTTAAGAGCTAAGCTG	GGCGGGCTTCGGAGGCGTGC
SNAPC1_+_62229132.23-P1P2	SNAPC1	CCACCTTGTTGGGAAGCCCGCACGCCTCTAAGTTTAAGAGCTAAGCTG	GGAAGCCCGCACGCCTCTAA
SNAPC1_+_62229120.23-P1P2	SNAPC1	CCACCTTGTTGGCCTCTAACGGACTAGCCAGGTTTAAGAGCTAAGCTG	GCCTCTAACGGACTAGCCAG
SNAPC1_+_62229492.23-P1P2	SNAPC1	CCACCTTGTTGGGAGGCCGCAACAACCATCAGTTTAAGAGCTAAGCTG	GGAGGCCGCAACAACCATCA
SNAPC2_-_7985297.23-P1P2	SNAPC2	CCACCTTGTTGGCGGCCCCGGCGCGCTATCTGTTTAAGAGCTAAGCTG	GCGGCCCCGGCGCGCTATCT
SNAPC2_-_7985669.23-P1P2	SNAPC2	CCACCTTGTTGGgagCTTGGGAGCTAGACGTGTTTAAGAGCTAAGCTG	GgagCTTGGGAGCTAGACGT
SNAPC2_-_7985249.23-P1P2	SNAPC2	CCACCTTGTTGGGCGCCTGCCTCTTTCTGAGGTTTAAGAGCTAAGCTG	GGCGCCTGCCTCTTTCTGAG
SNAPC2_+_7985235.23-P1P2	SNAPC2	CCACCTTGTTGGCTTCATGCCGCTCAGAAAGGTTTAAGAGCTAAGCTG	GCTTCATGCCGCTCAGAAAG
SNAPC2_-_7985925.23-P1P2	SNAPC2	CCACCTTGTTGGGGTGAGGCGAGGGCTAAACGTTTAAGAGCTAAGCTG	GGGTGAGGCGAGGGCTAAAC
SNAPC3_+_15422891.23-P1P2	SNAPC3	CCACCTTGTTGGGCTACACGTAGGGCCACCTGTTTAAGAGCTAAGCTG	GGCTACACGTAGGGCCACCT
SNAPC3_-_15423282.23-P1P2	SNAPC3	CCACCTTGTTGGTGGGACTCATCCCTGAGAAGTTTAAGAGCTAAGCTG	GTGGGACTCATCCCTGAGAA
SNAPC3_+_15423283.23-P1P2	SNAPC3	CCACCTTGTTGGTAGCCCAGGTCTAAACCACGTTTAAGAGCTAAGCTG	GTAGCCCAGGTCTAAACCAC
SNAPC3_-_15422880.23-P1P2	SNAPC3	CCACCTTGTTGGGGAAGGAGTGGGGCGAACAGTTTAAGAGCTAAGCTG	GGGAAGGAGTGGGGCGAACA
SNAPC3_-_15422920.23-P1P2	SNAPC3	CCACCTTGTTGGGCCCTACGTGTAGCGGGGTGTTTAAGAGCTAAGCTG	GGCCCTACGTGTAGCGGGGT
SNAPC4_+_139271281.23-P1P2	SNAPC4	CCACCTTGTTGGAGTCCCTGGGCTGAAGTGTGTTTAAGAGCTAAGCTG	GAGTCCCTGGGCTGAAGTGT
SNAPC4_-_139271939.23-P1P2	SNAPC4	CCACCTTGTTGGCACTGCTCCAGGCAGGCGAGTTTAAGAGCTAAGCTG	GCACTGCTCCAGGCAGGCGA
SNAPC4_-_139271443.23-P1P2	SNAPC4	CCACCTTGTTGGCTGCTGCAAGTGGGCACCCGTTTAAGAGCTAAGCTG	GCTGCTGCAAGTGGGCACCC
SNAPC4_+_139271610.23-P1P2	SNAPC4	CCACCTTGTTGGCCATGGGCACAGTGGAGGGGTTTAAGAGCTAAGCTG	GCCATGGGCACAGTGGAGGG
SNAPC4_+_139271349.23-P1P2	SNAPC4	CCACCTTGTTGGGACCTGTGGGCCTGTCATAGTTTAAGAGCTAAGCTG	GGACCTGTGGGCCTGTCATA
SNAPC5_-_66789655.23-P1P2	SNAPC5	CCACCTTGTTGGTCTAGGCGAGCCTTCGGGAGTTTAAGAGCTAAGCTG	GTCTAGGCGAGCCTTCGGGA
SNAPC5_-_66790097.23-P1P2	SNAPC5	CCACCTTGTTGGGGTCACATAGCCAACCTCCGTTTAAGAGCTAAGCTG	GGGTCACATAGCCAACCTCC
SNAPC5_+_66789744.23-P1P2	SNAPC5	CCACCTTGTTGGacctcgcaagtctagggtgGTTTAAGAGCTAAGCTG	Gacctcgcaagtctagggtg
SNAPC5_+_66789663.23-P1P2	SNAPC5	CCACCTTGTTGGGCCCTCAGACAGCACGCTGGTTTAAGAGCTAAGCTG	GGCCCTCAGACAGCACGCTG
SNAPC5_-_66789683.23-P1P2	SNAPC5	CCACCTTGTTGGTCCTCAGCGTGCTGTCTGAGTTTAAGAGCTAAGCTG	GTCCTCAGCGTGCTGTCTGA
APEX1_-_20923425.23-P1P2	APEX1	CCACCTTGTTGGGAGGAGCTAGGCTGCCATCGTTTAAGAGCTAAGCTG	GGAGGAGCTAGGCTGCCATC
APEX1_-_20923789.23-P1P2	APEX1	CCACCTTGTTGGACGCGGTACAGCTGCCCAAGTTTAAGAGCTAAGCTG	GACGCGGTACAGCTGCCCAA
APEX1_+_20923418.23-P1P2	APEX1	CCACCTTGTTGGCGTATCTGCACCGGCCCGAGTTTAAGAGCTAAGCTG	GCGTATCTGCACCGGCCCGA
APEX1_-_20923868.23-P1P2	APEX1	CCACCTTGTTGGATGAGCTCAGGACAGGTAAGTTTAAGAGCTAAGCTG	GATGAGCTCAGGACAGGTAA
APEX1_-_20923862.23-P1P2	APEX1	CCACCTTGTTGGACGGGGATGAGCTCAGGACGTTTAAGAGCTAAGCTG	GACGGGGATGAGCTCAGGAC
APEX2_-_55026823.23-P1P2	APEX2	CCACCTTGTTGGAGTTCGCTCGCGCCTAGGTGTTTAAGAGCTAAGCTG	GAGTTCGCTCGCGCCTAGGT
APEX2_-_55026828.23-P1P2	APEX2	CCACCTTGTTGGGCTCGCGCCTAGGTTGGCGGTTTAAGAGCTAAGCTG	GGCTCGCGCCTAGGTTGGCG
APEX2_-_55026797.23-P1P2	APEX2	CCACCTTGTTGGGCCTGGCCAACTTCTGAACGTTTAAGAGCTAAGCTG	GGCCTGGCCAACTTCTGAAC
APEX2_+_55026814.23-P1P2	APEX2	CCACCTTGTTGGTCCCAGCCCGCGCCAACCTGTTTAAGAGCTAAGCTG	GTCCCAGCCCGCGCCAACCT
APEX2_+_55026846.23-P1P2	APEX2	CCACCTTGTTGGCCACGCGCAACATCTTAAAGTTTAAGAGCTAAGCTG	GCCACGCGCAACATCTTAAA
APITD1_+_10491229.23-P1P2	APITD1	CCACCTTGTTGGTATGCCCGGCGCTGATGAAGTTTAAGAGCTAAGCTG	GTATGCCCGGCGCTGATGAA
APITD1_-_10490853.23-P1P2	APITD1	CCACCTTGTTGGTGGGGAGGAAGCGGTTCTAGTTTAAGAGCTAAGCTG	GTGGGGAGGAAGCGGTTCTA
APITD1_-_10491255.23-P1P2	APITD1	CCACCTTGTTGGCATCAGCGCCGGGCATATGGTTTAAGAGCTAAGCTG	GCATCAGCGCCGGGCATATG
APITD1_+_10491219.23-P1P2	APITD1	CCACCTTGTTGGGCTGATGAAAGGAACGAATGTTTAAGAGCTAAGCTG	GGCTGATGAAAGGAACGAAT
APITD1_-_10491264.23-P1P2	APITD1	CCACCTTGTTGGCGGGCATATGGGGCGTCAGGTTTAAGAGCTAAGCTG	GCGGGCATATGGGGCGTCAG
APITD1-CORT_+_10491229.23-P1P2	APITD1-CORT	CCACCTTGTTGGTATGCCCGGCGCTGATGAAGTTTAAGAGCTAAGCTG	GTATGCCCGGCGCTGATGAA
APITD1-CORT_-_10490853.23-P1P2	APITD1-CORT	CCACCTTGTTGGTGGGGAGGAAGCGGTTCTAGTTTAAGAGCTAAGCTG	GTGGGGAGGAAGCGGTTCTA
APITD1-CORT_-_10491255.23-P1P2	APITD1-CORT	CCACCTTGTTGGCATCAGCGCCGGGCATATGGTTTAAGAGCTAAGCTG	GCATCAGCGCCGGGCATATG
APITD1-CORT_+_10491219.23-P1P2	APITD1-CORT	CCACCTTGTTGGGCTGATGAAAGGAACGAATGTTTAAGAGCTAAGCTG	GGCTGATGAAAGGAACGAAT
APITD1-CORT_-_10491264.23-P1P2	APITD1-CORT	CCACCTTGTTGGCGGGCATATGGGGCGTCAGGTTTAAGAGCTAAGCTG	GCGGGCATATGGGGCGTCAG
APLF_+_68694742.23-P1P2	APLF	CCACCTTGTTGGCACCGAGGGAGGGCCTCAAGTTTAAGAGCTAAGCTG	GCACCGAGGGAGGGCCTCAA
APLF_-_68694726.23-P1P2	APLF	CCACCTTGTTGGGGCCGGGCTCTGAGAGGACGTTTAAGAGCTAAGCTG	GGGCCGGGCTCTGAGAGGAC
APLF_+_68694755.23-P1P2	APLF	CCACCTTGTTGGCCCTGGGAAAAAACACCGAGTTTAAGAGCTAAGCTG	GCCCTGGGAAAAAACACCGA
APLF_-_68694969.23-P1P2	APLF	CCACCTTGTTGGCGCTGCTGGGAGTAAGTGTGTTTAAGAGCTAAGCTG	GCGCTGCTGGGAGTAAGTGT
APLF_-_68694721.23-P1P2	APLF	CCACCTTGTTGGGCTGGGGCCGGGCTCTGAGGTTTAAGAGCTAAGCTG	GGCTGGGGCCGGGCTCTGAG
APOBEC1_+_7818434.23-P1P2	APOBEC1	CCACCTTGTTGGAAAGGTAAAATGGATCCGGGTTTAAGAGCTAAGCTG	GAAAGGTAAAATGGATCCGG
APOBEC1_+_7818491.23-P1P2	APOBEC1	CCACCTTGTTGGGCACAACTTATGACTCCAGGTTTAAGAGCTAAGCTG	GGCACAACTTATGACTCCAG
APOBEC1_+_7818488.23-P1P2	APOBEC1	CCACCTTGTTGGCAACTTATGACTCCAGAGGGTTTAAGAGCTAAGCTG	GCAACTTATGACTCCAGAGG
APOBEC1_+_7818451.23-P1P2	APOBEC1	CCACCTTGTTGGGCACCATGACTTCTGAGAAGTTTAAGAGCTAAGCTG	GGCACCATGACTTCTGAGAA
APOBEC1_-_7818440.23-P1P2	APOBEC1	CCACCTTGTTGGAGAATACTTGCCAAGCCCCGTTTAAGAGCTAAGCTG	GAGAATACTTGCCAAGCCCC
APOBEC2_+_41021194.23-P1P2	APOBEC2	CCACCTTGTTGGCTGTGACAATCTCAAAGGGGTTTAAGAGCTAAGCTG	GCTGTGACAATCTCAAAGGG
APOBEC2_+_41021475.23-P1P2	APOBEC2	CCACCTTGTTGGTACCAGGAGGCCTGAAGGGGTTTAAGAGCTAAGCTG	GTACCAGGAGGCCTGAAGGG
APOBEC2_-_41021362.23-P1P2	APOBEC2	CCACCTTGTTGGGCACCAGTGGGCCCGGCAGGTTTAAGAGCTAAGCTG	GGCACCAGTGGGCCCGGCAG
APOBEC2_-_41021351.23-P1P2	APOBEC2	CCACCTTGTTGGGCAGTGAGAGTGCACCAGTGTTTAAGAGCTAAGCTG	GGCAGTGAGAGTGCACCAGT
APOBEC2_-_41021234.23-P1P2	APOBEC2	CCACCTTGTTGGCAGGGTAAGCCTCAGATGTGTTTAAGAGCTAAGCTG	GCAGGGTAAGCCTCAGATGT
APOBEC3A_-_39353686.23-P1P2	APOBEC3A	CCACCTTGTTGGCACAGACCAGGAACCGAGAGTTTAAGAGCTAAGCTG	GCACAGACCAGGAACCGAGA
APOBEC3A_-_39353663.23-P1P2	APOBEC3A	CCACCTTGTTGGAGCAAGTCGCAAGAGCGGGGTTTAAGAGCTAAGCTG	GAGCAAGTCGCAAGAGCGGG
APOBEC3A_-_39353659.23-P1P2	APOBEC3A	CCACCTTGTTGGCTTGAGCAAGTCGCAAGAGGTTTAAGAGCTAAGCTG	GCTTGAGCAAGTCGCAAGAG
APOBEC3A_-_39354013.23-P1P2	APOBEC3A	CCACCTTGTTGGCCAGTGAAGACGGTCAGAGGTTTAAGAGCTAAGCTG	GCCAGTGAAGACGGTCAGAG
APOBEC3A_+_39354066.23-P1P2	APOBEC3A	CCACCTTGTTGGTAGGCCAAGTCCAGATACAGTTTAAGAGCTAAGCTG	GTAGGCCAAGTCCAGATACA
APOBEC3A_B_-_39353686.23-P1P2	APOBEC3A_B	CCACCTTGTTGGCACAGACCAGGAACCGAGAGTTTAAGAGCTAAGCTG	GCACAGACCAGGAACCGAGA
APOBEC3A_B_-_39353663.23-P1P2	APOBEC3A_B	CCACCTTGTTGGAGCAAGTCGCAAGAGCGGGGTTTAAGAGCTAAGCTG	GAGCAAGTCGCAAGAGCGGG
APOBEC3A_B_-_39353659.23-P1P2	APOBEC3A_B	CCACCTTGTTGGCTTGAGCAAGTCGCAAGAGGTTTAAGAGCTAAGCTG	GCTTGAGCAAGTCGCAAGAG
APOBEC3A_B_-_39354013.23-P1P2	APOBEC3A_B	CCACCTTGTTGGCCAGTGAAGACGGTCAGAGGTTTAAGAGCTAAGCTG	GCCAGTGAAGACGGTCAGAG
APOBEC3A_B_+_39354066.23-P1P2	APOBEC3A_B	CCACCTTGTTGGTAGGCCAAGTCCAGATACAGTTTAAGAGCTAAGCTG	GTAGGCCAAGTCCAGATACA
APOBEC3C_+_39410687.23-P1P2	APOBEC3C	CCACCTTGTTGGCAGAGCTCCCAGGAATAGTGTTTAAGAGCTAAGCTG	GCAGAGCTCCCAGGAATAGT
APOBEC3C_-_39410336.23-P1P2	APOBEC3C	CCACCTTGTTGGCAGCGCTTCAGAAAAGAGTGTTTAAGAGCTAAGCTG	GCAGCGCTTCAGAAAAGAGT
APOBEC3C_-_39410342.23-P1P2	APOBEC3C	CCACCTTGTTGGTTCAGAAAAGAGTGGGACAGTTTAAGAGCTAAGCTG	GTTCAGAAAAGAGTGGGACA
APOBEC3C_+_39410387.23-P1P2	APOBEC3C	CCACCTTGTTGGTGGCGGACAAAGCGTGCAGGTTTAAGAGCTAAGCTG	GTGGCGGACAAAGCGTGCAG
APOBEC3C_+_39410601.23-P1P2	APOBEC3C	CCACCTTGTTGGGAGTCTCAGCAGGCGGACTGTTTAAGAGCTAAGCTG	GGAGTCTCAGCAGGCGGACT
APOBEC3D_+_39410687.23-P1P2	APOBEC3D	CCACCTTGTTGGCAGAGCTCCCAGGAATAGTGTTTAAGAGCTAAGCTG	GCAGAGCTCCCAGGAATAGT
APOBEC3D_-_39410336.23-P1P2	APOBEC3D	CCACCTTGTTGGCAGCGCTTCAGAAAAGAGTGTTTAAGAGCTAAGCTG	GCAGCGCTTCAGAAAAGAGT
APOBEC3D_-_39410342.23-P1P2	APOBEC3D	CCACCTTGTTGGTTCAGAAAAGAGTGGGACAGTTTAAGAGCTAAGCTG	GTTCAGAAAAGAGTGGGACA
APOBEC3D_+_39410387.23-P1P2	APOBEC3D	CCACCTTGTTGGTGGCGGACAAAGCGTGCAGGTTTAAGAGCTAAGCTG	GTGGCGGACAAAGCGTGCAG
APOBEC3D_+_39410601.23-P1P2	APOBEC3D	CCACCTTGTTGGGAGTCTCAGCAGGCGGACTGTTTAAGAGCTAAGCTG	GGAGTCTCAGCAGGCGGACT
APOBEC3F_-_39436896.23-P1P2	APOBEC3F	CCACCTTGTTGGGGAGGGCTGTCCTGAAACCGTTTAAGAGCTAAGCTG	GGGAGGGCTGTCCTGAAACC
APOBEC3F_+_39437279.23-P1P2	APOBEC3F	CCACCTTGTTGGAATGGCGGAAAGAACACAGGTTTAAGAGCTAAGCTG	GAATGGCGGAAAGAACACAG
APOBEC3F_+_39437128.23-P1P2	APOBEC3F	CCACCTTGTTGGCAGAGCAGGAAAAAGAGCCGTTTAAGAGCTAAGCTG	GCAGAGCAGGAAAAAGAGCC
APOBEC3F_-_39437244.23-P1P2	APOBEC3F	CCACCTTGTTGGCCCCCGCCACCGAAAGTCAGTTTAAGAGCTAAGCTG	GCCCCCGCCACCGAAAGTCA
APOBEC3F_+_39437229.23-P1P2	APOBEC3F	CCACCTTGTTGGGCCCTGCCATGACTTTCGGGTTTAAGAGCTAAGCTG	GGCCCTGCCATGACTTTCGG
APOBEC3G_+_39473587.23-P1P2	APOBEC3G	CCACCTTGTTGGACCTGGGCTGGGACAGATGGTTTAAGAGCTAAGCTG	GACCTGGGCTGGGACAGATG
APOBEC3G_+_39473517.23-P1P2	APOBEC3G	CCACCTTGTTGGAGGAGCCTGGCTGGGAGTAGTTTAAGAGCTAAGCTG	GAGGAGCCTGGCTGGGAGTA
APOBEC3G_+_39473688.23-P1P2	APOBEC3G	CCACCTTGTTGGTCCAGAGTTCAGGAATGGCGTTTAAGAGCTAAGCTG	GTCCAGAGTTCAGGAATGGC
APOBEC3G_-_39473746.23-P1P2	APOBEC3G	CCACCTTGTTGGCCAAAGGATGAGTAGAGCAGTTTAAGAGCTAAGCTG	GCCAAAGGATGAGTAGAGCA
APOBEC3G_-_39473646.23-P1P2	APOBEC3G	CCACCTTGTTGGCCCCTGAAAGTCATGGCTGGTTTAAGAGCTAAGCTG	GCCCCTGAAAGTCATGGCTG
APOBEC3H_-_39493307.23-P1P2	APOBEC3H	CCACCTTGTTGGTAGTGCCTCAGACAAGCAGGTTTAAGAGCTAAGCTG	GTAGTGCCTCAGACAAGCAG
APOBEC3H_+_39493488.23-P1P2	APOBEC3H	CCACCTTGTTGGCAGGGCAAAGAGCCTGGGTGTTTAAGAGCTAAGCTG	GCAGGGCAAAGAGCCTGGGT
APOBEC3H_+_39493291.23-P1P2	APOBEC3H	CCACCTTGTTGGACTTGCCCCTGCTTGTCTGGTTTAAGAGCTAAGCTG	GACTTGCCCCTGCTTGTCTG
APOBEC3H_+_39493492.23-P1P2	APOBEC3H	CCACCTTGTTGGACAGCAGGGCAAAGAGCCTGTTTAAGAGCTAAGCTG	GACAGCAGGGCAAAGAGCCT
APOBEC3H_+_39493619.23-P1P2	APOBEC3H	CCACCTTGTTGGGAGAGCACCCTCCCAAGGTGTTTAAGAGCTAAGCTG	GGAGAGCACCCTCCCAAGGT
APTX_-_33001547.23-P1	APTX	CCACCTTGTTGGCCCAGCCAGCAGAAGAGATGTTTAAGAGCTAAGCTG	GCCCAGCCAGCAGAAGAGAT
APTX_+_33001241.23-P1	APTX	CCACCTTGTTGGCGGCCCAGCTTGTCGGGAAGTTTAAGAGCTAAGCTG	GCGGCCCAGCTTGTCGGGAA
APTX_-_33001417.23-P1	APTX	CCACCTTGTTGGCAGCCCAAGGTAGTAACAGGTTTAAGAGCTAAGCTG	GCAGCCCAAGGTAGTAACAG
APTX_-_33001518.23-P1	APTX	CCACCTTGTTGGTCGGCCGAACGCTCACCCGGTTTAAGAGCTAAGCTG	GTCGGCCGAACGCTCACCCG
APTX_+_33001563.23-P1	APTX	CCACCTTGTTGGGTCCGTCTCCGACTTCTGGGTTTAAGAGCTAAGCTG	GGTCCGTCTCCGACTTCTGG
APTX_-_33024659.23-P2	APTX	CCACCTTGTTGGCACGAATCAGCGAGGTCCAGTTTAAGAGCTAAGCTG	GCACGAATCAGCGAGGTCCA
APTX_+_33025069.23-P2	APTX	CCACCTTGTTGGCGGCGCTCGTGGAATCTTCGTTTAAGAGCTAAGCTG	GCGGCGCTCGTGGAATCTTC
APTX_+_33025113.23-P2	APTX	CCACCTTGTTGGCTGCGCCGAAAGGCCTTGTGTTTAAGAGCTAAGCTG	GCTGCGCCGAAAGGCCTTGT
APTX_-_33025057.23-P2	APTX	CCACCTTGTTGGCACTCTCAGGCTCGCTGAGGTTTAAGAGCTAAGCTG	GCACTCTCAGGCTCGCTGAG
APTX_-_33025045.23-P2	APTX	CCACCTTGTTGGCGGAGACTTCCGCACTCTCGTTTAAGAGCTAAGCTG	GCGGAGACTTCCGCACTCTC
AREG_+_75311479.23-P1P2	AREG	CCACCTTGTTGGTAGACAGAGATGGAGAATTGTTTAAGAGCTAAGCTG	GTAGACAGAGATGGAGAATT
AREG_-_75311544.23-P1P2	AREG	CCACCTTGTTGGAGAGGGACTTAGAGTATCCGTTTAAGAGCTAAGCTG	GAGAGGGACTTAGAGTATCC
AREG_+_75311516.23-P1P2	AREG	CCACCTTGTTGGACTCTAAGTCCCTCTAGGAGTTTAAGAGCTAAGCTG	GACTCTAAGTCCCTCTAGGA
AREG_+_75311472.23-P1P2	AREG	CCACCTTGTTGGAGATGGAGAATTAGGCAGGGTTTAAGAGCTAAGCTG	GAGATGGAGAATTAGGCAGG
AREG_+_75311475.23-P1P2	AREG	CCACCTTGTTGGCAGAGATGGAGAATTAGGCGTTTAAGAGCTAAGCTG	GCAGAGATGGAGAATTAGGC
ARRB2_-_4613971.23-P1P2	ARRB2	CCACCTTGTTGGATCTTGGCAGCGGGCGAGGGTTTAAGAGCTAAGCTG	GATCTTGGCAGCGGGCGAGG
ARRB2_+_4614473.23-P1P2	ARRB2	CCACCTTGTTGGCGGCCCTCGGGACAGGTGTGTTTAAGAGCTAAGCTG	GCGGCCCTCGGGACAGGTGT
ARRB2_-_4614022.23-P1P2	ARRB2	CCACCTTGTTGGGCGGGCGCGCGCACCATGGGTTTAAGAGCTAAGCTG	GGCGGGCGCGCGCACCATGG
ARRB2_-_4614383.23-P1P2	ARRB2	CCACCTTGTTGGCGAGGGGTCGTGTACGGGGGTTTAAGAGCTAAGCTG	GCGAGGGGTCGTGTACGGGG
ARRB2_+_4614391.23-P1P2	ARRB2	CCACCTTGTTGGGAGTGGATCCCCCCCGTCCGTTTAAGAGCTAAGCTG	GGAGTGGATCCCCCCCGTCC
ASCC1_-_73975665.23-P1P2	ASCC1	CCACCTTGTTGGGGCGGCTGCAGGTAAACCAGTTTAAGAGCTAAGCTG	GGGCGGCTGCAGGTAAACCA
ASCC1_-_73975670.23-P1P2	ASCC1	CCACCTTGTTGGCTGCAGGTAAACCAAGGTAGTTTAAGAGCTAAGCTG	GCTGCAGGTAAACCAAGGTA
ASCC1_-_73975994.23-P1P2	ASCC1	CCACCTTGTTGGCTAGAAAAATGGAGAAGGTGTTTAAGAGCTAAGCTG	GCTAGAAAAATGGAGAAGGT
ASCC1_-_73975678.23-P1P2	ASCC1	CCACCTTGTTGGAAACCAAGGTAGGGCGAGGGTTTAAGAGCTAAGCTG	GAAACCAAGGTAGGGCGAGG
ASCC1_-_73975523.23-P1P2	ASCC1	CCACCTTGTTGGACTGCTCGGAAGGAAAGAGGTTTAAGAGCTAAGCTG	GACTGCTCGGAAGGAAAGAG
ASCC2_+_30234211.23-P1P2	ASCC2	CCACCTTGTTGGGAGCTGTCACCGTGGTcggGTTTAAGAGCTAAGCTG	GGAGCTGTCACCGTGGTcgg
ASCC2_+_30234214.23-P1P2	ASCC2	CCACCTTGTTGGAGGGAGCTGTCACCGTGGTGTTTAAGAGCTAAGCTG	GAGGGAGCTGTCACCGTGGT
ASCC2_-_30234022.23-P1P2	ASCC2	CCACCTTGTTGGCTGGCGGCCAAGTCTCGAGGTTTAAGAGCTAAGCTG	GCTGGCGGCCAAGTCTCGAG
ASCC2_+_30234208.23-P1P2	ASCC2	CCACCTTGTTGGCTGTCACCGTGGTcggcggGTTTAAGAGCTAAGCTG	GCTGTCACCGTGGTcggcgg
ASCC2_+_30234232.23-P1P2	ASCC2	CCACCTTGTTGGCCGGAAGTGCGGGCGCTCAGTTTAAGAGCTAAGCTG	GCCGGAAGTGCGGGCGCTCA
ASCC3_-_101329197.23-P1P2	ASCC3	CCACCTTGTTGGCGCACAGACCCGGCGAGGAGTTTAAGAGCTAAGCTG	GCGCACAGACCCGGCGAGGA
ASCC3_-_101329188.23-P1P2	ASCC3	CCACCTTGTTGGACGCAAAGACGCACAGACCGTTTAAGAGCTAAGCTG	GACGCAAAGACGCACAGACC
ASCC3_-_101329193.23-P1P2	ASCC3	CCACCTTGTTGGAAGACGCACAGACCCGGCGGTTTAAGAGCTAAGCTG	GAAGACGCACAGACCCGGCG
ASCC3_+_101329219.23-P1P2	ASCC3	CCACCTTGTTGGCAGCGGGGCGGTGACGTGTGTTTAAGAGCTAAGCTG	GCAGCGGGGCGGTGACGTGT
ASCC3_-_101328801.23-P1P2	ASCC3	CCACCTTGTTGGTGCCACTGAAAAGGATGACGTTTAAGAGCTAAGCTG	GTGCCACTGAAAAGGATGAC
ASF1A_+_119215456.23-P1P2	ASF1A	CCACCTTGTTGGCCGGCCAGACGTCGTGCAGGTTTAAGAGCTAAGCTG	GCCGGCCAGACGTCGTGCAG
ASF1A_-_119215607.23-P1P2	ASF1A	CCACCTTGTTGGGTTCAGGTGAACAATGTAGGTTTAAGAGCTAAGCTG	GGTTCAGGTGAACAATGTAG
ASF1A_-_119215340.23-P1P2	ASF1A	CCACCTTGTTGGCTCGGGTGCAGCCAATCGAGTTTAAGAGCTAAGCTG	GCTCGGGTGCAGCCAATCGA
ASF1A_-_119215510.23-P1P2	ASF1A	CCACCTTGTTGGGGGTCTGCGCTCTCCCGAGGTTTAAGAGCTAAGCTG	GGGGTCTGCGCTCTCCCGAG
ASF1A_-_119215390.23-P1P2	ASF1A	CCACCTTGTTGGGGCTGTAGTTTAGTGAAATGTTTAAGAGCTAAGCTG	GGGCTGTAGTTTAGTGAAAT
ASH2L_-_37963465.23-P1P2	ASH2L	CCACCTTGTTGGTCACGGGCGGTGGGAGCTGGTTTAAGAGCTAAGCTG	GTCACGGGCGGTGGGAGCTG
ASH2L_-_37963059.23-P1P2	ASH2L	CCACCTTGTTGGATTCTCGCGAGAAGTCCAGGTTTAAGAGCTAAGCTG	GATTCTCGCGAGAAGTCCAG
ASH2L_+_37963435.23-P1P2	ASH2L	CCACCTTGTTGGCCACCGCCCGTGAAAGGTGGTTTAAGAGCTAAGCTG	GCCACCGCCCGTGAAAGGTG
ASH2L_-_37963450.23-P1P2	ASH2L	CCACCTTGTTGGCCCCTTCCGCACCTTTCACGTTTAAGAGCTAAGCTG	GCCCCTTCCGCACCTTTCAC
ASH2L_-_37963062.23-P1P2	ASH2L	CCACCTTGTTGGCTCGCGAGAAGTCCAGGGGGTTTAAGAGCTAAGCTG	GCTCGCGAGAAGTCCAGGGG
ASTE1_-_130745241.23-P1P2	ASTE1	CCACCTTGTTGGGTTGCATAGAGCTGCATAGGTTTAAGAGCTAAGCTG	GGTTGCATAGAGCTGCATAG
ASTE1_+_130745613.23-P1P2	ASTE1	CCACCTTGTTGGGAAAGCAGAGGAGGACCGGGTTTAAGAGCTAAGCTG	GGAAAGCAGAGGAGGACCGG
ASTE1_-_130745563.23-P1P2	ASTE1	CCACCTTGTTGGGGCGCTAAGTAGCTAAAGAGTTTAAGAGCTAAGCTG	GGGCGCTAAGTAGCTAAAGA
ASTE1_-_130745246.23-P1P2	ASTE1	CCACCTTGTTGGATAGAGCTGCATAGGGGAAGTTTAAGAGCTAAGCTG	GATAGAGCTGCATAGGGGAA
ASTE1_+_130745639.23-P1P2	ASTE1	CCACCTTGTTGGAGTGTTCGCCGACCCAAGTGTTTAAGAGCTAAGCTG	GAGTGTTCGCCGACCCAAGT
ASZ1_+_117067548.23-P1P2	ASZ1	CCACCTTGTTGGATGCGCCCGGAGAGCTGAAGTTTAAGAGCTAAGCTG	GATGCGCCCGGAGAGCTGAA
ASZ1_+_117067480.23-P1P2	ASZ1	CCACCTTGTTGGGCGCTGCGAGGCCTGCCAGGTTTAAGAGCTAAGCTG	GGCGCTGCGAGGCCTGCCAG
ASZ1_+_117067530.23-P1P2	ASZ1	CCACCTTGTTGGAGGGCGCGCGGTGCCGACAGTTTAAGAGCTAAGCTG	GAGGGCGCGCGGTGCCGACA
ASZ1_-_117067328.23-P1P2	ASZ1	CCACCTTGTTGGATACACGTGAGGGAGTAGGGTTTAAGAGCTAAGCTG	GATACACGTGAGGGAGTAGG
ASZ1_-_117067187.23-P1P2	ASZ1	CCACCTTGTTGGATGGATCCAAACCCAACTGGTTTAAGAGCTAAGCTG	GATGGATCCAAACCCAACTG
CASZ1_+_10856607.23-ENST00000377022.3	CASZ1	CCACCTTGTTGGCAAGTGCAGGTAAGAGACTGTTTAAGAGCTAAGCTG	GCAAGTGCAGGTAAGAGACT
CASZ1_-_10856303.23-ENST00000377022.3	CASZ1	CCACCTTGTTGGGGAGTAAGCGACCCCCAGGGTTTAAGAGCTAAGCTG	GGGAGTAAGCGACCCCCAGG
CASZ1_+_10856271.23-ENST00000377022.3	CASZ1	CCACCTTGTTGGTCGCTTACTCCAACTGAGGGTTTAAGAGCTAAGCTG	GTCGCTTACTCCAACTGAGG
CASZ1_-_10856661.23-ENST00000377022.3	CASZ1	CCACCTTGTTGGGGTGACTTTCCAAGTCCGGGTTTAAGAGCTAAGCTG	GGGTGACTTTCCAAGTCCGG
CASZ1_-_10856283.23-ENST00000377022.3	CASZ1	CCACCTTGTTGGACCCCGCCACCCCCTCAGTGTTTAAGAGCTAAGCTG	GACCCCGCCACCCCCTCAGT
ATAD5_+_29159165.23-P1P2	ATAD5	CCACCTTGTTGGCCGAATCGAACACGGAAAGGTTTAAGAGCTAAGCTG	GCCGAATCGAACACGGAAAG
ATAD5_+_29159022.23-P1P2	ATAD5	CCACCTTGTTGGTCGGACCACAGAGCTTCGGGTTTAAGAGCTAAGCTG	GTCGGACCACAGAGCTTCGG
ATAD5_+_29159040.23-P1P2	ATAD5	CCACCTTGTTGGAAGCAAGCGGACCGCAGATGTTTAAGAGCTAAGCTG	GAAGCAAGCGGACCGCAGAT
ATAD5_+_29159404.23-P1P2	ATAD5	CCACCTTGTTGGTCTCGCAGTCCTTCACGGGGTTTAAGAGCTAAGCTG	GTCTCGCAGTCCTTCACGGG
ATAD5_-_29159050.23-P1P2	ATAD5	CCACCTTGTTGGAGCTCTGTGGTCCGATCTGGTTTAAGAGCTAAGCTG	GAGCTCTGTGGTCCGATCTG
ATF1_-_51158152.23-P1P2	ATF1	CCACCTTGTTGGggggaaggacgcgggaacgGTTTAAGAGCTAAGCTG	Gggggaaggacgcgggaacg
ATF1_+_51157878.23-P1P2	ATF1	CCACCTTGTTGGCAGTCAGGGCCGCTACTGGGTTTAAGAGCTAAGCTG	GCAGTCAGGGCCGCTACTGG
ATF1_+_51158291.23-P1P2	ATF1	CCACCTTGTTGGAGGAGACGCACGACTGGAAGTTTAAGAGCTAAGCTG	GAGGAGACGCACGACTGGAA
ATF1_-_51157911.23-P1P2	ATF1	CCACCTTGTTGGGCCCTGACTGCCGAGGAAAGTTTAAGAGCTAAGCTG	GGCCCTGACTGCCGAGGAAA
ATF1_+_51157881.23-P1P2	ATF1	CCACCTTGTTGGCGGCAGTCAGGGCCGCTACGTTTAAGAGCTAAGCTG	GCGGCAGTCAGGGCCGCTAC
ATF2_+_176032497.23-P1P2	ATF2	CCACCTTGTTGGCCTCTCGCGCGCTTTCCTAGTTTAAGAGCTAAGCTG	GCCTCTCGCGCGCTTTCCTA
ATF2_-_176032472.23-P1P2	ATF2	CCACCTTGTTGGTCGGAGGGAGGGGTCTAAGGTTTAAGAGCTAAGCTG	GTCGGAGGGAGGGGTCTAAG
ATF2_-_176032440.23-P1P2	ATF2	CCACCTTGTTGGCTCTGAACTGACCCAAGTAGTTTAAGAGCTAAGCTG	GCTCTGAACTGACCCAAGTA
ATF2_-_176032680.23-P1P2	ATF2	CCACCTTGTTGGCGAGGTGATGGGAAACGGGGTTTAAGAGCTAAGCTG	GCGAGGTGATGGGAAACGGG
ATF2_+_176032892.23-P1P2	ATF2	CCACCTTGTTGGAGAGAGGACGGAAGCCTGTGTTTAAGAGCTAAGCTG	GAGAGAGGACGGAAGCCTGT
BATF2_+_64764369.23-P1P2	BATF2	CCACCTTGTTGGAAGCCATGCACCTCTGTGGGTTTAAGAGCTAAGCTG	GAAGCCATGCACCTCTGTGG
BATF2_-_64764460.23-P1P2	BATF2	CCACCTTGTTGGCTCTGGAGGCCTAAGGAAGGTTTAAGAGCTAAGCTG	GCTCTGGAGGCCTAAGGAAG
BATF2_-_64764380.23-P1P2	BATF2	CCACCTTGTTGGCAGCCCATTGCCCCCACAGGTTTAAGAGCTAAGCTG	GCAGCCCATTGCCCCCACAG
BATF2_-_64764396.23-P1P2	BATF2	CCACCTTGTTGGCAGAGGTGCATGGCTTAGGGTTTAAGAGCTAAGCTG	GCAGAGGTGCATGGCTTAGG
BATF2_-_64764399.23-P1P2	BATF2	CCACCTTGTTGGAGGTGCATGGCTTAGGCGGGTTTAAGAGCTAAGCTG	GAGGTGCATGGCTTAGGCGG
ATF7IP_-_14518605.23-P1	ATF7IP	CCACCTTGTTGGGCGCGTGCAAGGGAGAAGCGTTTAAGAGCTAAGCTG	GGCGCGTGCAAGGGAGAAGC
ATF7IP_-_14518679.23-P1	ATF7IP	CCACCTTGTTGGTGAAGCGCGCGAAAAGCTGGTTTAAGAGCTAAGCTG	GTGAAGCGCGCGAAAAGCTG
ATF7IP_-_14518682.23-P1	ATF7IP	CCACCTTGTTGGAGCGCGCGAAAAGCTGAGGGTTTAAGAGCTAAGCTG	GAGCGCGCGAAAAGCTGAGG
ATF7IP_-_14518693.23-P1	ATF7IP	CCACCTTGTTGGAGCTGAGGCGGCAACGTCGGTTTAAGAGCTAAGCTG	GAGCTGAGGCGGCAACGTCG
ATF7IP_-_14518719.23-P1	ATF7IP	CCACCTTGTTGGCTGCGCGGGACGGCTCTGTGTTTAAGAGCTAAGCTG	GCTGCGCGGGACGGCTCTGT
ATF7IP_-_14538334.23-P2	ATF7IP	CCACCTTGTTGGTCACATGCATCAGGACCAGGTTTAAGAGCTAAGCTG	GTCACATGCATCAGGACCAG
ATF7IP_+_14538571.23-P2	ATF7IP	CCACCTTGTTGGGGCCAGAAATGCACTACTAGTTTAAGAGCTAAGCTG	GGGCCAGAAATGCACTACTA
ATF7IP_-_14538285.23-P2	ATF7IP	CCACCTTGTTGGCTAGTCTTTGTAGCTGCTTGTTTAAGAGCTAAGCTG	GCTAGTCTTTGTAGCTGCTT
ATF7IP_-_14538504.23-P2	ATF7IP	CCACCTTGTTGGAAACAGTACATAGCATGGTGTTTAAGAGCTAAGCTG	GAAACAGTACATAGCATGGT
ATF7IP_+_14538328.23-P2	ATF7IP	CCACCTTGTTGGAGTAATTGGTTCTTACCTCGTTTAAGAGCTAAGCTG	GAGTAATTGGTTCTTACCTC
ATF7IP2_-_10479940.23-P1P2	ATF7IP2	CCACCTTGTTGGTAACGGCTGCGGTTCGAAGGTTTAAGAGCTAAGCTG	GTAACGGCTGCGGTTCGAAG
ATF7IP2_-_10479924.23-P1P2	ATF7IP2	CCACCTTGTTGGGCCGGACCAGCATTGTTAAGTTTAAGAGCTAAGCTG	GGCCGGACCAGCATTGTTAA
ATF7IP2_-_10480285.23-P1P2	ATF7IP2	CCACCTTGTTGGTAGGGACTGCGGAGGGAAGGTTTAAGAGCTAAGCTG	GTAGGGACTGCGGAGGGAAG
ATF7IP2_-_10479958.23-P1P2	ATF7IP2	CCACCTTGTTGGGTGGCTGTGGGTATTGCTGGTTTAAGAGCTAAGCTG	GGTGGCTGTGGGTATTGCTG
ATF7IP2_+_10480166.23-P1P2	ATF7IP2	CCACCTTGTTGGGCGCCCGTCCGCCCCTCAGGTTTAAGAGCTAAGCTG	GGCGCCCGTCCGCCCCTCAG
ATM_-_108093795.23-P1P2	ATM	CCACCTTGTTGGTTGAACCGGAAGCGGGAGTGTTTAAGAGCTAAGCTG	GTTGAACCGGAAGCGGGAGT
ATM_-_108093813.23-P1P2	ATM	CCACCTTGTTGGTAGGTAGCTGCGTGGCTAAGTTTAAGAGCTAAGCTG	GTAGGTAGCTGCGTGGCTAA
ATM_+_108094013.23-P1P2	ATM	CCACCTTGTTGGGAGGAGTCAAGGGCCACTCGTTTAAGAGCTAAGCTG	GGAGGAGTCAAGGGCCACTC
ATM_-_108093829.23-P1P2	ATM	CCACCTTGTTGGTAACGGAGAAAAGAAGCCGGTTTAAGAGCTAAGCTG	GTAACGGAGAAAAGAAGCCG
ATM_-_108093839.23-P1P2	ATM	CCACCTTGTTGGAAGAAGCCGTGGCCGCGGGGTTTAAGAGCTAAGCTG	GAAGAAGCCGTGGCCGCGGG
ATMIN_+_81069685.23-P1P2	ATMIN	CCACCTTGTTGGGGGACAGCTCGCTCACCGAGTTTAAGAGCTAAGCTG	GGGGACAGCTCGCTCACCGA
ATMIN_+_81069889.23-P1P2	ATMIN	CCACCTTGTTGGCAGGGCGCTCGTCCCCCCGGTTTAAGAGCTAAGCTG	GCAGGGCGCTCGTCCCCCCG
ATMIN_+_81069661.23-P1P2	ATMIN	CCACCTTGTTGGGGATCAGCTcccccgccggGTTTAAGAGCTAAGCTG	GGGATCAGCTcccccgccgg
ATMIN_+_81069441.23-P1P2	ATMIN	CCACCTTGTTGGgccgcccggcccagttcgtGTTTAAGAGCTAAGCTG	Ggccgcccggcccagttcgt
ATMIN_+_81069949.23-P1P2	ATMIN	CCACCTTGTTGGCGAGAGCCGCCTCCGGCCGGTTTAAGAGCTAAGCTG	GCGAGAGCCGCCTCCGGCCG
GATM_-_45670345.23-P1	GATM	CCACCTTGTTGGGACAGCAAGTGGACCCCAAGTTTAAGAGCTAAGCTG	GGACAGCAAGTGGACCCCAA
GATM_-_45670281.23-P1	GATM	CCACCTTGTTGGACCAAGGTCCGGTAGAGGGGTTTAAGAGCTAAGCTG	GACCAAGGTCCGGTAGAGGG
GATM_+_45670690.23-P1	GATM	CCACCTTGTTGGTTGGACCGACGCGGCCCAGGTTTAAGAGCTAAGCTG	GTTGGACCGACGCGGCCCAG
GATM_+_45670367.23-P1	GATM	CCACCTTGTTGGGGCGGCGTCCCCCAGTCAGGTTTAAGAGCTAAGCTG	GGGCGGCGTCCCCCAGTCAG
GATM_-_45670271.23-P1	GATM	CCACCTTGTTGGGGTGCAGCGCACCAAGGTCGTTTAAGAGCTAAGCTG	GGGTGCAGCGCACCAAGGTC
GATM_-_45694399.23-P2	GATM	CCACCTTGTTGGACCATCTCGGGAAAGCTCTGTTTAAGAGCTAAGCTG	GACCATCTCGGGAAAGCTCT
GATM_-_45694388.23-P2	GATM	CCACCTTGTTGGCTGTAACGAAGACCATCTCGTTTAAGAGCTAAGCTG	GCTGTAACGAAGACCATCTC
GATM_+_45694014.23-P2	GATM	CCACCTTGTTGGATAGTGGGAGGGAAGCACAGTTTAAGAGCTAAGCTG	GATAGTGGGAGGGAAGCACA
GATM_+_45694355.23-P2	GATM	CCACCTTGTTGGTTCGTTACAGGTGTCTGGGGTTTAAGAGCTAAGCTG	GTTCGTTACAGGTGTCTGGG
GATM_+_45694358.23-P2	GATM	CCACCTTGTTGGGTCTTCGTTACAGGTGTCTGTTTAAGAGCTAAGCTG	GGTCTTCGTTACAGGTGTCT
ATMIN_+_81069685.23-P1P2	ATMIN	CCACCTTGTTGGGGGACAGCTCGCTCACCGAGTTTAAGAGCTAAGCTG	GGGGACAGCTCGCTCACCGA
ATMIN_+_81069889.23-P1P2	ATMIN	CCACCTTGTTGGCAGGGCGCTCGTCCCCCCGGTTTAAGAGCTAAGCTG	GCAGGGCGCTCGTCCCCCCG
ATMIN_+_81069661.23-P1P2	ATMIN	CCACCTTGTTGGGGATCAGCTcccccgccggGTTTAAGAGCTAAGCTG	GGGATCAGCTcccccgccgg
ATMIN_+_81069441.23-P1P2	ATMIN	CCACCTTGTTGGgccgcccggcccagttcgtGTTTAAGAGCTAAGCTG	Ggccgcccggcccagttcgt
ATMIN_+_81069949.23-P1P2	ATMIN	CCACCTTGTTGGCGAGAGCCGCCTCCGGCCGGTTTAAGAGCTAAGCTG	GCGAGAGCCGCCTCCGGCCG
ATR_+_142297571.23-P1P2	ATR	CCACCTTGTTGGCCGGGAACCCGCGTTGGCGGTTTAAGAGCTAAGCTG	GCCGGGAACCCGCGTTGGCG
ATR_-_142297649.23-P1P2	ATR	CCACCTTGTTGGGCCCGACGGAGCCGTGTGGGTTTAAGAGCTAAGCTG	GGCCCGACGGAGCCGTGTGG
ATR_+_142297576.23-P1P2	ATR	CCACCTTGTTGGAGACGCCGGGAACCCGCGTGTTTAAGAGCTAAGCTG	GAGACGCCGGGAACCCGCGT
ATR_-_142297369.23-P1P2	ATR	CCACCTTGTTGGCCACGGAGCATCTCCACAAGTTTAAGAGCTAAGCTG	GCCACGGAGCATCTCCACAA
ATR_-_142297227.23-P1P2	ATR	CCACCTTGTTGGGGAAGCAAACTCTCGATCGGTTTAAGAGCTAAGCTG	GGGAAGCAAACTCTCGATCG
ATRAID_-_27435226.23-P1P2	ATRAID	CCACCTTGTTGGCGCGAGCAGCGGAGCACCAGTTTAAGAGCTAAGCTG	GCGCGAGCAGCGGAGCACCA
ATRAID_-_27435232.23-P1P2	ATRAID	CCACCTTGTTGGCAGCGGAGCACCAAGGGAAGTTTAAGAGCTAAGCTG	GCAGCGGAGCACCAAGGGAA
ATRAID_+_27435250.23-P1P2	ATRAID	CCACCTTGTTGGCAGGGTCGTAAGACTACCCGTTTAAGAGCTAAGCTG	GCAGGGTCGTAAGACTACCC
ATRAID_+_27435242.23-P1P2	ATRAID	CCACCTTGTTGGTAAGACTACCCGGGTCGTGGTTTAAGAGCTAAGCTG	GTAAGACTACCCGGGTCGTG
ATRAID_+_27434874.23-P1P2	ATRAID	CCACCTTGTTGGCCGCCCTCAGTAAACATGGGTTTAAGAGCTAAGCTG	GCCGCCCTCAGTAAACATGG
ATRIP_-_48488160.23-P1P2	ATRIP	CCACCTTGTTGGCACTCGCGGCGGAGGCAAGGTTTAAGAGCTAAGCTG	GCACTCGCGGCGGAGGCAAG
ATRIP_-_48488235.23-P1P2	ATRIP	CCACCTTGTTGGTCGGCGCTGTCGGATACTTGTTTAAGAGCTAAGCTG	GTCGGCGCTGTCGGATACTT
ATRIP_-_48488199.23-P1P2	ATRIP	CCACCTTGTTGGGTCCAGTTCTCCGGCCTGGGTTTAAGAGCTAAGCTG	GGTCCAGTTCTCCGGCCTGG
ATRIP_-_48488217.23-P1P2	ATRIP	CCACCTTGTTGGGCGGCAGGCAAGTCTAGCTGTTTAAGAGCTAAGCTG	GGCGGCAGGCAAGTCTAGCT
ATRIP_+_48488418.23-P1P2	ATRIP	CCACCTTGTTGGTCAAGCTCCTCCAGGTCGTGTTTAAGAGCTAAGCTG	GTCAAGCTCCTCCAGGTCGT
ATRN_-_3452205.23-P1P2	ATRN	CCACCTTGTTGGGAGGGTCGGGTCCAACCAGGTTTAAGAGCTAAGCTG	GGAGGGTCGGGTCCAACCAG
ATRN_-_3452079.23-P1P2	ATRN	CCACCTTGTTGGACCGGCCCTGTGTCAACGGGTTTAAGAGCTAAGCTG	GACCGGCCCTGTGTCAACGG
ATRN_-_3451695.23-P1P2	ATRN	CCACCTTGTTGGCCCGCACGGCCAGGCGAAGGTTTAAGAGCTAAGCTG	GCCCGCACGGCCAGGCGAAG
ATRN_-_3452100.23-P1P2	ATRN	CCACCTTGTTGGGTCGCTGCAACCCTGGCACGTTTAAGAGCTAAGCTG	GGTCGCTGCAACCCTGGCAC
ATRN_-_3452130.23-P1P2	ATRN	CCACCTTGTTGGTCTGCCCCGCCGGCTGGGTGTTTAAGAGCTAAGCTG	GTCTGCCCCGCCGGCTGGGT
ATRNL1_+_116853176.23-P1P2	ATRNL1	CCACCTTGTTGGCTCCTGAGGGGACCTGACCGTTTAAGAGCTAAGCTG	GCTCCTGAGGGGACCTGACC
ATRNL1_-_116853323.23-P1P2	ATRNL1	CCACCTTGTTGGGATGCCCGAGTGCGACTGGGTTTAAGAGCTAAGCTG	GGATGCCCGAGTGCGACTGG
ATRNL1_-_116853522.23-P1P2	ATRNL1	CCACCTTGTTGGCGGGGAAGATGGAGACTGGGTTTAAGAGCTAAGCTG	GCGGGGAAGATGGAGACTGG
ATRNL1_+_116853173.23-P1P2	ATRNL1	CCACCTTGTTGGCTGAGGGGACCTGACCGGGGTTTAAGAGCTAAGCTG	GCTGAGGGGACCTGACCGGG
ATRNL1_+_116853187.23-P1P2	ATRNL1	CCACCTTGTTGGTGCGCCCGGCGCTCCTGAGGTTTAAGAGCTAAGCTG	GTGCGCCCGGCGCTCCTGAG
ATRX_-_77041440.23-P1P2	ATRX	CCACCTTGTTGGTGCCTGGGCCCAGACCGCTGTTTAAGAGCTAAGCTG	GTGCCTGGGCCCAGACCGCT
ATRX_+_77041530.23-P1P2	ATRX	CCACCTTGTTGGGGCGCGGGGGAGCGCAGATGTTTAAGAGCTAAGCTG	GGGCGCGGGGGAGCGCAGAT
ATRX_+_77041684.23-P1P2	ATRX	CCACCTTGTTGGGAGCCTCGGCCCAACAAAAGTTTAAGAGCTAAGCTG	GGAGCCTCGGCCCAACAAAA
ATRX_-_77041455.23-P1P2	ATRX	CCACCTTGTTGGCGCTGGGGCCCATGAGACGGTTTAAGAGCTAAGCTG	GCGCTGGGGCCCATGAGACG
ATRX_+_77041287.23-P1P2	ATRX	CCACCTTGTTGGCGGCGCAAGGCTCCGACggGTTTAAGAGCTAAGCTG	GCGGCGCAAGGCTCCGACgg
HEATR1_+_236767608.23-P1P2	HEATR1	CCACCTTGTTGGTTGAAGGAAAGCCTTGGCGGTTTAAGAGCTAAGCTG	GTTGAAGGAAAGCCTTGGCG
HEATR1_+_236767776.23-P1P2	HEATR1	CCACCTTGTTGGTGGGCTCCTTGGTACCATGGTTTAAGAGCTAAGCTG	GTGGGCTCCTTGGTACCATG
HEATR1_-_236767819.23-P1P2	HEATR1	CCACCTTGTTGGACCCTCACCCGGAAACCTAGTTTAAGAGCTAAGCTG	GACCCTCACCCGGAAACCTA
HEATR1_-_236767573.23-P1P2	HEATR1	CCACCTTGTTGGCCCGGAGATGCAAAGACGAGTTTAAGAGCTAAGCTG	GCCCGGAGATGCAAAGACGA
HEATR1_-_236767868.23-P1P2	HEATR1	CCACCTTGTTGGGGCGCTACGGCAAGTGAAGGTTTAAGAGCTAAGCTG	GGGCGCTACGGCAAGTGAAG
HEATR2_+_766591.23-P1P2	HEATR2	CCACCTTGTTGGTCAGGCAGCGCAGCAAGCGGTTTAAGAGCTAAGCTG	GTCAGGCAGCGCAGCAAGCG
HEATR2_+_766569.23-P1P2	HEATR2	CCACCTTGTTGGCAGCAGTAGGCGCGCCCAGGTTTAAGAGCTAAGCTG	GCAGCAGTAGGCGCGCCCAG
HEATR2_+_766766.23-P1P2	HEATR2	CCACCTTGTTGGgccaggcgcagctcctcacGTTTAAGAGCTAAGCTG	Ggccaggcgcagctcctcac
HEATR2_+_766329.23-P1P2	HEATR2	CCACCTTGTTGGCGCGTCGCCGGTCACTAAGGTTTAAGAGCTAAGCTG	GCGCGTCGCCGGTCACTAAG
HEATR2_+_766840.23-P1P2	HEATR2	CCACCTTGTTGGGCAGAGCGTCGTCCAggtgGTTTAAGAGCTAAGCTG	GGCAGAGCGTCGTCCAggtg
HEATR3_+_50100001.23-P1P2	HEATR3	CCACCTTGTTGGACAGACCACCGAGAGAGGAGTTTAAGAGCTAAGCTG	GACAGACCACCGAGAGAGGA
HEATR3_-_50100139.23-P1P2	HEATR3	CCACCTTGTTGGCGGCGGCGAATGGGACCGGGTTTAAGAGCTAAGCTG	GCGGCGGCGAATGGGACCGG
HEATR3_+_50099962.23-P1P2	HEATR3	CCACCTTGTTGGGGCTGCCGCGCCGTTAACAGTTTAAGAGCTAAGCTG	GGGCTGCCGCGCCGTTAACA
HEATR3_+_50100346.23-P1P2	HEATR3	CCACCTTGTTGGGCGCCAGGCCCGGGAGTGCGTTTAAGAGCTAAGCTG	GGCGCCAGGCCCGGGAGTGC
HEATR3_+_50100005.23-P1P2	HEATR3	CCACCTTGTTGGGCGGACAGACCACCGAGAGGTTTAAGAGCTAAGCTG	GGCGGACAGACCACCGAGAG
HEATR4_-_74025591.23-P1P2	HEATR4	CCACCTTGTTGGTTCCAAATGGCCTCCTAAAGTTTAAGAGCTAAGCTG	GTTCCAAATGGCCTCCTAAA
HEATR4_+_74025583.23-P1P2	HEATR4	CCACCTTGTTGGTCTCTGAGGACTGCCTTTTGTTTAAGAGCTAAGCTG	GTCTCTGAGGACTGCCTTTT
HEATR4_+_74025628.23-P1P2	HEATR4	CCACCTTGTTGGGAACCTAAGAAACCAAGGAGTTTAAGAGCTAAGCTG	GGAACCTAAGAAACCAAGGA
HEATR4_+_74025498.23-P1P2	HEATR4	CCACCTTGTTGGGTGTCAGCTGGAAGATGAgGTTTAAGAGCTAAGCTG	GGTGTCAGCTGGAAGATGAg
HEATR4_+_74025596.23-P1P2	HEATR4	CCACCTTGTTGGAGAACCTTGCTTCTCTCTGGTTTAAGAGCTAAGCTG	GAGAACCTTGCTTCTCTCTG
HEATR5A_+_31889676.23-P1P2	HEATR5A	CCACCTTGTTGGAGCTGAGGAGGACCCCCAAGTTTAAGAGCTAAGCTG	GAGCTGAGGAGGACCCCCAA
HEATR5A_+_31889742.23-P1P2	HEATR5A	CCACCTTGTTGGGCAATTCCAGACTCTGCTAGTTTAAGAGCTAAGCTG	GGCAATTCCAGACTCTGCTA
HEATR5A_-_31889729.23-P1P2	HEATR5A	CCACCTTGTTGGCCCGGTCCAGCAACGTTACGTTTAAGAGCTAAGCTG	GCCCGGTCCAGCAACGTTAC
HEATR5A_+_31889655.23-P1P2	HEATR5A	CCACCTTGTTGGGCAGGCAGTCGGGGATCCAGTTTAAGAGCTAAGCTG	GGCAGGCAGTCGGGGATCCA
HEATR5A_-_31889513.23-P1P2	HEATR5A	CCACCTTGTTGGCCTCGACCGGTTCTCCCACGTTTAAGAGCTAAGCTG	GCCTCGACCGGTTCTCCCAC
HEATR5B_-_37311277.23-P1P2	HEATR5B	CCACCTTGTTGGGGCTGTCAATAGCACGAGGGTTTAAGAGCTAAGCTG	GGGCTGTCAATAGCACGAGG
HEATR5B_+_37311478.23-P1P2	HEATR5B	CCACCTTGTTGGGGTAGGAGTGCGGGAGGTGGTTTAAGAGCTAAGCTG	GGGTAGGAGTGCGGGAGGTG
HEATR5B_+_37311459.23-P1P2	HEATR5B	CCACCTTGTTGGGGGCATCCGGGTCTCTTGGGTTTAAGAGCTAAGCTG	GGGGCATCCGGGTCTCTTGG
HEATR5B_-_37311427.23-P1P2	HEATR5B	CCACCTTGTTGGCTCACCTCGTAGTCTGGAAGTTTAAGAGCTAAGCTG	GCTCACCTCGTAGTCTGGAA
HEATR5B_+_37311483.23-P1P2	HEATR5B	CCACCTTGTTGGCTGCAGGTAGGAGTGCGGGGTTTAAGAGCTAAGCTG	GCTGCAGGTAGGAGTGCGGG
HEATR6_+_58156195.23-P1P2	HEATR6	CCACCTTGTTGGGGGAAGCAATCCCTGAGCGGTTTAAGAGCTAAGCTG	GGGGAAGCAATCCCTGAGCG
HEATR6_+_58156223.23-P1P2	HEATR6	CCACCTTGTTGGCCTTCCGTGCAGCCGCGGGGTTTAAGAGCTAAGCTG	GCCTTCCGTGCAGCCGCGGG
HEATR6_-_58155820.23-P1P2	HEATR6	CCACCTTGTTGGGTATCAGAGAGGAAACCCGGTTTAAGAGCTAAGCTG	GGTATCAGAGAGGAAACCCG
HEATR6_+_58156252.23-P1P2	HEATR6	CCACCTTGTTGGTGGCTGCTGTGCAAGTTGTGTTTAAGAGCTAAGCTG	GTGGCTGCTGTGCAAGTTGT
HEATR6_-_58155850.23-P1P2	HEATR6	CCACCTTGTTGGGAGCAGGAGTCGTCAAGTTGTTTAAGAGCTAAGCTG	GGAGCAGGAGTCGTCAAGTT
MATR3_-_138629461.23-P1P2	MATR3	CCACCTTGTTGGGTCCCGCTCGCTGGGAGAGGTTTAAGAGCTAAGCTG	GGTCCCGCTCGCTGGGAGAG
MATR3_+_138629482.23-P1P2	MATR3	CCACCTTGTTGGTCACGCCTACCTTagggaaGTTTAAGAGCTAAGCTG	GTCACGCCTACCTTagggaa
MATR3_-_138629663.23-P1P2	MATR3	CCACCTTGTTGGATGTGAGCCGCCTGATCGGGTTTAAGAGCTAAGCTG	GATGTGAGCCGCCTGATCGG
MATR3_-_138629686.23-P1P2	MATR3	CCACCTTGTTGGCGCCATGTTAGGAGCGCAGGTTTAAGAGCTAAGCTG	GCGCCATGTTAGGAGCGCAG
MATR3_-_138629689.23-P1P2	MATR3	CCACCTTGTTGGCATGTTAGGAGCGCAGTGGGTTTAAGAGCTAAGCTG	GCATGTTAGGAGCGCAGTGG
ATRIP_-_48488160.23-P1P2	ATRIP	CCACCTTGTTGGCACTCGCGGCGGAGGCAAGGTTTAAGAGCTAAGCTG	GCACTCGCGGCGGAGGCAAG
ATRIP_-_48488235.23-P1P2	ATRIP	CCACCTTGTTGGTCGGCGCTGTCGGATACTTGTTTAAGAGCTAAGCTG	GTCGGCGCTGTCGGATACTT
ATRIP_-_48488199.23-P1P2	ATRIP	CCACCTTGTTGGGTCCAGTTCTCCGGCCTGGGTTTAAGAGCTAAGCTG	GGTCCAGTTCTCCGGCCTGG
ATRIP_-_48488217.23-P1P2	ATRIP	CCACCTTGTTGGGCGGCAGGCAAGTCTAGCTGTTTAAGAGCTAAGCTG	GGCGGCAGGCAAGTCTAGCT
ATRIP_+_48488418.23-P1P2	ATRIP	CCACCTTGTTGGTCAAGCTCCTCCAGGTCGTGTTTAAGAGCTAAGCTG	GTCAAGCTCCTCCAGGTCGT
ATRX_-_77041440.23-P1P2	ATRX	CCACCTTGTTGGTGCCTGGGCCCAGACCGCTGTTTAAGAGCTAAGCTG	GTGCCTGGGCCCAGACCGCT
ATRX_+_77041530.23-P1P2	ATRX	CCACCTTGTTGGGGCGCGGGGGAGCGCAGATGTTTAAGAGCTAAGCTG	GGGCGCGGGGGAGCGCAGAT
ATRX_+_77041684.23-P1P2	ATRX	CCACCTTGTTGGGAGCCTCGGCCCAACAAAAGTTTAAGAGCTAAGCTG	GGAGCCTCGGCCCAACAAAA
ATRX_-_77041455.23-P1P2	ATRX	CCACCTTGTTGGCGCTGGGGCCCATGAGACGGTTTAAGAGCTAAGCTG	GCGCTGGGGCCCATGAGACG
ATRX_+_77041287.23-P1P2	ATRX	CCACCTTGTTGGCGGCGCAAGGCTCCGACggGTTTAAGAGCTAAGCTG	GCGGCGCAAGGCTCCGACgg
ATXN3_+_92572912.23-P1P2	ATXN3	CCACCTTGTTGGggttcggcgtggggGCCGTGTTTAAGAGCTAAGCTG	GggttcggcgtggggGCCGT
ATXN3_-_92572804.23-P1P2	ATXN3	CCACCTTGTTGGCCCCACCCAGCCCTCCGAGGTTTAAGAGCTAAGCTG	GCCCCACCCAGCCCTCCGAG
ATXN3_-_92572863.23-P1P2	ATXN3	CCACCTTGTTGGGACAGCTCCCCACCGAACGGTTTAAGAGCTAAGCTG	GGACAGCTCCCCACCGAACG
ATXN3_-_92572475.23-P1P2	ATXN3	CCACCTTGTTGGGCCAGGATTAGGGTAGGAGGTTTAAGAGCTAAGCTG	GGCCAGGATTAGGGTAGGAG
ATXN3_-_92572518.23-P1P2	ATXN3	CCACCTTGTTGGTGACTCTAGCTAGACCCTAGTTTAAGAGCTAAGCTG	GTGACTCTAGCTAGACCCTA
ATXN3L_-_13338112.23-P1P2	ATXN3L	CCACCTTGTTGGGATGTTGTATGCCCAGCTAGTTTAAGAGCTAAGCTG	GGATGTTGTATGCCCAGCTA
ATXN3L_+_13338102.23-P1P2	ATXN3L	CCACCTTGTTGGCCAGGTAACTGCCATAGCTGTTTAAGAGCTAAGCTG	GCCAGGTAACTGCCATAGCT
ATXN3L_+_13338064.23-P1P2	ATXN3L	CCACCTTGTTGGGCATACCTACAGAAACTCAGTTTAAGAGCTAAGCTG	GGCATACCTACAGAAACTCA
ATXN3L_-_13337838.23-P1P2	ATXN3L	CCACCTTGTTGGACCTGAATGGAGAAGAAACGTTTAAGAGCTAAGCTG	GACCTGAATGGAGAAGAAAC
ATXN3L_+_13338085.23-P1P2	ATXN3L	CCACCTTGTTGGCTGGGCATACAACATCTTCGTTTAAGAGCTAAGCTG	GCTGGGCATACAACATCTTC
AXIN2_-_63556400.23-P1	AXIN2	CCACCTTGTTGGGGAGGGACGCGAGGGACACGTTTAAGAGCTAAGCTG	GGGAGGGACGCGAGGGACAC
AXIN2_+_63556403.23-P1	AXIN2	CCACCTTGTTGGCAGGACCGGCCCAAGTCCGGTTTAAGAGCTAAGCTG	GCAGGACCGGCCCAAGTCCG
AXIN2_+_63556021.23-P1	AXIN2	CCACCTTGTTGGCCGGGTAGCGCGGTGCCAAGTTTAAGAGCTAAGCTG	GCCGGGTAGCGCGGTGCCAA
AXIN2_-_63556016.23-P1	AXIN2	CCACCTTGTTGGGCGCGGCCCACGGAGAAGTGTTTAAGAGCTAAGCTG	GGCGCGGCCCACGGAGAAGT
AXIN2_-_63556415.23-P1	AXIN2	CCACCTTGTTGGACACGGGCGCCCCGGACTTGTTTAAGAGCTAAGCTG	GACACGGGCGCCCCGGACTT
AXIN2_+_63557681.23-P2	AXIN2	CCACCTTGTTGGAGCCGGCTGCGCTTTGATAGTTTAAGAGCTAAGCTG	GAGCCGGCTGCGCTTTGATA
AXIN2_-_63557635.23-P2	AXIN2	CCACCTTGTTGGcgAAATCCATCGCTCTGAGGTTTAAGAGCTAAGCTG	GcgAAATCCATCGCTCTGAG
AXIN2_+_63557675.23-P2	AXIN2	CCACCTTGTTGGCTGCGCTTTGATAAGGTCCGTTTAAGAGCTAAGCTG	GCTGCGCTTTGATAAGGTCC
AXIN2_-_63557355.23-P2	AXIN2	CCACCTTGTTGGGCGCACGGTCCTGAAAGGGGTTTAAGAGCTAAGCTG	GGCGCACGGTCCTGAAAGGG
AXIN2_+_63557648.23-P2	AXIN2	CCACCTTGTTGGCAGTAACAGCCCGAGAGCCGTTTAAGAGCTAAGCTG	GCAGTAACAGCCCGAGAGCC
AZGP1_+_99573270.23-P1P2	AZGP1	CCACCTTGTTGGTAGACAGTCAGGACGGAGTGTTTAAGAGCTAAGCTG	GTAGACAGTCAGGACGGAGT
AZGP1_+_99573276.23-P1P2	AZGP1	CCACCTTGTTGGTTGGGGTAGACAGTCAGGAGTTTAAGAGCTAAGCTG	GTTGGGGTAGACAGTCAGGA
AZGP1_+_99573256.23-P1P2	AZGP1	CCACCTTGTTGGGGAGTAGGAACCATATGCCGTTTAAGAGCTAAGCTG	GGGAGTAGGAACCATATGCC
AZGP1_+_99573447.23-P1P2	AZGP1	CCACCTTGTTGGCCTGGCATACGGCAGGAATGTTTAAGAGCTAAGCTG	GCCTGGCATACGGCAGGAAT
AZGP1_-_99573392.23-P1P2	AZGP1	CCACCTTGTTGGTTATTTCGGGCCAGCGCAGGTTTAAGAGCTAAGCTG	GTTATTTCGGGCCAGCGCAG
BABAM1_-_17378340.23-P1P2	BABAM1	CCACCTTGTTGGGCTACGGTGAGCCGAAGGTGTTTAAGAGCTAAGCTG	GGCTACGGTGAGCCGAAGGT
BABAM1_-_17378278.23-P1P2	BABAM1	CCACCTTGTTGGCTTCCGGCTGTAAAGATGGGTTTAAGAGCTAAGCTG	GCTTCCGGCTGTAAAGATGG
BABAM1_-_17378297.23-P1P2	BABAM1	CCACCTTGTTGGCGGCTTCCTAGTGAGTCGGGTTTAAGAGCTAAGCTG	GCGGCTTCCTAGTGAGTCGG
BABAM1_-_17378310.23-P1P2	BABAM1	CCACCTTGTTGGAGTCGGCGGCTGATTTAGAGTTTAAGAGCTAAGCTG	GAGTCGGCGGCTGATTTAGA
BABAM1_+_17378282.23-P1P2	BABAM1	CCACCTTGTTGGAATCAGCCGCCGACTCACTGTTTAAGAGCTAAGCTG	GAATCAGCCGCCGACTCACT
BACH1_-_30671373.23-P1P2	BACH1	CCACCTTGTTGGCGGCGGACAGGTCCAGTGAGTTTAAGAGCTAAGCTG	GCGGCGGACAGGTCCAGTGA
BACH1_-_30671379.23-P1P2	BACH1	CCACCTTGTTGGACAGGTCCAGTGAAggcgcGTTTAAGAGCTAAGCTG	GACAGGTCCAGTGAAggcgc
BACH1_+_30671691.23-P1P2	BACH1	CCACCTTGTTGGGGCGGCGGAGGACAATACGGTTTAAGAGCTAAGCTG	GGGCGGCGGAGGACAATACG
BACH1_-_30671281.23-P1P2	BACH1	CCACCTTGTTGGGCGCCTCAGCTCTGGTGAGGTTTAAGAGCTAAGCTG	GGCGCCTCAGCTCTGGTGAG
BACH1_+_30671725.23-P1P2	BACH1	CCACCTTGTTGGGCTGAGTAGACGCGAGGCTGTTTAAGAGCTAAGCTG	GGCTGAGTAGACGCGAGGCT
BAD_+_64052108.23-P1P2	BAD	CCACCTTGTTGGGGTCAGGGGCCTCGAGATCGTTTAAGAGCTAAGCTG	GGGTCAGGGGCCTCGAGATC
BAD_+_64052144.23-P1P2	BAD	CCACCTTGTTGGCGGAGCCCGGGGTGCTGGAGTTTAAGAGCTAAGCTG	GCGGAGCCCGGGGTGCTGGA
BAD_+_64052075.23-P1P2	BAD	CCACCTTGTTGGACCTGTGCGCCGTCACCACGTTTAAGAGCTAAGCTG	GACCTGTGCGCCGTCACCAC
BAD_+_64051936.23-P1P2	BAD	CCACCTTGTTGGGGCCTGGGGGCGCTACGGTGTTTAAGAGCTAAGCTG	GGGCCTGGGGGCGCTACGGT
BAD_+_64052039.23-P1P2	BAD	CCACCTTGTTGGGGTCCACCGGGGTTCTGAGGTTTAAGAGCTAAGCTG	GGGTCCACCGGGGTTCTGAG
HIBADH_-_27702375.23-P1P2	HIBADH	CCACCTTGTTGGCTCCAGTACCGGAGACCGGGTTTAAGAGCTAAGCTG	GCTCCAGTACCGGAGACCGG
HIBADH_-_27702396.23-P1P2	HIBADH	CCACCTTGTTGGGCAGCTCCGAGGAGCCGTAGTTTAAGAGCTAAGCTG	GGCAGCTCCGAGGAGCCGTA
HIBADH_-_27702157.23-P1P2	HIBADH	CCACCTTGTTGGGTACTCGCGGAGTGAGTGGGTTTAAGAGCTAAGCTG	GGTACTCGCGGAGTGAGTGG
HIBADH_-_27702399.23-P1P2	HIBADH	CCACCTTGTTGGGCTCCGAGGAGCCGTAAGGGTTTAAGAGCTAAGCTG	GGCTCCGAGGAGCCGTAAGG
HIBADH_-_27702365.23-P1P2	HIBADH	CCACCTTGTTGGCAGCCGCCGGCTCCAGTACGTTTAAGAGCTAAGCTG	GCAGCCGCCGGCTCCAGTAC
BAG6_+_31620401.23-P1P2	BAG6	CCACCTTGTTGGACGGTCCCCCGGGCGACAGGTTTAAGAGCTAAGCTG	GACGGTCCCCCGGGCGACAG
BAG6_+_31620398.23-P1P2	BAG6	CCACCTTGTTGGGTCCCCCGGGCGACAGCGGGTTTAAGAGCTAAGCTG	GGTCCCCCGGGCGACAGCGG
BAG6_+_31619965.23-P1P2	BAG6	CCACCTTGTTGGTGAGTTAGGAGGGTTCGATGTTTAAGAGCTAAGCTG	GTGAGTTAGGAGGGTTCGAT
BAG6_+_31620410.23-P1P2	BAG6	CCACCTTGTTGGAGGCGTAGTACGGTCCCCCGTTTAAGAGCTAAGCTG	GAGGCGTAGTACGGTCCCCC
BAG6_-_31619771.23-P1P2	BAG6	CCACCTTGTTGGGAGCTGGAGGACGAGAGGTGTTTAAGAGCTAAGCTG	GGAGCTGGAGGACGAGAGGT
BAK1_+_33548004.23-P1P2	BAK1	CCACCTTGTTGGGATTGGAGCCGGGTGCCGCGTTTAAGAGCTAAGCTG	GGATTGGAGCCGGGTGCCGC
BAK1_-_33548010.23-P1P2	BAK1	CCACCTTGTTGGGTGATCATAGAGGTGCCAGGTTTAAGAGCTAAGCTG	GGTGATCATAGAGGTGCCAG
BAK1_-_33547604.23-P1P2	BAK1	CCACCTTGTTGGTACAGTTCTCCGGCATCCAGTTTAAGAGCTAAGCTG	GTACAGTTCTCCGGCATCCA
BAK1_+_33548020.23-P1P2	BAK1	CCACCTTGTTGGTCCTCTAGAGGGAGCTGATGTTTAAGAGCTAAGCTG	GTCCTCTAGAGGGAGCTGAT
BAK1_-_33547674.23-P1P2	BAK1	CCACCTTGTTGGAGGATCAGGTCCCCAGCCGGTTTAAGAGCTAAGCTG	GAGGATCAGGTCCCCAGCCG
BANF1_+_65770320.23-P1P2	BANF1	CCACCTTGTTGGGGCGTGGAAAGCTAACCAAGTTTAAGAGCTAAGCTG	GGGCGTGGAAAGCTAACCAA
BANF1_+_65769753.23-P1P2	BANF1	CCACCTTGTTGGTGAGGGAGATAGGCCTCCAGTTTAAGAGCTAAGCTG	GTGAGGGAGATAGGCCTCCA
BANF1_-_65770396.23-P1P2	BANF1	CCACCTTGTTGGGTTCAGCCAAGGTCACAGAGTTTAAGAGCTAAGCTG	GGTTCAGCCAAGGTCACAGA
BANF1_+_65770416.23-P1P2	BANF1	CCACCTTGTTGGTGCCCAGAGTCCGTAGCCAGTTTAAGAGCTAAGCTG	GTGCCCAGAGTCCGTAGCCA
BANF1_-_65769955.23-P1P2	BANF1	CCACCTTGTTGGTCTTGAAGCGACCCGGAAGGTTTAAGAGCTAAGCTG	GTCTTGAAGCGACCCGGAAG
BARD1_+_215674399.23-P1P2	BARD1	CCACCTTGTTGGCGGCCCGCCGTCCCAGACGGTTTAAGAGCTAAGCTG	GCGGCCCGCCGTCCCAGACG
BARD1_+_215674263.23-P1P2	BARD1	CCACCTTGTTGGTAATCGGCAGCCGAGGAACGTTTAAGAGCTAAGCTG	GTAATCGGCAGCCGAGGAAC
BARD1_-_215674358.23-P1P2	BARD1	CCACCTTGTTGGGGAAGCCTCGGGAAACCACGTTTAAGAGCTAAGCTG	GGGAAGCCTCGGGAAACCAC
BARD1_-_215674348.23-P1P2	BARD1	CCACCTTGTTGGCGGGAAGCAAGGAAGCCTCGTTTAAGAGCTAAGCTG	GCGGGAAGCAAGGAAGCCTC
BARD1_+_215674388.23-P1P2	BARD1	CCACCTTGTTGGCCCAGACGCGGGAAGAGCTGTTTAAGAGCTAAGCTG	GCCCAGACGCGGGAAGAGCT
BATF_-_75988876.23-P1P2	BATF	CCACCTTGTTGGCAGAGTGAGGAGGACGCAGGTTTAAGAGCTAAGCTG	GCAGAGTGAGGAGGACGCAG
BATF_-_75988864.23-P1P2	BATF	CCACCTTGTTGGCCCTCTGCACCCCAGAGTGGTTTAAGAGCTAAGCTG	GCCCTCTGCACCCCAGAGTG
BATF_+_75988828.23-P1P2	BATF	CCACCTTGTTGGCAGAGGGACTGCTCCCCAAGTTTAAGAGCTAAGCTG	GCAGAGGGACTGCTCCCCAA
BATF_-_75988883.23-P1P2	BATF	CCACCTTGTTGGAGGAGGACGCAGGGGTCAGGTTTAAGAGCTAAGCTG	GAGGAGGACGCAGGGGTCAG
BATF_-_75989205.23-P1P2	BATF	CCACCTTGTTGGAGGAAGTGGCTCGTTGCACGTTTAAGAGCTAAGCTG	GAGGAAGTGGCTCGTTGCAC
BATF2_+_64764369.23-P1P2	BATF2	CCACCTTGTTGGAAGCCATGCACCTCTGTGGGTTTAAGAGCTAAGCTG	GAAGCCATGCACCTCTGTGG
BATF2_-_64764460.23-P1P2	BATF2	CCACCTTGTTGGCTCTGGAGGCCTAAGGAAGGTTTAAGAGCTAAGCTG	GCTCTGGAGGCCTAAGGAAG
BATF2_-_64764380.23-P1P2	BATF2	CCACCTTGTTGGCAGCCCATTGCCCCCACAGGTTTAAGAGCTAAGCTG	GCAGCCCATTGCCCCCACAG
BATF2_-_64764396.23-P1P2	BATF2	CCACCTTGTTGGCAGAGGTGCATGGCTTAGGGTTTAAGAGCTAAGCTG	GCAGAGGTGCATGGCTTAGG
BATF2_-_64764399.23-P1P2	BATF2	CCACCTTGTTGGAGGTGCATGGCTTAGGCGGGTTTAAGAGCTAAGCTG	GAGGTGCATGGCTTAGGCGG
BATF3_+_212872874.23-P1P2	BATF3	CCACCTTGTTGGTGCGGCCGGAGACAAGCAGGTTTAAGAGCTAAGCTG	GTGCGGCCGGAGACAAGCAG
BATF3_-_212872832.23-P1P2	BATF3	CCACCTTGTTGGGGACACTGTGCGCACGACAGTTTAAGAGCTAAGCTG	GGGACACTGTGCGCACGACA
BATF3_+_212872869.23-P1P2	BATF3	CCACCTTGTTGGCCGGAGACAAGCAGAGGTAGTTTAAGAGCTAAGCTG	GCCGGAGACAAGCAGAGGTA
BATF3_+_212873228.23-P1P2	BATF3	CCACCTTGTTGGGAGAGCGGGAAGCCTGAGGGTTTAAGAGCTAAGCTG	GGAGAGCGGGAAGCCTGAGG
BATF3_+_212873270.23-P1P2	BATF3	CCACCTTGTTGGACTGGCGCGCGGGGACACTGTTTAAGAGCTAAGCTG	GACTGGCGCGCGGGGACACT
BAX_+_49458332.23-P1P2	BAX	CCACCTTGTTGGGGCTGGCAGCGCCCGATCCGTTTAAGAGCTAAGCTG	GGGCTGGCAGCGCCCGATCC
BAX_+_49458268.23-P1P2	BAX	CCACCTTGTTGGCGGTAGGAAGGATCCCGGAGTTTAAGAGCTAAGCTG	GCGGTAGGAAGGATCCCGGA
BAX_-_49458323.23-P1P2	BAX	CCACCTTGTTGGGCGATCTCCAAGCACTGAGGTTTAAGAGCTAAGCTG	GGCGATCTCCAAGCACTGAG
BAX_-_49458192.23-P1P2	BAX	CCACCTTGTTGGcgggagcggcggtgatggaGTTTAAGAGCTAAGCTG	Gcgggagcggcggtgatgga
BAX_+_49458505.23-P1P2	BAX	CCACCTTGTTGGCCCCTCCCACCAGTGCCAGGTTTAAGAGCTAAGCTG	GCCCCTCCCACCAGTGCCAG
BAZ1A_+_35344519.23-P1P2	BAZ1A	CCACCTTGTTGGACTTCCCAGGAGCTCCGAGGTTTAAGAGCTAAGCTG	GACTTCCCAGGAGCTCCGAG
BAZ1A_+_35344505.23-P1P2	BAZ1A	CCACCTTGTTGGCCGAGAGGCGGGGAAGTGGGTTTAAGAGCTAAGCTG	GCCGAGAGGCGGGGAAGTGG
BAZ1A_+_35344068.23-P1P2	BAZ1A	CCACCTTGTTGGGGCAGGACGAGAGGAGGTAGTTTAAGAGCTAAGCTG	GGGCAGGACGAGAGGAGGTA
BAZ1A_-_35344106.23-P1P2	BAZ1A	CCACCTTGTTGGCTGCCGCCGCCTCACAATGGTTTAAGAGCTAAGCTG	GCTGCCGCCGCCTCACAATG
BAZ1A_+_35344514.23-P1P2	BAZ1A	CCACCTTGTTGGCCAGGAGCTCCGAGAGGCGGTTTAAGAGCTAAGCTG	GCCAGGAGCTCCGAGAGGCG
BAZ1B_-_72936561.23-P1P2	BAZ1B	CCACCTTGTTGGTCCTCCTCAGCAGCACCGGGTTTAAGAGCTAAGCTG	GTCCTCCTCAGCAGCACCGG
BAZ1B_-_72936232.23-P1P2	BAZ1B	CCACCTTGTTGGCGGGCAACGGCTTCACCAGGTTTAAGAGCTAAGCTG	GCGGGCAACGGCTTCACCAG
BAZ1B_+_72936205.23-P1P2	BAZ1B	CCACCTTGTTGGGTGAAGCCGTTGCCCGGAGGTTTAAGAGCTAAGCTG	GGTGAAGCCGTTGCCCGGAG
BAZ1B_+_72936507.23-P1P2	BAZ1B	CCACCTTGTTGGCGGCCGCCGGGACCCGAAGGTTTAAGAGCTAAGCTG	GCGGCCGCCGGGACCCGAAG
BAZ1B_-_72936238.23-P1P2	BAZ1B	CCACCTTGTTGGACGGCTTCACCAGCGGGAAGTTTAAGAGCTAAGCTG	GACGGCTTCACCAGCGGGAA
BAZ2A_-_57023996.23-P1	BAZ2A	CCACCTTGTTGGCGCGCTCCGGGCGCCAGAAGTTTAAGAGCTAAGCTG	GCGCGCTCCGGGCGCCAGAA
BAZ2A_+_57023850.23-P1	BAZ2A	CCACCTTGTTGGGGAGCCCCGCTTTCATCCGGTTTAAGAGCTAAGCTG	GGGAGCCCCGCTTTCATCCG
BAZ2A_-_57024000.23-P1	BAZ2A	CCACCTTGTTGGCTCCGGGCGCCAGAACGGGGTTTAAGAGCTAAGCTG	GCTCCGGGCGCCAGAACGGG
BAZ2A_+_57024085.23-P1	BAZ2A	CCACCTTGTTGGCCTCCCCCGCCGGCCATGTGTTTAAGAGCTAAGCTG	GCCTCCCCCGCCGGCCATGT
BAZ2A_-_57024103.23-P1	BAZ2A	CCACCTTGTTGGGAGCCAACATGGCCGGCGGGTTTAAGAGCTAAGCTG	GGAGCCAACATGGCCGGCGG
BAZ2A_-_57030140.23-P2	BAZ2A	CCACCTTGTTGGCACAGCCTGAACTGCTGTAGTTTAAGAGCTAAGCTG	GCACAGCCTGAACTGCTGTA
BAZ2A_+_57029780.23-P2	BAZ2A	CCACCTTGTTGGACCACGGGATCCTGAGTATGTTTAAGAGCTAAGCTG	GACCACGGGATCCTGAGTAT
BAZ2A_+_57029894.23-P2	BAZ2A	CCACCTTGTTGGTCCCTGGCTGACTCAGCAGGTTTAAGAGCTAAGCTG	GTCCCTGGCTGACTCAGCAG
BAZ2A_-_57029709.23-P2	BAZ2A	CCACCTTGTTGGGCAGGGGCAATCCTCCACGGTTTAAGAGCTAAGCTG	GGCAGGGGCAATCCTCCACG
BAZ2A_+_57029964.23-P2	BAZ2A	CCACCTTGTTGGAGCTGTGCCAGCCTGACATGTTTAAGAGCTAAGCTG	GAGCTGTGCCAGCCTGACAT
BBC3_+_47734383.23-P1P2	BBC3	CCACCTTGTTGGgcaccagcgatcccagcagGTTTAAGAGCTAAGCTG	Ggcaccagcgatcccagcag
BBC3_+_47734011.23-P1P2	BBC3	CCACCTTGTTGGAGGGTCGCCGGGTGAGAGGGTTTAAGAGCTAAGCTG	GAGGGTCGCCGGGTGAGAGG
BBC3_+_47734372.23-P1P2	BBC3	CCACCTTGTTGGcccagcagcggccacgacgGTTTAAGAGCTAAGCTG	Gcccagcagcggccacgacg
BBC3_-_47734192.23-P1P2	BBC3	CCACCTTGTTGGGCGCGCACACTCACCCCGGGTTTAAGAGCTAAGCTG	GGCGCGCACACTCACCCCGG
BBC3_-_47734401.23-P1P2	BBC3	CCACCTTGTTGGtggccgctgctgggatcgcGTTTAAGAGCTAAGCTG	Gtggccgctgctgggatcgc
BCCIP_-_127512165.23-P1P2	BCCIP	CCACCTTGTTGGCGGCGTGCCGTGGAAAGTGGTTTAAGAGCTAAGCTG	GCGGCGTGCCGTGGAAAGTG
BCCIP_+_127512151.23-P1P2	BCCIP	CCACCTTGTTGGTGCGGAACCCCACTTTCCAGTTTAAGAGCTAAGCTG	GTGCGGAACCCCACTTTCCA
BCCIP_+_127512133.23-P1P2	BCCIP	CCACCTTGTTGGACGGCACGCCGCTTAGACCGTTTAAGAGCTAAGCTG	GACGGCACGCCGCTTAGACC
BCCIP_+_127512580.23-P1P2	BCCIP	CCACCTTGTTGGGTGGCCGATTCAGGATCTGGTTTAAGAGCTAAGCTG	GGTGGCCGATTCAGGATCTG
BCCIP_+_127512184.23-P1P2	BCCIP	CCACCTTGTTGGtcctcgtcGCGCTGGACTGGTTTAAGAGCTAAGCTG	GtcctcgtcGCGCTGGACTG
BCL11B_-_99737696.23-P1P2	BCL11B	CCACCTTGTTGGCCTCCTCCTCTGCCCGGGTGTTTAAGAGCTAAGCTG	GCCTCCTCCTCTGCCCGGGT
BCL11B_+_99737681.23-P1P2	BCL11B	CCACCTTGTTGGaaaaCACCAACCCGGGCAGGTTTAAGAGCTAAGCTG	GaaaaCACCAACCCGGGCAG
BCL11B_+_99737879.23-P1P2	BCL11B	CCACCTTGTTGGAAAGAAACCAGCCAGTCCGGTTTAAGAGCTAAGCTG	GAAAGAAACCAGCCAGTCCG
BCL11B_-_99738038.23-P1P2	BCL11B	CCACCTTGTTGGCTTTCTTTCAGGGTCTGGTGTTTAAGAGCTAAGCTG	GCTTTCTTTCAGGGTCTGGT
BCL11B_+_99738010.23-P1P2	BCL11B	CCACCTTGTTGGGACCCTGAAAGAAAGTGTCGTTTAAGAGCTAAGCTG	GGACCCTGAAAGAAAGTGTC
BCL2_+_60987148.23-P1P2	BCL2	CCACCTTGTTGGGCCGCCGCGCAGGACCAGGGTTTAAGAGCTAAGCTG	GGCCGCCGCGCAGGACCAGG
BCL2_+_60987184.23-P1P2	BCL2	CCACCTTGTTGGGCGCGGCGGGAGCTCCGGGGTTTAAGAGCTAAGCTG	GGCGCGGCGGGAGCTCCGGG
BCL2_-_60986934.23-P1P2	BCL2	CCACCTTGTTGGAAAGCTGCTGGATAAATGAGTTTAAGAGCTAAGCTG	GAAAGCTGCTGGATAAATGA
BCL2_-_60987168.23-P1P2	BCL2	CCACCTTGTTGGTCCTCCTGGTCCTGCGCGGGTTTAAGAGCTAAGCTG	GTCCTCCTGGTCCTGCGCGG
BCL2_+_60987122.23-P1P2	BCL2	CCACCTTGTTGGGAAAGGGTGCGCAGCCCGGGTTTAAGAGCTAAGCTG	GGAAAGGGTGCGCAGCCCGG
BCL2A1_+_80263112.23-P1P2	BCL2A1	CCACCTTGTTGGCCGGATGTGGATACCTATAGTTTAAGAGCTAAGCTG	GCCGGATGTGGATACCTATA
BCL2A1_-_80263494.23-P1P2	BCL2A1	CCACCTTGTTGGGGAGAGCAAAGTCTTGAGCGTTTAAGAGCTAAGCTG	GGGAGAGCAAAGTCTTGAGC
BCL2A1_+_80263124.23-P1P2	BCL2A1	CCACCTTGTTGGCAGCAAATTGCCCCGGATGGTTTAAGAGCTAAGCTG	GCAGCAAATTGCCCCGGATG
BCL2A1_+_80263499.23-P1P2	BCL2A1	CCACCTTGTTGGCATTGCCTCAACAGCTTCAGTTTAAGAGCTAAGCTG	GCATTGCCTCAACAGCTTCA
BCL2A1_-_80263273.23-P1P2	BCL2A1	CCACCTTGTTGGAGTGTTCTGGCAGTGTCTAGTTTAAGAGCTAAGCTG	GAGTGTTCTGGCAGTGTCTA
BCL2L1_+_30310660.23-P1	BCL2L1	CCACCTTGTTGGGAGCGGCCGCCCTCGATCCGTTTAAGAGCTAAGCTG	GGAGCGGCCGCCCTCGATCC
BCL2L1_-_30310581.23-P1	BCL2L1	CCACCTTGTTGGCCGGAGGGATCATGCGACCGTTTAAGAGCTAAGCTG	GCCGGAGGGATCATGCGACC
BCL2L1_-_30310610.23-P1	BCL2L1	CCACCTTGTTGGGGAGCCCAGAAGGCGACACGTTTAAGAGCTAAGCTG	GGGAGCCCAGAAGGCGACAC
BCL2L1_+_30310648.23-P1	BCL2L1	CCACCTTGTTGGTCGATCCGGGCGATGGAGGGTTTAAGAGCTAAGCTG	GTCGATCCGGGCGATGGAGG
BCL2L1_+_30310651.23-P1	BCL2L1	CCACCTTGTTGGCCCTCGATCCGGGCGATGGGTTTAAGAGCTAAGCTG	GCCCTCGATCCGGGCGATGG
BCL2L1_-_30311731.23-P2	BCL2L1	CCACCTTGTTGGGTTTCCCCTGAAGAGACAGGTTTAAGAGCTAAGCTG	GGTTTCCCCTGAAGAGACAG
BCL2L1_-_30311293.23-P2	BCL2L1	CCACCTTGTTGGCCTCTCCGGAGCCCAGGGTGTTTAAGAGCTAAGCTG	GCCTCTCCGGAGCCCAGGGT
BCL2L1_+_30311683.23-P2	BCL2L1	CCACCTTGTTGGCCGGCTTGTTCGGGAGAGAGTTTAAGAGCTAAGCTG	GCCGGCTTGTTCGGGAGAGA
BCL2L1_-_30311524.23-P2	BCL2L1	CCACCTTGTTGGCGGCTGTCACGCACAGGGGGTTTAAGAGCTAAGCTG	GCGGCTGTCACGCACAGGGG
BCL2L1_-_30311669.23-P2	BCL2L1	CCACCTTGTTGGACCTGGCTGCCGGCCTACCGTTTAAGAGCTAAGCTG	GACCTGGCTGCCGGCCTACC
BCL2L10_-_52404713.23-P1P2	BCL2L10	CCACCTTGTTGGCAGCTCGAAGCGGTTCCCGGTTTAAGAGCTAAGCTG	GCAGCTCGAAGCGGTTCCCG
BCL2L10_+_52404707.23-P1P2	BCL2L10	CCACCTTGTTGGCGCCTACCTCGGCTACCCCGTTTAAGAGCTAAGCTG	GCGCCTACCTCGGCTACCCC
BCL2L10_-_52404704.23-P1P2	BCL2L10	CCACCTTGTTGGCAGCGCCACCAGCTCGAAGGTTTAAGAGCTAAGCTG	GCAGCGCCACCAGCTCGAAG
BCL2L10_+_52404930.23-P1P2	BCL2L10	CCACCTTGTTGGAGGCCCGGCCCCCCAGCAGGTTTAAGAGCTAAGCTG	GAGGCCCGGCCCCCCAGCAG
BCL2L10_-_52404672.23-P1P2	BCL2L10	CCACCTTGTTGGCCGGGGCTGTCGGAGAGCAGTTTAAGAGCTAAGCTG	GCCGGGGCTGTCGGAGAGCA
BCL2L11_-_111878832.23-P1	BCL2L11	CCACCTTGTTGGACTAGCGCTGGAGCCCGAAGTTTAAGAGCTAAGCTG	GACTAGCGCTGGAGCCCGAA
BCL2L11_-_111878528.23-P1	BCL2L11	CCACCTTGTTGGCGCCTGGTCTGCAGTTTGTGTTTAAGAGCTAAGCTG	GCGCCTGGTCTGCAGTTTGT
BCL2L11_-_111878923.23-P1	BCL2L11	CCACCTTGTTGGCGGGAGGTGGGGATCCGTGGTTTAAGAGCTAAGCTG	GCGGGAGGTGGGGATCCGTG
BCL2L11_+_111878916.23-P1	BCL2L11	CCACCTTGTTGGAGAGGGAACCCGATCCACAGTTTAAGAGCTAAGCTG	GAGAGGGAACCCGATCCACA
BCL2L11_-_111878913.23-P1	BCL2L11	CCACCTTGTTGGTTGTCGCCGGCGGGAGGTGGTTTAAGAGCTAAGCTG	GTTGTCGCCGGCGGGAGGTG
BCL2L11_-_111880243.23-P2	BCL2L11	CCACCTTGTTGGaggcggaggatgttcccggGTTTAAGAGCTAAGCTG	Gaggcggaggatgttcccgg
BCL2L11_+_111880656.23-P2	BCL2L11	CCACCTTGTTGGCTCTGAGGTGCACACCGTGGTTTAAGAGCTAAGCTG	GCTCTGAGGTGCACACCGTG
BCL2L11_-_111880488.23-P2	BCL2L11	CCACCTTGTTGGCCGGACGCTGCGCTCTGAAGTTTAAGAGCTAAGCTG	GCCGGACGCTGCGCTCTGAA
BCL2L11_-_111880492.23-P2	BCL2L11	CCACCTTGTTGGACGCTGCGCTCTGAAGGGAGTTTAAGAGCTAAGCTG	GACGCTGCGCTCTGAAGGGA
BCL2L11_-_111880300.23-P2	BCL2L11	CCACCTTGTTGGtgcggagccctcggctgccGTTTAAGAGCTAAGCTG	Gtgcggagccctcggctgcc
BCL2L12_-_50169295.23-P1P2	BCL2L12	CCACCTTGTTGGGAGGAGACCGCAAGTTGAGGTTTAAGAGCTAAGCTG	GGAGGAGACCGCAAGTTGAG
BCL2L12_-_50169298.23-P1P2	BCL2L12	CCACCTTGTTGGGAGACCGCAAGTTGAGTGGGTTTAAGAGCTAAGCTG	GGAGACCGCAAGTTGAGTGG
BCL2L12_-_50169277.23-P1P2	BCL2L12	CCACCTTGTTGGGTTTGTACGAGTTCAGTGGGTTTAAGAGCTAAGCTG	GGTTTGTACGAGTTCAGTGG
BCL2L12_-_50169301.23-P1P2	BCL2L12	CCACCTTGTTGGACCGCAAGTTGAGTGGAGGGTTTAAGAGCTAAGCTG	GACCGCAAGTTGAGTGGAGG
BCL2L12_-_50169648.23-P1P2	BCL2L12	CCACCTTGTTGGtgggagacctaagggtctgGTTTAAGAGCTAAGCTG	Gtgggagacctaagggtctg
BCL2L13_-_18121554.23-P1P2	BCL2L13	CCACCTTGTTGGTGGCGGCGGCGGTAGATTAGTTTAAGAGCTAAGCTG	GTGGCGGCGGCGGTAGATTA
BCL2L13_+_18121577.23-P1P2	BCL2L13	CCACCTTGTTGGTTCCGACAGGGTCCCCCAGGTTTAAGAGCTAAGCTG	GTTCCGACAGGGTCCCCCAG
BCL2L13_+_18121555.23-P1P2	BCL2L13	CCACCTTGTTGGCGGTGAGTGCTCCGACCCGGTTTAAGAGCTAAGCTG	GCGGTGAGTGCTCCGACCCG
BCL2L13_-_18121565.23-P1P2	BCL2L13	CCACCTTGTTGGGTAGATTAGGGCCGCGGGTGTTTAAGAGCTAAGCTG	GGTAGATTAGGGCCGCGGGT
BCL2L13_-_18121541.23-P1P2	BCL2L13	CCACCTTGTTGGTCACCCTCCAACATGGCGGGTTTAAGAGCTAAGCTG	GTCACCCTCCAACATGGCGG
BCL2L14_-_12224084.23-P1	BCL2L14	CCACCTTGTTGGCAGACCAGGTAACACCAGGGTTTAAGAGCTAAGCTG	GCAGACCAGGTAACACCAGG
BCL2L14_-_12223919.23-P1	BCL2L14	CCACCTTGTTGGGAAGAAAGTTTAGAGCCTGGTTTAAGAGCTAAGCTG	GGAAGAAAGTTTAGAGCCTG
BCL2L14_+_12223913.23-P1	BCL2L14	CCACCTTGTTGGTCAGGTAGTTTAGAGCCCCGTTTAAGAGCTAAGCTG	GTCAGGTAGTTTAGAGCCCC
BCL2L14_+_12224098.23-P1	BCL2L14	CCACCTTGTTGGTGTCCTCCTGCAAAGGCTGGTTTAAGAGCTAAGCTG	GTGTCCTCCTGCAAAGGCTG
BCL2L14_+_12224087.23-P1	BCL2L14	CCACCTTGTTGGAAAGGCTGAGGATGAAGACGTTTAAGAGCTAAGCTG	GAAAGGCTGAGGATGAAGAC
BCL2L14_+_12202829.23-P2	BCL2L14	CCACCTTGTTGGttctgccaggcgagtccagGTTTAAGAGCTAAGCTG	Gttctgccaggcgagtccag
BCL2L14_-_12203178.23-P2	BCL2L14	CCACCTTGTTGGGAGGCCACGACTAATGCCCGTTTAAGAGCTAAGCTG	GGAGGCCACGACTAATGCCC
BCL2L14_-_12203197.23-P2	BCL2L14	CCACCTTGTTGGTGGCATGCAAAGGCTGGACGTTTAAGAGCTAAGCTG	GTGGCATGCAAAGGCTGGAC
BCL2L14_-_12203098.23-P2	BCL2L14	CCACCTTGTTGGACACTCAGGGCCAAGGGTAGTTTAAGAGCTAAGCTG	GACACTCAGGGCCAAGGGTA
BCL2L14_-_12203188.23-P2	BCL2L14	CCACCTTGTTGGCTAATGCCCTGGCATGCAAGTTTAAGAGCTAAGCTG	GCTAATGCCCTGGCATGCAA
BCL2L15_-_114430171.23-P1P2	BCL2L15	CCACCTTGTTGGACACAGCTGCTCAGAAAGGGTTTAAGAGCTAAGCTG	GACACAGCTGCTCAGAAAGG
BCL2L15_-_114430206.23-P1P2	BCL2L15	CCACCTTGTTGGGATTACCTACTTGGAACTGGTTTAAGAGCTAAGCTG	GGATTACCTACTTGGAACTG
BCL2L15_-_114429857.23-P1P2	BCL2L15	CCACCTTGTTGGGACCTGCAATCACCGCCTAGTTTAAGAGCTAAGCTG	GGACCTGCAATCACCGCCTA
BCL2L15_+_114430094.23-P1P2	BCL2L15	CCACCTTGTTGGCATGTCAGGAAACTACAAGGTTTAAGAGCTAAGCTG	GCATGTCAGGAAACTACAAG
BCL2L15_-_114429925.23-P1P2	BCL2L15	CCACCTTGTTGGGCTGGCAACCTGCAATGTTGTTTAAGAGCTAAGCTG	GGCTGGCAACCTGCAATGTT
BCL2L2_-_23776088.23-P1P2	BCL2L2	CCACCTTGTTGGCAGGAAACGGCCCGGATCCGTTTAAGAGCTAAGCTG	GCAGGAAACGGCCCGGATCC
BCL2L2_+_23776100.23-P1P2	BCL2L2	CCACCTTGTTGGGCCAGGTTAGGGATCTCACGTTTAAGAGCTAAGCTG	GGCCAGGTTAGGGATCTCAC
BCL2L2_+_23776475.23-P1P2	BCL2L2	CCACCTTGTTGGGACACTCACCCAGCCGGGAGTTTAAGAGCTAAGCTG	GGACACTCACCCAGCCGGGA
BCL2L2_-_23776094.23-P1P2	BCL2L2	CCACCTTGTTGGACGGCCCGGATCCCGGCAGGTTTAAGAGCTAAGCTG	GACGGCCCGGATCCCGGCAG
BCL2L2_-_23776081.23-P1P2	BCL2L2	CCACCTTGTTGGCCTGCACCAGGAAACGGCCGTTTAAGAGCTAAGCTG	GCCTGCACCAGGAAACGGCC
BCL2L2-PABPN1_+_23776100.23-P1P2	BCL2L2-PABPN1	CCACCTTGTTGGGCCAGGTTAGGGATCTCACGTTTAAGAGCTAAGCTG	GGCCAGGTTAGGGATCTCAC
BCL2L2-PABPN1_-_23776088.23-P1P2	BCL2L2-PABPN1	CCACCTTGTTGGCAGGAAACGGCCCGGATCCGTTTAAGAGCTAAGCTG	GCAGGAAACGGCCCGGATCC
BCL2L2-PABPN1_+_23776475.23-P1P2	BCL2L2-PABPN1	CCACCTTGTTGGGACACTCACCCAGCCGGGAGTTTAAGAGCTAAGCTG	GGACACTCACCCAGCCGGGA
BCL2L2-PABPN1_-_23776094.23-P1P2	BCL2L2-PABPN1	CCACCTTGTTGGACGGCCCGGATCCCGGCAGGTTTAAGAGCTAAGCTG	GACGGCCCGGATCCCGGCAG
BCL2L2-PABPN1_-_23776217.23-P1P2	BCL2L2-PABPN1	CCACCTTGTTGGCCGGGAATAGAGATGGTGTGTTTAAGAGCTAAGCTG	GCCGGGAATAGAGATGGTGT
BCL2A1_+_80263112.23-P1P2	BCL2A1	CCACCTTGTTGGCCGGATGTGGATACCTATAGTTTAAGAGCTAAGCTG	GCCGGATGTGGATACCTATA
BCL2A1_-_80263494.23-P1P2	BCL2A1	CCACCTTGTTGGGGAGAGCAAAGTCTTGAGCGTTTAAGAGCTAAGCTG	GGGAGAGCAAAGTCTTGAGC
BCL2A1_+_80263124.23-P1P2	BCL2A1	CCACCTTGTTGGCAGCAAATTGCCCCGGATGGTTTAAGAGCTAAGCTG	GCAGCAAATTGCCCCGGATG
BCL2A1_+_80263499.23-P1P2	BCL2A1	CCACCTTGTTGGCATTGCCTCAACAGCTTCAGTTTAAGAGCTAAGCTG	GCATTGCCTCAACAGCTTCA
BCL2A1_-_80263273.23-P1P2	BCL2A1	CCACCTTGTTGGAGTGTTCTGGCAGTGTCTAGTTTAAGAGCTAAGCTG	GAGTGTTCTGGCAGTGTCTA
BCL2L1_+_30310660.23-P1	BCL2L1	CCACCTTGTTGGGAGCGGCCGCCCTCGATCCGTTTAAGAGCTAAGCTG	GGAGCGGCCGCCCTCGATCC
BCL2L1_-_30310581.23-P1	BCL2L1	CCACCTTGTTGGCCGGAGGGATCATGCGACCGTTTAAGAGCTAAGCTG	GCCGGAGGGATCATGCGACC
BCL2L1_-_30310610.23-P1	BCL2L1	CCACCTTGTTGGGGAGCCCAGAAGGCGACACGTTTAAGAGCTAAGCTG	GGGAGCCCAGAAGGCGACAC
BCL2L1_+_30310648.23-P1	BCL2L1	CCACCTTGTTGGTCGATCCGGGCGATGGAGGGTTTAAGAGCTAAGCTG	GTCGATCCGGGCGATGGAGG
BCL2L1_+_30310651.23-P1	BCL2L1	CCACCTTGTTGGCCCTCGATCCGGGCGATGGGTTTAAGAGCTAAGCTG	GCCCTCGATCCGGGCGATGG
BCL2L1_-_30311731.23-P2	BCL2L1	CCACCTTGTTGGGTTTCCCCTGAAGAGACAGGTTTAAGAGCTAAGCTG	GGTTTCCCCTGAAGAGACAG
BCL2L1_-_30311293.23-P2	BCL2L1	CCACCTTGTTGGCCTCTCCGGAGCCCAGGGTGTTTAAGAGCTAAGCTG	GCCTCTCCGGAGCCCAGGGT
BCL2L1_+_30311683.23-P2	BCL2L1	CCACCTTGTTGGCCGGCTTGTTCGGGAGAGAGTTTAAGAGCTAAGCTG	GCCGGCTTGTTCGGGAGAGA
BCL2L1_-_30311524.23-P2	BCL2L1	CCACCTTGTTGGCGGCTGTCACGCACAGGGGGTTTAAGAGCTAAGCTG	GCGGCTGTCACGCACAGGGG
BCL2L1_-_30311669.23-P2	BCL2L1	CCACCTTGTTGGACCTGGCTGCCGGCCTACCGTTTAAGAGCTAAGCTG	GACCTGGCTGCCGGCCTACC
BCL2L10_-_52404713.23-P1P2	BCL2L10	CCACCTTGTTGGCAGCTCGAAGCGGTTCCCGGTTTAAGAGCTAAGCTG	GCAGCTCGAAGCGGTTCCCG
BCL2L10_+_52404707.23-P1P2	BCL2L10	CCACCTTGTTGGCGCCTACCTCGGCTACCCCGTTTAAGAGCTAAGCTG	GCGCCTACCTCGGCTACCCC
BCL2L10_-_52404704.23-P1P2	BCL2L10	CCACCTTGTTGGCAGCGCCACCAGCTCGAAGGTTTAAGAGCTAAGCTG	GCAGCGCCACCAGCTCGAAG
BCL2L10_+_52404930.23-P1P2	BCL2L10	CCACCTTGTTGGAGGCCCGGCCCCCCAGCAGGTTTAAGAGCTAAGCTG	GAGGCCCGGCCCCCCAGCAG
BCL2L10_-_52404672.23-P1P2	BCL2L10	CCACCTTGTTGGCCGGGGCTGTCGGAGAGCAGTTTAAGAGCTAAGCTG	GCCGGGGCTGTCGGAGAGCA
BCL2L11_-_111878832.23-P1	BCL2L11	CCACCTTGTTGGACTAGCGCTGGAGCCCGAAGTTTAAGAGCTAAGCTG	GACTAGCGCTGGAGCCCGAA
BCL2L11_-_111878528.23-P1	BCL2L11	CCACCTTGTTGGCGCCTGGTCTGCAGTTTGTGTTTAAGAGCTAAGCTG	GCGCCTGGTCTGCAGTTTGT
BCL2L11_-_111878923.23-P1	BCL2L11	CCACCTTGTTGGCGGGAGGTGGGGATCCGTGGTTTAAGAGCTAAGCTG	GCGGGAGGTGGGGATCCGTG
BCL2L11_+_111878916.23-P1	BCL2L11	CCACCTTGTTGGAGAGGGAACCCGATCCACAGTTTAAGAGCTAAGCTG	GAGAGGGAACCCGATCCACA
BCL2L11_-_111878913.23-P1	BCL2L11	CCACCTTGTTGGTTGTCGCCGGCGGGAGGTGGTTTAAGAGCTAAGCTG	GTTGTCGCCGGCGGGAGGTG
BCL2L11_-_111880243.23-P2	BCL2L11	CCACCTTGTTGGaggcggaggatgttcccggGTTTAAGAGCTAAGCTG	Gaggcggaggatgttcccgg
BCL2L11_+_111880656.23-P2	BCL2L11	CCACCTTGTTGGCTCTGAGGTGCACACCGTGGTTTAAGAGCTAAGCTG	GCTCTGAGGTGCACACCGTG
BCL2L11_-_111880488.23-P2	BCL2L11	CCACCTTGTTGGCCGGACGCTGCGCTCTGAAGTTTAAGAGCTAAGCTG	GCCGGACGCTGCGCTCTGAA
BCL2L11_-_111880492.23-P2	BCL2L11	CCACCTTGTTGGACGCTGCGCTCTGAAGGGAGTTTAAGAGCTAAGCTG	GACGCTGCGCTCTGAAGGGA
BCL2L11_-_111880300.23-P2	BCL2L11	CCACCTTGTTGGtgcggagccctcggctgccGTTTAAGAGCTAAGCTG	Gtgcggagccctcggctgcc
BCL2L12_-_50169295.23-P1P2	BCL2L12	CCACCTTGTTGGGAGGAGACCGCAAGTTGAGGTTTAAGAGCTAAGCTG	GGAGGAGACCGCAAGTTGAG
BCL2L12_-_50169298.23-P1P2	BCL2L12	CCACCTTGTTGGGAGACCGCAAGTTGAGTGGGTTTAAGAGCTAAGCTG	GGAGACCGCAAGTTGAGTGG
BCL2L12_-_50169277.23-P1P2	BCL2L12	CCACCTTGTTGGGTTTGTACGAGTTCAGTGGGTTTAAGAGCTAAGCTG	GGTTTGTACGAGTTCAGTGG
BCL2L12_-_50169301.23-P1P2	BCL2L12	CCACCTTGTTGGACCGCAAGTTGAGTGGAGGGTTTAAGAGCTAAGCTG	GACCGCAAGTTGAGTGGAGG
BCL2L12_-_50169648.23-P1P2	BCL2L12	CCACCTTGTTGGtgggagacctaagggtctgGTTTAAGAGCTAAGCTG	Gtgggagacctaagggtctg
BCL2L13_-_18121554.23-P1P2	BCL2L13	CCACCTTGTTGGTGGCGGCGGCGGTAGATTAGTTTAAGAGCTAAGCTG	GTGGCGGCGGCGGTAGATTA
BCL2L13_+_18121577.23-P1P2	BCL2L13	CCACCTTGTTGGTTCCGACAGGGTCCCCCAGGTTTAAGAGCTAAGCTG	GTTCCGACAGGGTCCCCCAG
BCL2L13_+_18121555.23-P1P2	BCL2L13	CCACCTTGTTGGCGGTGAGTGCTCCGACCCGGTTTAAGAGCTAAGCTG	GCGGTGAGTGCTCCGACCCG
BCL2L13_-_18121565.23-P1P2	BCL2L13	CCACCTTGTTGGGTAGATTAGGGCCGCGGGTGTTTAAGAGCTAAGCTG	GGTAGATTAGGGCCGCGGGT
BCL2L13_-_18121541.23-P1P2	BCL2L13	CCACCTTGTTGGTCACCCTCCAACATGGCGGGTTTAAGAGCTAAGCTG	GTCACCCTCCAACATGGCGG
BCL2L14_-_12224084.23-P1	BCL2L14	CCACCTTGTTGGCAGACCAGGTAACACCAGGGTTTAAGAGCTAAGCTG	GCAGACCAGGTAACACCAGG
BCL2L14_-_12223919.23-P1	BCL2L14	CCACCTTGTTGGGAAGAAAGTTTAGAGCCTGGTTTAAGAGCTAAGCTG	GGAAGAAAGTTTAGAGCCTG
BCL2L14_+_12223913.23-P1	BCL2L14	CCACCTTGTTGGTCAGGTAGTTTAGAGCCCCGTTTAAGAGCTAAGCTG	GTCAGGTAGTTTAGAGCCCC
BCL2L14_+_12224098.23-P1	BCL2L14	CCACCTTGTTGGTGTCCTCCTGCAAAGGCTGGTTTAAGAGCTAAGCTG	GTGTCCTCCTGCAAAGGCTG
BCL2L14_+_12224087.23-P1	BCL2L14	CCACCTTGTTGGAAAGGCTGAGGATGAAGACGTTTAAGAGCTAAGCTG	GAAAGGCTGAGGATGAAGAC
BCL2L14_+_12202829.23-P2	BCL2L14	CCACCTTGTTGGttctgccaggcgagtccagGTTTAAGAGCTAAGCTG	Gttctgccaggcgagtccag
BCL2L14_-_12203178.23-P2	BCL2L14	CCACCTTGTTGGGAGGCCACGACTAATGCCCGTTTAAGAGCTAAGCTG	GGAGGCCACGACTAATGCCC
BCL2L14_-_12203197.23-P2	BCL2L14	CCACCTTGTTGGTGGCATGCAAAGGCTGGACGTTTAAGAGCTAAGCTG	GTGGCATGCAAAGGCTGGAC
BCL2L14_-_12203098.23-P2	BCL2L14	CCACCTTGTTGGACACTCAGGGCCAAGGGTAGTTTAAGAGCTAAGCTG	GACACTCAGGGCCAAGGGTA
BCL2L14_-_12203188.23-P2	BCL2L14	CCACCTTGTTGGCTAATGCCCTGGCATGCAAGTTTAAGAGCTAAGCTG	GCTAATGCCCTGGCATGCAA
BCL2L15_-_114430171.23-P1P2	BCL2L15	CCACCTTGTTGGACACAGCTGCTCAGAAAGGGTTTAAGAGCTAAGCTG	GACACAGCTGCTCAGAAAGG
BCL2L15_-_114430206.23-P1P2	BCL2L15	CCACCTTGTTGGGATTACCTACTTGGAACTGGTTTAAGAGCTAAGCTG	GGATTACCTACTTGGAACTG
BCL2L15_-_114429857.23-P1P2	BCL2L15	CCACCTTGTTGGGACCTGCAATCACCGCCTAGTTTAAGAGCTAAGCTG	GGACCTGCAATCACCGCCTA
BCL2L15_+_114430094.23-P1P2	BCL2L15	CCACCTTGTTGGCATGTCAGGAAACTACAAGGTTTAAGAGCTAAGCTG	GCATGTCAGGAAACTACAAG
BCL2L15_-_114429925.23-P1P2	BCL2L15	CCACCTTGTTGGGCTGGCAACCTGCAATGTTGTTTAAGAGCTAAGCTG	GGCTGGCAACCTGCAATGTT
BCL2L10_-_52404713.23-P1P2	BCL2L10	CCACCTTGTTGGCAGCTCGAAGCGGTTCCCGGTTTAAGAGCTAAGCTG	GCAGCTCGAAGCGGTTCCCG
BCL2L10_+_52404707.23-P1P2	BCL2L10	CCACCTTGTTGGCGCCTACCTCGGCTACCCCGTTTAAGAGCTAAGCTG	GCGCCTACCTCGGCTACCCC
BCL2L10_-_52404704.23-P1P2	BCL2L10	CCACCTTGTTGGCAGCGCCACCAGCTCGAAGGTTTAAGAGCTAAGCTG	GCAGCGCCACCAGCTCGAAG
BCL2L10_+_52404930.23-P1P2	BCL2L10	CCACCTTGTTGGAGGCCCGGCCCCCCAGCAGGTTTAAGAGCTAAGCTG	GAGGCCCGGCCCCCCAGCAG
BCL2L10_-_52404672.23-P1P2	BCL2L10	CCACCTTGTTGGCCGGGGCTGTCGGAGAGCAGTTTAAGAGCTAAGCTG	GCCGGGGCTGTCGGAGAGCA
BCL2L11_-_111878832.23-P1	BCL2L11	CCACCTTGTTGGACTAGCGCTGGAGCCCGAAGTTTAAGAGCTAAGCTG	GACTAGCGCTGGAGCCCGAA
BCL2L11_-_111878528.23-P1	BCL2L11	CCACCTTGTTGGCGCCTGGTCTGCAGTTTGTGTTTAAGAGCTAAGCTG	GCGCCTGGTCTGCAGTTTGT
BCL2L11_-_111878923.23-P1	BCL2L11	CCACCTTGTTGGCGGGAGGTGGGGATCCGTGGTTTAAGAGCTAAGCTG	GCGGGAGGTGGGGATCCGTG
BCL2L11_+_111878916.23-P1	BCL2L11	CCACCTTGTTGGAGAGGGAACCCGATCCACAGTTTAAGAGCTAAGCTG	GAGAGGGAACCCGATCCACA
BCL2L11_-_111878913.23-P1	BCL2L11	CCACCTTGTTGGTTGTCGCCGGCGGGAGGTGGTTTAAGAGCTAAGCTG	GTTGTCGCCGGCGGGAGGTG
BCL2L11_-_111880243.23-P2	BCL2L11	CCACCTTGTTGGaggcggaggatgttcccggGTTTAAGAGCTAAGCTG	Gaggcggaggatgttcccgg
BCL2L11_+_111880656.23-P2	BCL2L11	CCACCTTGTTGGCTCTGAGGTGCACACCGTGGTTTAAGAGCTAAGCTG	GCTCTGAGGTGCACACCGTG
BCL2L11_-_111880488.23-P2	BCL2L11	CCACCTTGTTGGCCGGACGCTGCGCTCTGAAGTTTAAGAGCTAAGCTG	GCCGGACGCTGCGCTCTGAA
BCL2L11_-_111880492.23-P2	BCL2L11	CCACCTTGTTGGACGCTGCGCTCTGAAGGGAGTTTAAGAGCTAAGCTG	GACGCTGCGCTCTGAAGGGA
BCL2L11_-_111880300.23-P2	BCL2L11	CCACCTTGTTGGtgcggagccctcggctgccGTTTAAGAGCTAAGCTG	Gtgcggagccctcggctgcc
BCL2L12_-_50169295.23-P1P2	BCL2L12	CCACCTTGTTGGGAGGAGACCGCAAGTTGAGGTTTAAGAGCTAAGCTG	GGAGGAGACCGCAAGTTGAG
BCL2L12_-_50169298.23-P1P2	BCL2L12	CCACCTTGTTGGGAGACCGCAAGTTGAGTGGGTTTAAGAGCTAAGCTG	GGAGACCGCAAGTTGAGTGG
BCL2L12_-_50169277.23-P1P2	BCL2L12	CCACCTTGTTGGGTTTGTACGAGTTCAGTGGGTTTAAGAGCTAAGCTG	GGTTTGTACGAGTTCAGTGG
BCL2L12_-_50169301.23-P1P2	BCL2L12	CCACCTTGTTGGACCGCAAGTTGAGTGGAGGGTTTAAGAGCTAAGCTG	GACCGCAAGTTGAGTGGAGG
BCL2L12_-_50169648.23-P1P2	BCL2L12	CCACCTTGTTGGtgggagacctaagggtctgGTTTAAGAGCTAAGCTG	Gtgggagacctaagggtctg
BCL2L2_-_23776088.23-P1P2	BCL2L2	CCACCTTGTTGGCAGGAAACGGCCCGGATCCGTTTAAGAGCTAAGCTG	GCAGGAAACGGCCCGGATCC
BCL2L2_+_23776100.23-P1P2	BCL2L2	CCACCTTGTTGGGCCAGGTTAGGGATCTCACGTTTAAGAGCTAAGCTG	GGCCAGGTTAGGGATCTCAC
BCL2L2_+_23776475.23-P1P2	BCL2L2	CCACCTTGTTGGGACACTCACCCAGCCGGGAGTTTAAGAGCTAAGCTG	GGACACTCACCCAGCCGGGA
BCL2L2_-_23776094.23-P1P2	BCL2L2	CCACCTTGTTGGACGGCCCGGATCCCGGCAGGTTTAAGAGCTAAGCTG	GACGGCCCGGATCCCGGCAG
BCL2L2_-_23776081.23-P1P2	BCL2L2	CCACCTTGTTGGCCTGCACCAGGAAACGGCCGTTTAAGAGCTAAGCTG	GCCTGCACCAGGAAACGGCC
BCL2L2-PABPN1_+_23776100.23-P1P2	BCL2L2-PABPN1	CCACCTTGTTGGGCCAGGTTAGGGATCTCACGTTTAAGAGCTAAGCTG	GGCCAGGTTAGGGATCTCAC
BCL2L2-PABPN1_-_23776088.23-P1P2	BCL2L2-PABPN1	CCACCTTGTTGGCAGGAAACGGCCCGGATCCGTTTAAGAGCTAAGCTG	GCAGGAAACGGCCCGGATCC
BCL2L2-PABPN1_+_23776475.23-P1P2	BCL2L2-PABPN1	CCACCTTGTTGGGACACTCACCCAGCCGGGAGTTTAAGAGCTAAGCTG	GGACACTCACCCAGCCGGGA
BCL2L2-PABPN1_-_23776094.23-P1P2	BCL2L2-PABPN1	CCACCTTGTTGGACGGCCCGGATCCCGGCAGGTTTAAGAGCTAAGCTG	GACGGCCCGGATCCCGGCAG
BCL2L2-PABPN1_-_23776217.23-P1P2	BCL2L2-PABPN1	CCACCTTGTTGGCCGGGAATAGAGATGGTGTGTTTAAGAGCTAAGCTG	GCCGGGAATAGAGATGGTGT
BCL3_+_45251993.23-P1P2	BCL3	CCACCTTGTTGGTGGGCTCGGCTGCACGGGAGTTTAAGAGCTAAGCTG	GTGGGCTCGGCTGCACGGGA
BCL3_+_45252011.23-P1P2	BCL3	CCACCTTGTTGGCGGCGGCCGGAGAGCGGCTGTTTAAGAGCTAAGCTG	GCGGCGGCCGGAGAGCGGCT
BCL3_+_45251990.23-P1P2	BCL3	CCACCTTGTTGGGCTCGGCTGCACGGGAGGGGTTTAAGAGCTAAGCTG	GGCTCGGCTGCACGGGAGGG
BCL3_-_45252353.23-P1P2	BCL3	CCACCTTGTTGGTGGGATCCACACAGAGCATGTTTAAGAGCTAAGCTG	GTGGGATCCACACAGAGCAT
BCL3_+_45252050.23-P1P2	BCL3	CCACCTTGTTGGTGGCCCCCGCGGGGCATCGGTTTAAGAGCTAAGCTG	GTGGCCCCCGCGGGGCATCG
BCL6_-_187462973.23-P1P2	BCL6	CCACCTTGTTGGGAGACGTGGGACTAATCTTGTTTAAGAGCTAAGCTG	GGAGACGTGGGACTAATCTT
BCL6_-_187463200.23-P1P2	BCL6	CCACCTTGTTGGagcaacagcaATAATCACCGTTTAAGAGCTAAGCTG	GagcaacagcaATAATCACC
BCL6_-_187463123.23-P1P2	BCL6	CCACCTTGTTGGTGATCATGagcagcggcggGTTTAAGAGCTAAGCTG	GTGATCATGagcagcggcgg
BCL6_-_187462960.23-P1P2	BCL6	CCACCTTGTTGGTCCTATGGTGGGAGAGACGGTTTAAGAGCTAAGCTG	GTCCTATGGTGGGAGAGACG
BCL6_-_187463207.23-P1P2	BCL6	CCACCTTGTTGGgcaATAATCACCTGGTGTCGTTTAAGAGCTAAGCTG	GgcaATAATCACCTGGTGTC
BCL6B_-_6926820.23-P1P2	BCL6B	CCACCTTGTTGGGGAGCGAGGGTGTCGTAGAGTTTAAGAGCTAAGCTG	GGGAGCGAGGGTGTCGTAGA
BCL6B_+_6926377.23-P1P2	BCL6B	CCACCTTGTTGGCGGCTTCTCTTCTTAAGGGGTTTAAGAGCTAAGCTG	GCGGCTTCTCTTCTTAAGGG
BCL6B_-_6926629.23-P1P2	BCL6B	CCACCTTGTTGGGGCAGGCCGTGAGATCTCGGTTTAAGAGCTAAGCTG	GGGCAGGCCGTGAGATCTCG
BCL6B_-_6926466.23-P1P2	BCL6B	CCACCTTGTTGGACTCCTGGGTCCCCCAAGAGTTTAAGAGCTAAGCTG	GACTCCTGGGTCCCCCAAGA
BCL6B_-_6926363.23-P1P2	BCL6B	CCACCTTGTTGGAAAGGAGCCGAGGCCAAGAGTTTAAGAGCTAAGCTG	GAAAGGAGCCGAGGCCAAGA
BCLAF1_+_136610894.23-P1P2	BCLAF1	CCACCTTGTTGGTCGGGAAATGGCCGCTGTGGTTTAAGAGCTAAGCTG	GTCGGGAAATGGCCGCTGTG
BCLAF1_+_136610946.23-P1P2	BCLAF1	CCACCTTGTTGGAGACGTGCTAGCGCGTCGAGTTTAAGAGCTAAGCTG	GAGACGTGCTAGCGCGTCGA
BCLAF1_-_136610528.23-P1P2	BCLAF1	CCACCTTGTTGGCGGGCGCGCGCAGAGGTACGTTTAAGAGCTAAGCTG	GCGGGCGCGCGCAGAGGTAC
BCLAF1_+_136610935.23-P1P2	BCLAF1	CCACCTTGTTGGCGCGTCGAAGGTAGCTCTAGTTTAAGAGCTAAGCTG	GCGCGTCGAAGGTAGCTCTA
BCLAF1_-_136610904.23-P1P2	BCLAF1	CCACCTTGTTGGCTCCGTTGCAACCACACAGGTTTAAGAGCTAAGCTG	GCTCCGTTGCAACCACACAG
BID_+_18257195.23-P1P2	BID	CCACCTTGTTGGCGACCGTGTCCGCGCGCCTGTTTAAGAGCTAAGCTG	GCGACCGTGTCCGCGCGCCT
BID_-_18257161.23-P1P2	BID	CCACCTTGTTGGACTCACCACCCTCCAgccgGTTTAAGAGCTAAGCTG	GACTCACCACCCTCCAgccg
BID_-_18257200.23-P1P2	BID	CCACCTTGTTGGggccgAGGCAGCGTCTCCCGTTTAAGAGCTAAGCTG	GggccgAGGCAGCGTCTCCC
BID_-_18257164.23-P1P2	BID	CCACCTTGTTGGCACCACCCTCCAgccgcggGTTTAAGAGCTAAGCTG	GCACCACCCTCCAgccgcgg
BID_-_18256721.23-P1P2	BID	CCACCTTGTTGGGCTGGAAAGACCACGGTGTGTTTAAGAGCTAAGCTG	GGCTGGAAAGACCACGGTGT
NFKBID_+_36391429.23-P1	NFKBID	CCACCTTGTTGGCCCAAGATCGGGGACCCGGGTTTAAGAGCTAAGCTG	GCCCAAGATCGGGGACCCGG
NFKBID_-_36391022.23-P1	NFKBID	CCACCTTGTTGGGCCTAGTCCCTGCTTCTAGGTTTAAGAGCTAAGCTG	GGCCTAGTCCCTGCTTCTAG
NFKBID_+_36391438.23-P1	NFKBID	CCACCTTGTTGGGGTACCGGACCCAAGATCGGTTTAAGAGCTAAGCTG	GGGTACCGGACCCAAGATCG
NFKBID_+_36391002.23-P1	NFKBID	CCACCTTGTTGGACCCCTAGAAGCAGGGACTGTTTAAGAGCTAAGCTG	GACCCCTAGAAGCAGGGACT
NFKBID_+_36391404.23-P1	NFKBID	CCACCTTGTTGGCTCCGCGGGGGAAACAGCGGTTTAAGAGCTAAGCTG	GCTCCGCGGGGGAAACAGCG
NFKBID_+_36389484.23-P2	NFKBID	CCACCTTGTTGGAGATCCGAGACAGACCCGGGTTTAAGAGCTAAGCTG	GAGATCCGAGACAGACCCGG
NFKBID_-_36389843.23-P2	NFKBID	CCACCTTGTTGGCCCTCCCGCGCGGAAAAACGTTTAAGAGCTAAGCTG	GCCCTCCCGCGCGGAAAAAC
NFKBID_+_36389659.23-P2	NFKBID	CCACCTTGTTGGGAAGCTTCTGGAAGAGCAGGTTTAAGAGCTAAGCTG	GGAAGCTTCTGGAAGAGCAG
NFKBID_+_36389487.23-P2	NFKBID	CCACCTTGTTGGTATAGATCCGAGACAGACCGTTTAAGAGCTAAGCTG	GTATAGATCCGAGACAGACC
NFKBID_+_36389529.23-P2	NFKBID	CCACCTTGTTGGCCCTCGGGGCTGATGAGAGGTTTAAGAGCTAAGCTG	GCCCTCGGGGCTGATGAGAG
BIRC5_+_76210404.23-P1P2	BIRC5	CCACCTTGTTGGCAGGCAGGGGGCAACGTCGGTTTAAGAGCTAAGCTG	GCAGGCAGGGGGCAACGTCG
BIRC5_-_76210386.23-P1P2	BIRC5	CCACCTTGTTGGCGGGACCCGTTGGCAGAGGGTTTAAGAGCTAAGCTG	GCGGGACCCGTTGGCAGAGG
BIRC5_-_76210377.23-P1P2	BIRC5	CCACCTTGTTGGTTTGAATCGCGGGACCCGTGTTTAAGAGCTAAGCTG	GTTTGAATCGCGGGACCCGT
BIRC5_+_76210751.23-P1P2	BIRC5	CCACCTTGTTGGCAGCCTCGGCCATCTGCAAGTTTAAGAGCTAAGCTG	GCAGCCTCGGCCATCTGCAA
BIRC5_-_76210383.23-P1P2	BIRC5	CCACCTTGTTGGTCGCGGGACCCGTTGGCAGGTTTAAGAGCTAAGCTG	GTCGCGGGACCCGTTGGCAG
BIVM-ERCC5_-_103459762.23-ENST00000602836.1	BIVM-ERCC5	CCACCTTGTTGGGAGCACCCTTGGGTCCCAAGTTTAAGAGCTAAGCTG	GGAGCACCCTTGGGTCCCAA
BIVM-ERCC5_-_103459708.23-ENST00000602836.1	BIVM-ERCC5	CCACCTTGTTGGCACCTGAAGAGAATCTACAGTTTAAGAGCTAAGCTG	GCACCTGAAGAGAATCTACA
BIVM-ERCC5_+_103459776.23-ENST00000602836.1	BIVM-ERCC5	CCACCTTGTTGGGAGTCACTGGACAACTCCAGTTTAAGAGCTAAGCTG	GGAGTCACTGGACAACTCCA
BIVM-ERCC5_-_103459781.23-ENST00000602836.1	BIVM-ERCC5	CCACCTTGTTGGAGGAGATGGTCATTATCCAGTTTAAGAGCTAAGCTG	GAGGAGATGGTCATTATCCA
BIVM-ERCC5_+_103459837.23-ENST00000602836.1	BIVM-ERCC5	CCACCTTGTTGGGAGGTCGCCTGGTTGAGAAGTTTAAGAGCTAAGCTG	GGAGGTCGCCTGGTTGAGAA
BLM_+_91260645.23-P1P2	BLM	CCACCTTGTTGGCACGCAGACTCCTAGCGGAGTTTAAGAGCTAAGCTG	GCACGCAGACTCCTAGCGGA
BLM_-_91260642.23-P1P2	BLM	CCACCTTGTTGGGCGCGGGAAGTTTGGATCCGTTTAAGAGCTAAGCTG	GGCGCGGGAAGTTTGGATCC
BLM_+_91260649.23-P1P2	BLM	CCACCTTGTTGGCTCGCACGCAGACTCCTAGGTTTAAGAGCTAAGCTG	GCTCGCACGCAGACTCCTAG
BLM_-_91260596.23-P1P2	BLM	CCACCTTGTTGGTCCGGCGGGAAGTGAGCCAGTTTAAGAGCTAAGCTG	GTCCGGCGGGAAGTGAGCCA
BLM_-_91260700.23-P1P2	BLM	CCACCTTGTTGGCGCGCGCGTAACTACGGGTGTTTAAGAGCTAAGCTG	GCGCGCGCGTAACTACGGGT
BLMH_+_28618925.23-P1P2	BLMH	CCACCTTGTTGGCGGGTGCGAGAGACAGGTCGTTTAAGAGCTAAGCTG	GCGGGTGCGAGAGACAGGTC
BLMH_+_28618916.23-P1P2	BLMH	CCACCTTGTTGGGAGACAGGTCGGGCCCCCTGTTTAAGAGCTAAGCTG	GGAGACAGGTCGGGCCCCCT
BLMH_+_28618930.23-P1P2	BLMH	CCACCTTGTTGGCGCTCCGGGTGCGAGAGACGTTTAAGAGCTAAGCTG	GCGCTCCGGGTGCGAGAGAC
BLMH_-_28618656.23-P1P2	BLMH	CCACCTTGTTGGCAGCGGGGAAACCCATAAGGTTTAAGAGCTAAGCTG	GCAGCGGGGAAACCCATAAG
BLMH_-_28618475.23-P1P2	BLMH	CCACCTTGTTGGTCTGGGCAAGTACGAACTGGTTTAAGAGCTAAGCTG	GTCTGGGCAAGTACGAACTG
BMP4_+_54423527.23-P1	BMP4	CCACCTTGTTGGgaggaaggaagatgcgagaGTTTAAGAGCTAAGCTG	Ggaggaaggaagatgcgaga
BMP4_+_54423466.23-P1	BMP4	CCACCTTGTTGGCCCGGAAGCTAGGTGAGTGGTTTAAGAGCTAAGCTG	GCCCGGAAGCTAGGTGAGTG
BMP4_+_54423266.23-P1	BMP4	CCACCTTGTTGGCCGCTACTGCAGGGACCTAGTTTAAGAGCTAAGCTG	GCCGCTACTGCAGGGACCTA
BMP4_+_54423475.23-P1	BMP4	CCACCTTGTTGGGGAGCCCGGCCCGGAAGCTGTTTAAGAGCTAAGCTG	GGGAGCCCGGCCCGGAAGCT
BMP4_-_54423062.23-P1	BMP4	CCACCTTGTTGGCAAAGGTGAGAATCTCCCAGTTTAAGAGCTAAGCTG	GCAAAGGTGAGAATCTCCCA
BMP4_-_54420114.23-P2	BMP4	CCACCTTGTTGGTCGGGATGGCACTACGGAAGTTTAAGAGCTAAGCTG	GTCGGGATGGCACTACGGAA
BMP4_-_54419675.23-P2	BMP4	CCACCTTGTTGGGAACGCGCCACGGAGACACGTTTAAGAGCTAAGCTG	GGAACGCGCCACGGAGACAC
BMP4_-_54419696.23-P2	BMP4	CCACCTTGTTGGGGGGCTCTCCCAGACAAGTGTTTAAGAGCTAAGCTG	GGGGGCTCTCCCAGACAAGT
BMP4_-_54419666.23-P2	BMP4	CCACCTTGTTGGAGAGAGTGGGAACGCGCCAGTTTAAGAGCTAAGCTG	GAGAGAGTGGGAACGCGCCA
BMP4_-_54420101.23-P2	BMP4	CCACCTTGTTGGAGCAGTGCGTTGCTCGGGAGTTTAAGAGCTAAGCTG	GAGCAGTGCGTTGCTCGGGA
BMP5_+_55740334.23-P1P2	BMP5	CCACCTTGTTGGTATTTGTGCCTGCTGGAGGGTTTAAGAGCTAAGCTG	GTATTTGTGCCTGCTGGAGG
BMP5_+_55740358.23-P1P2	BMP5	CCACCTTGTTGGGATCTCTCTTGAAGAGGGCGTTTAAGAGCTAAGCTG	GGATCTCTCTTGAAGAGGGC
BMP5_+_55740337.23-P1P2	BMP5	CCACCTTGTTGGGTATATTTGTGCCTGCTGGGTTTAAGAGCTAAGCTG	GGTATATTTGTGCCTGCTGG
BMP5_+_55740317.23-P1P2	BMP5	CCACCTTGTTGGGGTGGAATTAACAGTAAGAGTTTAAGAGCTAAGCTG	GGGTGGAATTAACAGTAAGA
BMP5_-_55740347.23-P1P2	BMP5	CCACCTTGTTGGTGTTAATTCCACCTCCAGCGTTTAAGAGCTAAGCTG	GTGTTAATTCCACCTCCAGC
BMP6_+_7726766.23-P1P2	BMP6	CCACCTTGTTGGGGCGACTGAGTGGGACCCGGTTTAAGAGCTAAGCTG	GGGCGACTGAGTGGGACCCG
BMP6_+_7726337.23-P1P2	BMP6	CCACCTTGTTGGTCCCCGCAGCGGCCAACGTGTTTAAGAGCTAAGCTG	GTCCCCGCAGCGGCCAACGT
BMP6_-_7727568.23-P1P2	BMP6	CCACCTTGTTGGTCGCGGAGAGCCCCCTCCCGTTTAAGAGCTAAGCTG	GTCGCGGAGAGCCCCCTCCC
BMP6_+_7726407.23-P1P2	BMP6	CCACCTTGTTGGGGGCTAGTGCACCGAGCAgGTTTAAGAGCTAAGCTG	GGGGCTAGTGCACCGAGCAg
BMP6_-_7726346.23-P1P2	BMP6	CCACCTTGTTGGCGCAGCAGAAAGCCCACGTGTTTAAGAGCTAAGCTG	GCGCAGCAGAAAGCCCACGT
BMPR2_+_203241081.23-P1P2	BMPR2	CCACCTTGTTGGCTCCGGGAGGCACTTCCAGGTTTAAGAGCTAAGCTG	GCTCCGGGAGGCACTTCCAG
BMPR2_+_203241093.23-P1P2	BMPR2	CCACCTTGTTGGCACCCTGCGTCCCTCCGGGGTTTAAGAGCTAAGCTG	GCACCCTGCGTCCCTCCGGG
BMPR2_+_203241453.23-P1P2	BMPR2	CCACCTTGTTGGCGGTCCGGGCTCCCCGAGAGTTTAAGAGCTAAGCTG	GCGGTCCGGGCTCCCCGAGA
BMPR2_+_203241440.23-P1P2	BMPR2	CCACCTTGTTGGCCGAGACGGCAGGCGGAGTGTTTAAGAGCTAAGCTG	GCCGAGACGGCAGGCGGAGT
BMPR2_-_203241426.23-P1P2	BMPR2	CCACCTTGTTGGGCCGCCGGGAGGACTAGAAGTTTAAGAGCTAAGCTG	GGCCGCCGGGAGGACTAGAA
BOK_+_242498225.23-P1P2	BOK	CCACCTTGTTGGGGCTTCCCGCGCTCTTGGGGTTTAAGAGCTAAGCTG	GGGCTTCCCGCGCTCTTGGG
BOK_+_242498158.23-P1P2	BOK	CCACCTTGTTGGGCGACTCCCAGCTGGCGAGGTTTAAGAGCTAAGCTG	GGCGACTCCCAGCTGGCGAG
BOK_+_242498153.23-P1P2	BOK	CCACCTTGTTGGTCCCAGCTGGCGAGAGGCTGTTTAAGAGCTAAGCTG	GTCCCAGCTGGCGAGAGGCT
BOK_-_242498347.23-P1P2	BOK	CCACCTTGTTGGGAAGGGTCGAGGTCGTCGTGTTTAAGAGCTAAGCTG	GGAAGGGTCGAGGTCGTCGT
BOK_+_242498165.23-P1P2	BOK	CCACCTTGTTGGGCAGCGCGCGACTCCCAGCGTTTAAGAGCTAAGCTG	GGCAGCGCGCGACTCCCAGC
BOP1_+_145515036.23-P1	BOP1	CCACCTTGTTGGTGGGGCATGGCGGGTTCGCGTTTAAGAGCTAAGCTG	GTGGGGCATGGCGGGTTCGC
BOP1_+_145515084.23-P1	BOP1	CCACCTTGTTGGGCCCGGTCGCTGTCGGAAGGTTTAAGAGCTAAGCTG	GGCCCGGTCGCTGTCGGAAG
BOP1_-_145514696.23-P1	BOP1	CCACCTTGTTGGGCAGGATGCACAAATGGAAGTTTAAGAGCTAAGCTG	GGCAGGATGCACAAATGGAA
BOP1_+_145515072.23-P1	BOP1	CCACCTTGTTGGTCGGAAGCGGCTGTGCGGGGTTTAAGAGCTAAGCTG	GTCGGAAGCGGCTGTGCGGG
BOP1_-_145515104.23-P1	BOP1	CCACCTTGTTGGGCCGCTTCCGACAGCGACCGTTTAAGAGCTAAGCTG	GGCCGCTTCCGACAGCGACC
BOP1_-_145512830.23-P2	BOP1	CCACCTTGTTGGCTGTGGCCCTCGTCATCAAGTTTAAGAGCTAAGCTG	GCTGTGGCCCTCGTCATCAA
BOP1_+_145512867.23-P2	BOP1	CCACCTTGTTGGTCCGGCAGTGACAGCAGTGGTTTAAGAGCTAAGCTG	GTCCGGCAGTGACAGCAGTG
BOP1_+_145512842.23-P2	BOP1	CCACCTTGTTGGATGACGAAGGCGACGAGGAGTTTAAGAGCTAAGCTG	GATGACGAAGGCGACGAGGA
BOP1_+_145512466.23-P2	BOP1	CCACCTTGTTGGTTTACTGCTTGGAATCCAGGTTTAAGAGCTAAGCTG	GTTTACTGCTTGGAATCCAG
BOP1_-_145512657.23-P2	BOP1	CCACCTTGTTGGCCCCAGGTGCAGTGAAGGAGTTTAAGAGCTAAGCTG	GCCCCAGGTGCAGTGAAGGA
BRAT1_+_2595119.23-P1P2	BRAT1	CCACCTTGTTGGGGCGGAGGACGCAACCGAGGTTTAAGAGCTAAGCTG	GGGCGGAGGACGCAACCGAG
BRAT1_+_2595076.23-P1P2	BRAT1	CCACCTTGTTGGGGTCGAGGTCGTGGTAGTGGTTTAAGAGCTAAGCTG	GGGTCGAGGTCGTGGTAGTG
BRAT1_-_2594707.23-P1P2	BRAT1	CCACCTTGTTGGCTGTCCCTCCCAGGATTAGGTTTAAGAGCTAAGCTG	GCTGTCCCTCCCAGGATTAG
BRAT1_+_2594694.23-P1P2	BRAT1	CCACCTTGTTGGTGCAGCCACCACTAATCCTGTTTAAGAGCTAAGCTG	GTGCAGCCACCACTAATCCT
BRAT1_+_2595106.23-P1P2	BRAT1	CCACCTTGTTGGACCGAGCGGTGAGGCGCGTGTTTAAGAGCTAAGCTG	GACCGAGCGGTGAGGCGCGT
BRCA1_+_41277361.23-P1P2	BRCA1	CCACCTTGTTGGTCGCTGAGACTTCCTGGACGTTTAAGAGCTAAGCTG	GTCGCTGAGACTTCCTGGAC
BRCA1_-_41277328.23-P1P2	BRCA1	CCACCTTGTTGGGAAGGCCTCCTGAGCGCAGGTTTAAGAGCTAAGCTG	GGAAGGCCTCCTGAGCGCAG
BRCA1_-_41277370.23-P1P2	BRCA1	CCACCTTGTTGGCACAGCCTGTCCCCCGTCCGTTTAAGAGCTAAGCTG	GCACAGCCTGTCCCCCGTCC
BRCA1_+_41277028.23-P1P2	BRCA1	CCACCTTGTTGGACTGGAATATGCCTTGAGGGTTTAAGAGCTAAGCTG	GACTGGAATATGCCTTGAGG
BRCA1_+_41277085.23-P1P2	BRCA1	CCACCTTGTTGGGCGCTGAGGATCAGGAAGGGTTTAAGAGCTAAGCTG	GGCGCTGAGGATCAGGAAGG
BRCA2_-_32889639.23-P1P2	BRCA2	CCACCTTGTTGGGGCGCGAGCTTCTGAAACTGTTTAAGAGCTAAGCTG	GGGCGCGAGCTTCTGAAACT
BRCA2_-_32889750.23-P1P2	BRCA2	CCACCTTGTTGGGAGGGGACAGATTTGTGACGTTTAAGAGCTAAGCTG	GGAGGGGACAGATTTGTGAC
BRCA2_+_32889673.23-P1P2	BRCA2	CCACCTTGTTGGGACACCCGAGGCGCAGCAGGTTTAAGAGCTAAGCTG	GGACACCCGAGGCGCAGCAG
BRCA2_-_32889642.23-P1P2	BRCA2	CCACCTTGTTGGGCGAGCTTCTGAAACTAGGGTTTAAGAGCTAAGCTG	GGCGAGCTTCTGAAACTAGG
BRCA2_+_32889684.23-P1P2	BRCA2	CCACCTTGTTGGCCGCCGCAAAAGACACCCGGTTTAAGAGCTAAGCTG	GCCGCCGCAAAAGACACCCG
BRCC3_-_154299791.23-P1P2	BRCC3	CCACCTTGTTGGCCCGAGGCGGACGTGAGAAGTTTAAGAGCTAAGCTG	GCCCGAGGCGGACGTGAGAA
BRCC3_+_154300154.23-P1P2	BRCC3	CCACCTTGTTGGCCCCAGGCTACAGGAGAAAGTTTAAGAGCTAAGCTG	GCCCCAGGCTACAGGAGAAA
BRCC3_-_154299779.23-P1P2	BRCC3	CCACCTTGTTGGGGACCAAGTGGGCCCGAGGGTTTAAGAGCTAAGCTG	GGGACCAAGTGGGCCCGAGG
BRCC3_-_154300006.23-P1P2	BRCC3	CCACCTTGTTGGTGGGTGCCGGCAGCTCCCAGTTTAAGAGCTAAGCTG	GTGGGTGCCGGCAGCTCCCA
BRCC3_-_154299805.23-P1P2	BRCC3	CCACCTTGTTGGGAGAAGGGTCGGGCCAAGAGTTTAAGAGCTAAGCTG	GGAGAAGGGTCGGGCCAAGA
BRD4_-_15390749.23-ENST00000263377.2,ENST00000371835.4	BRD4	CCACCTTGTTGGGGTAGAAAGACGCCAGGGAGTTTAAGAGCTAAGCTG	GGGTAGAAAGACGCCAGGGA
BRD4_+_15391148.23-ENST00000263377.2,ENST00000371835.4	BRD4	CCACCTTGTTGGTGATGGGTACAGCAAAGTGGTTTAAGAGCTAAGCTG	GTGATGGGTACAGCAAAGTG
BRD4_-_15390773.23-ENST00000263377.2,ENST00000371835.4	BRD4	CCACCTTGTTGGGAAGCAGTCGCCAAGACGAGTTTAAGAGCTAAGCTG	GGAAGCAGTCGCCAAGACGA
BRD4_-_15390745.23-ENST00000263377.2,ENST00000371835.4	BRD4	CCACCTTGTTGGCACAGGTAGAAAGACGCCAGTTTAAGAGCTAAGCTG	GCACAGGTAGAAAGACGCCA
BRD4_-_15390857.23-ENST00000263377.2,ENST00000371835.4	BRD4	CCACCTTGTTGGCCTAGAAGAGCTCCACAGGGTTTAAGAGCTAAGCTG	GCCTAGAAGAGCTCCACAGG
BRE_-_28113815.23-P1P2	BRE	CCACCTTGTTGGGACTCGCCTCCTCTTCCTAGTTTAAGAGCTAAGCTG	GGACTCGCCTCCTCTTCCTA
BRE_+_28113682.23-P1P2	BRE	CCACCTTGTTGGACTTAGTCCGATCGGTAACGTTTAAGAGCTAAGCTG	GACTTAGTCCGATCGGTAAC
BRE_+_28113670.23-P1P2	BRE	CCACCTTGTTGGCGGTAACCGGCGACTACGTGTTTAAGAGCTAAGCTG	GCGGTAACCGGCGACTACGT
BRE_+_28114019.23-P1P2	BRE	CCACCTTGTTGGGAATGACCACCCCACTCTAGTTTAAGAGCTAAGCTG	GGAATGACCACCCCACTCTA
BRE_-_28113650.23-P1P2	BRE	CCACCTTGTTGGAGGTCGGTGCGTCTGTCGGGTTTAAGAGCTAAGCTG	GAGGTCGGTGCGTCTGTCGG
GABRE_+_151142699.23-P1P2	GABRE	CCACCTTGTTGGGAGTCTTGCGCAGGAACAGGTTTAAGAGCTAAGCTG	GGAGTCTTGCGCAGGAACAG
GABRE_+_151142720.23-P1P2	GABRE	CCACCTTGTTGGCCTGGTGACAAGCACTCCTGTTTAAGAGCTAAGCTG	GCCTGGTGACAAGCACTCCT
GABRE_-_151143078.23-P1P2	GABRE	CCACCTTGTTGGATAAGATGCCTAGGAGGACGTTTAAGAGCTAAGCTG	GATAAGATGCCTAGGAGGAC
GABRE_-_151143149.23-P1P2	GABRE	CCACCTTGTTGGGAGGTCGCGGCTCACGCTCGTTTAAGAGCTAAGCTG	GGAGGTCGCGGCTCACGCTC
GABRE_-_151142725.23-P1P2	GABRE	CCACCTTGTTGGGTTCCTGCGCAAGACTCCGGTTTAAGAGCTAAGCTG	GGTTCCTGCGCAAGACTCCG
BRIP1_+_59940616.23-P1P2	BRIP1	CCACCTTGTTGGCGGAGGGAAGTCCACGGAAGTTTAAGAGCTAAGCTG	GCGGAGGGAAGTCCACGGAA
BRIP1_+_59940838.23-P1P2	BRIP1	CCACCTTGTTGGTGAGGGGTCTGGTGGGTCGGTTTAAGAGCTAAGCTG	GTGAGGGGTCTGGTGGGTCG
BRIP1_-_59940823.23-P1P2	BRIP1	CCACCTTGTTGGGGCCTTGTGTGCAGGACTGGTTTAAGAGCTAAGCTG	GGGCCTTGTGTGCAGGACTG
BRIP1_+_59940833.23-P1P2	BRIP1	CCACCTTGTTGGGGTCTGGTGGGTCGAGGAAGTTTAAGAGCTAAGCTG	GGGTCTGGTGGGTCGAGGAA
BRIP1_+_59940824.23-P1P2	BRIP1	CCACCTTGTTGGGGTCGAGGAAAGGTAACGGGTTTAAGAGCTAAGCTG	GGGTCGAGGAAAGGTAACGG
BRSK1_-_55795404.23-P1P2	BRSK1	CCACCTTGTTGGCCggagagaaaggacgaggGTTTAAGAGCTAAGCTG	GCCggagagaaaggacgagg
BRSK1_-_55795401.23-P1P2	BRSK1	CCACCTTGTTGGGTGCCggagagaaaggacgGTTTAAGAGCTAAGCTG	GGTGCCggagagaaaggacg
BRSK1_-_55795805.23-P1P2	BRSK1	CCACCTTGTTGGCCGGTCGGGCCGGGACCAAGTTTAAGAGCTAAGCTG	GCCGGTCGGGCCGGGACCAA
BRSK1_-_55795754.23-P1P2	BRSK1	CCACCTTGTTGGGGCCCCCACCGGAGAGACGGTTTAAGAGCTAAGCTG	GGGCCCCCACCGGAGAGACG
BRSK1_-_55795395.23-P1P2	BRSK1	CCACCTTGTTGGGTCAGCGTGCCggagagaaGTTTAAGAGCTAAGCTG	GGTCAGCGTGCCggagagaa
BTG2_+_203274694.23-P1P2	BTG2	CCACCTTGTTGGTCAGTGAGAGGTCTCGGGTGTTTAAGAGCTAAGCTG	GTCAGTGAGAGGTCTCGGGT
BTG2_-_203274644.23-P1P2	BTG2	CCACCTTGTTGGCGCTGCCCGGGGAAAGTCCGTTTAAGAGCTAAGCTG	GCGCTGCCCGGGGAAAGTCC
BTG2_+_203275052.23-P1P2	BTG2	CCACCTTGTTGGCGGCCGAGACCCGAGCACAGTTTAAGAGCTAAGCTG	GCGGCCGAGACCCGAGCACA
BTG2_-_203274971.23-P1P2	BTG2	CCACCTTGTTGGCTGCGGCAGGGTGACCCACGTTTAAGAGCTAAGCTG	GCTGCGGCAGGGTGACCCAC
BTG2_-_203274835.23-P1P2	BTG2	CCACCTTGTTGGGGGCTGCGTGAGCGAGCAGGTTTAAGAGCTAAGCTG	GGGGCTGCGTGAGCGAGCAG
C19orf40_-_33463205.23-P1P2	C19orf40	CCACCTTGTTGGTCTCTAGACTGGGACGGTGGTTTAAGAGCTAAGCTG	GTCTCTAGACTGGGACGGTG
C19orf40_-_33463237.23-P1P2	C19orf40	CCACCTTGTTGGCTGTATTCGGGCCTTGGACGTTTAAGAGCTAAGCTG	GCTGTATTCGGGCCTTGGAC
C19orf40_-_33463200.23-P1P2	C19orf40	CCACCTTGTTGGCATGATCTCTAGACTGGGAGTTTAAGAGCTAAGCTG	GCATGATCTCTAGACTGGGA
C19orf40_+_33463557.23-P1P2	C19orf40	CCACCTTGTTGGTGGCTGGAGACGGGATGTGGTTTAAGAGCTAAGCTG	GTGGCTGGAGACGGGATGTG
C19orf40_-_33463225.23-P1P2	C19orf40	CCACCTTGTTGGGGTTCCTGCCGGCTGTATTGTTTAAGAGCTAAGCTG	GGGTTCCTGCCGGCTGTATT
C3AR1_+_8218937.23-P1P2	C3AR1	CCACCTTGTTGGCTTCACTGTGGCTAAGTGTGTTTAAGAGCTAAGCTG	GCTTCACTGTGGCTAAGTGT
C3AR1_+_8218907.23-P1P2	C3AR1	CCACCTTGTTGGAGGACTCGTGGAGACATCCGTTTAAGAGCTAAGCTG	GAGGACTCGTGGAGACATCC
C3AR1_+_8218918.23-P1P2	C3AR1	CCACCTTGTTGGGGGGACCAGACAGGACTCGGTTTAAGAGCTAAGCTG	GGGGGACCAGACAGGACTCG
C3AR1_-_8218898.23-P1P2	C3AR1	CCACCTTGTTGGAAACTGAGACAGTAGCTGAGTTTAAGAGCTAAGCTG	GAAACTGAGACAGTAGCTGA
C3AR1_-_8218971.23-P1P2	C3AR1	CCACCTTGTTGGACAGTGAAGTCATGAAGTAGTTTAAGAGCTAAGCTG	GACAGTGAAGTCATGAAGTA
C9orf142_+_139886913.23-P1P2	C9orf142	CCACCTTGTTGGccggcggcagcgtgcagagGTTTAAGAGCTAAGCTG	Gccggcggcagcgtgcagag
C9orf142_+_139887260.23-P1P2	C9orf142	CCACCTTGTTGGGAGGACTACAGCTACAGGGGTTTAAGAGCTAAGCTG	GGAGGACTACAGCTACAGGG
C9orf142_+_139886943.23-P1P2	C9orf142	CCACCTTGTTGGAGTAGCACAcgaagcggggGTTTAAGAGCTAAGCTG	GAGTAGCACAcgaagcgggg
C9orf142_-_139887288.23-P1P2	C9orf142	CCACCTTGTTGGGTAGCTGTAGTCCTCCCATGTTTAAGAGCTAAGCTG	GGTAGCTGTAGTCCTCCCAT
C9orf142_+_139886893.23-P1P2	C9orf142	CCACCTTGTTGGggcggcgacagcggatccaGTTTAAGAGCTAAGCTG	Gggcggcgacagcggatcca
CACYBP_+_174969393.23-P1P2	CACYBP	CCACCTTGTTGGGCCCACGGAAACGGCGGTAGTTTAAGAGCTAAGCTG	GGCCCACGGAAACGGCGGTA
CACYBP_-_174969189.23-P1P2	CACYBP	CCACCTTGTTGGATCTTGCGCAGGGTCGGTGGTTTAAGAGCTAAGCTG	GATCTTGCGCAGGGTCGGTG
CACYBP_+_174969532.23-P1P2	CACYBP	CCACCTTGTTGGTCGAGCCCAGCAGGCGAGTGTTTAAGAGCTAAGCTG	GTCGAGCCCAGCAGGCGAGT
CACYBP_-_174969184.23-P1P2	CACYBP	CCACCTTGTTGGCCGCGATCTTGCGCAGGGTGTTTAAGAGCTAAGCTG	GCCGCGATCTTGCGCAGGGT
CACYBP_+_174969430.23-P1P2	CACYBP	CCACCTTGTTGGTGACTGGCGCGGGACCGGGGTTTAAGAGCTAAGCTG	GTGACTGGCGCGGGACCGGG
CALR_-_13049450.23-P1P2	CALR	CCACCTTGTTGGCTGCAGAGCCGCTGCCGGAGTTTAAGAGCTAAGCTG	GCTGCAGAGCCGCTGCCGGA
CALR_-_13049826.23-P1P2	CALR	CCACCTTGTTGGGACGTGTCAAACTAGAGGTGTTTAAGAGCTAAGCTG	GGACGTGTCAAACTAGAGGT
CALR_+_13049478.23-P1P2	CALR	CCACCTTGTTGGGCAGCATGGCGGGCCGAGGGTTTAAGAGCTAAGCTG	GGCAGCATGGCGGGCCGAGG
CALR_+_13049424.23-P1P2	CALR	CCACCTTGTTGGCGGCAGCGGCTCTGCAGTAGTTTAAGAGCTAAGCTG	GCGGCAGCGGCTCTGCAGTA
CALR_-_13050827.23-P1P2	CALR	CCACCTTGTTGGGTGAGAGCCTCGAGATGATGTTTAAGAGCTAAGCTG	GGTGAGAGCCTCGAGATGAT
CALR3_-_16607067.23-ENST00000269881.3	CALR3	CCACCTTGTTGGTATGACCTGAGGGTCCCATGTTTAAGAGCTAAGCTG	GTATGACCTGAGGGTCCCAT
CALR3_-_16606688.23-ENST00000269881.3	CALR3	CCACCTTGTTGGGGGGAAGGGGAAATAACACGTTTAAGAGCTAAGCTG	GGGGGAAGGGGAAATAACAC
CALR3_-_16606632.23-ENST00000269881.3	CALR3	CCACCTTGTTGGTGCCCAAATCGGGAGTCATGTTTAAGAGCTAAGCTG	GTGCCCAAATCGGGAGTCAT
CALR3_+_16607051.23-ENST00000269881.3	CALR3	CCACCTTGTTGGAGCGACCAATGGGACCCTCGTTTAAGAGCTAAGCTG	GAGCGACCAATGGGACCCTC
CALR3_+_16607061.23-ENST00000269881.3	CALR3	CCACCTTGTTGGCCCGCGCCGCAGCGACCAAGTTTAAGAGCTAAGCTG	GCCCGCGCCGCAGCGACCAA
CASP14_+_15160708.23-P1P2	CASP14	CCACCTTGTTGGtccatcatggccaacagtgGTTTAAGAGCTAAGCTG	Gtccatcatggccaacagtg
CASP14_+_15160314.23-P1P2	CASP14	CCACCTTGTTGGGACAGTGTGGAATCTCCCGGTTTAAGAGCTAAGCTG	GGACAGTGTGGAATCTCCCG
CASP14_-_15160320.23-P1P2	CASP14	CCACCTTGTTGGGCTTCTCAGGAGAAACCCCGTTTAAGAGCTAAGCTG	GGCTTCTCAGGAGAAACCCC
CASP14_+_15160279.23-P1P2	CASP14	CCACCTTGTTGGGCCTGGTCTATGAATCGGGGTTTAAGAGCTAAGCTG	GGCCTGGTCTATGAATCGGG
CASP14_+_15160282.23-P1P2	CASP14	CCACCTTGTTGGGAAGCCTGGTCTATGAATCGTTTAAGAGCTAAGCTG	GGAAGCCTGGTCTATGAATC
CASP16_+_3194336.23-P1P2	CASP16	CCACCTTGTTGGGCCTGAGGGTGGATGTAAGGTTTAAGAGCTAAGCTG	GGCCTGAGGGTGGATGTAAG
CASP16_-_3194319.23-P1P2	CASP16	CCACCTTGTTGGTGCGAGAGGAGGGAGGTCCGTTTAAGAGCTAAGCTG	GTGCGAGAGGAGGGAGGTCC
CASP16_-_3194325.23-P1P2	CASP16	CCACCTTGTTGGAGGAGGGAGGTCCCGGTCCGTTTAAGAGCTAAGCTG	GAGGAGGGAGGTCCCGGTCC
CASP16_+_3194281.23-P1P2	CASP16	CCACCTTGTTGGTCGCAGCTCTCAAAGCCCAGTTTAAGAGCTAAGCTG	GTCGCAGCTCTCAAAGCCCA
CASP16_+_3194446.23-P1P2	CASP16	CCACCTTGTTGGTTCCTCGAGGAAGCCCTAGGTTTAAGAGCTAAGCTG	GTTCCTCGAGGAAGCCCTAG
CASP2_+_142985490.23-P1P2	CASP2	CCACCTTGTTGGCACAGCCCAAACAAACCGGGTTTAAGAGCTAAGCTG	GCACAGCCCAAACAAACCGG
CASP2_-_142985526.23-P1P2	CASP2	CCACCTTGTTGGGGCTGTGGGCGGTGCGCAGGTTTAAGAGCTAAGCTG	GGGCTGTGGGCGGTGCGCAG
CASP2_+_142985941.23-P1P2	CASP2	CCACCTTGTTGGTCCCTCATAAGGGAGCCAGGTTTAAGAGCTAAGCTG	GTCCCTCATAAGGGAGCCAG
CASP2_-_142985545.23-P1P2	CASP2	CCACCTTGTTGGCGGAGAGCCCGGGAAAAGCGTTTAAGAGCTAAGCTG	GCGGAGAGCCCGGGAAAAGC
CASP2_-_142985631.23-P1P2	CASP2	CCACCTTGTTGGCAGGGGACGCAGGTAAGTAGTTTAAGAGCTAAGCTG	GCAGGGGACGCAGGTAAGTA
CASP3_+_185570612.23-P1P2	CASP3	CCACCTTGTTGGGGAGCACATCTCCCGGCGGGTTTAAGAGCTAAGCTG	GGGAGCACATCTCCCGGCGG
CASP3_-_185570519.23-P1P2	CASP3	CCACCTTGTTGGGGCTGACGGCCCGGAGCGAGTTTAAGAGCTAAGCTG	GGGCTGACGGCCCGGAGCGA
CASP3_+_185570573.23-P1P2	CASP3	CCACCTTGTTGGGACGCGGCTCCTAGCGGATGTTTAAGAGCTAAGCTG	GGACGCGGCTCCTAGCGGAT
CASP3_+_185570578.23-P1P2	CASP3	CCACCTTGTTGGGTGCAGACGCGGCTCCTAGGTTTAAGAGCTAAGCTG	GGTGCAGACGCGGCTCCTAG
CASP3_+_185570560.23-P1P2	CASP3	CCACCTTGTTGGGCGGATGGGTGCTATTGTGGTTTAAGAGCTAAGCTG	GGCGGATGGGTGCTATTGTG
CASP9_-_15850541.23-P1P2	CASP9	CCACCTTGTTGGGGACCCGGCCGTGCAGCGCGTTTAAGAGCTAAGCTG	GGGACCCGGCCGTGCAGCGC
CASP9_+_15850674.23-P1P2	CASP9	CCACCTTGTTGGCATGGACGAAGCGGATCGGGTTTAAGAGCTAAGCTG	GCATGGACGAAGCGGATCGG
CASP9_+_15850704.23-P1P2	CASP9	CCACCTTGTTGGggcggCCTGGAGTCTTAGTGTTTAAGAGCTAAGCTG	GggcggCCTGGAGTCTTAGT
CASP9_+_15850682.23-P1P2	CASP9	CCACCTTGTTGGCTACTCGCCATGGACGAAGGTTTAAGAGCTAAGCTG	GCTACTCGCCATGGACGAAG
CASP9_+_15850677.23-P1P2	CASP9	CCACCTTGTTGGCGCCATGGACGAAGCGGATGTTTAAGAGCTAAGCTG	GCGCCATGGACGAAGCGGAT
CBS_-_44495505.23-P1P2	CBS	CCACCTTGTTGGCCACACGGTCCGCCAAAAAGTTTAAGAGCTAAGCTG	GCCACACGGTCCGCCAAAAA
CBS_-_44495867.23-P1P2	CBS	CCACCTTGTTGGAGGGGAGCGAGTCTCGGTGGTTTAAGAGCTAAGCTG	GAGGGGAGCGAGTCTCGGTG
CBS_-_44495934.23-P1P2	CBS	CCACCTTGTTGGTGCCCCGACTGCGGCGAGGGTTTAAGAGCTAAGCTG	GTGCCCCGACTGCGGCGAGG
CBS_-_44495894.23-P1P2	CBS	CCACCTTGTTGGTCTCACCTGGACGGATACAGTTTAAGAGCTAAGCTG	GTCTCACCTGGACGGATACA
CBS_-_44495886.23-P1P2	CBS	CCACCTTGTTGGGGGCCGGATCTCACCTGGAGTTTAAGAGCTAAGCTG	GGGGCCGGATCTCACCTGGA
CBX8_+_77770815.23-P1P2	CBX8	CCACCTTGTTGGTGCTCCTGGAAGCGGCCAAGTTTAAGAGCTAAGCTG	GTGCTCCTGGAAGCGGCCAA
CBX8_+_77770877.23-P1P2	CBX8	CCACCTTGTTGGggaggagAACTGACGTCAGGTTTAAGAGCTAAGCTG	GggaggagAACTGACGTCAG
CBX8_+_77770781.23-P1P2	CBX8	CCACCTTGTTGGGTCAACATGGAGCTTTCAGGTTTAAGAGCTAAGCTG	GGTCAACATGGAGCTTTCAG
CBX8_+_77770793.23-P1P2	CBX8	CCACCTTGTTGGGGGAAGCGGCGAGTCAACAGTTTAAGAGCTAAGCTG	GGGGAAGCGGCGAGTCAACA
CBX8_+_77770864.23-P1P2	CBX8	CCACCTTGTTGGCGTCAGCGGGAGAGTATTAGTTTAAGAGCTAAGCTG	GCGTCAGCGGGAGAGTATTA
CCAR2_+_22462326.23-P1P2	CCAR2	CCACCTTGTTGGCCAGGGCAGCGACACCGGGGTTTAAGAGCTAAGCTG	GCCAGGGCAGCGACACCGGG
CCAR2_+_22462560.23-P1P2	CCAR2	CCACCTTGTTGGGCCGCGGCGAGGCCACCAAGTTTAAGAGCTAAGCTG	GGCCGCGGCGAGGCCACCAA
CCAR2_+_22462695.23-P1P2	CCAR2	CCACCTTGTTGGCCTCGACCGGCTGGTGGGAGTTTAAGAGCTAAGCTG	GCCTCGACCGGCTGGTGGGA
CCAR2_-_22462725.23-P1P2	CCAR2	CCACCTTGTTGGCAGCCGGTCGAGGAAACAAGTTTAAGAGCTAAGCTG	GCAGCCGGTCGAGGAAACAA
CCAR2_+_22462735.23-P1P2	CCAR2	CCACCTTGTTGGACTGTGTGGGCCCTCTCCCGTTTAAGAGCTAAGCTG	GACTGTGTGGGCCCTCTCCC
CCDC13_-_42814671.23-P1P2	CCDC13	CCACCTTGTTGGCTCTCCCCGGCACTTACAGGTTTAAGAGCTAAGCTG	GCTCTCCCCGGCACTTACAG
CCDC13_-_42814328.23-P1P2	CCDC13	CCACCTTGTTGGGCGGTGCGAGAGGGCCCAGGTTTAAGAGCTAAGCTG	GGCGGTGCGAGAGGGCCCAG
CCDC13_+_42814687.23-P1P2	CCDC13	CCACCTTGTTGGAGCCGCCGCGGTCCTAGAAGTTTAAGAGCTAAGCTG	GAGCCGCCGCGGTCCTAGAA
CCDC13_+_42814654.23-P1P2	CCDC13	CCACCTTGTTGGGAGACCGCTGTAAGTGCCGGTTTAAGAGCTAAGCTG	GGAGACCGCTGTAAGTGCCG
CCDC13_+_42814715.23-P1P2	CCDC13	CCACCTTGTTGGGCGTGTCGGCGTCCGGAGGGTTTAAGAGCTAAGCTG	GGCGTGTCGGCGTCCGGAGG
CCDC130_-_13858696.23-P1	CCDC130	CCACCTTGTTGGCGTCCTGGGGGCGCGGAGAGTTTAAGAGCTAAGCTG	GCGTCCTGGGGGCGCGGAGA
CCDC130_-_13858764.23-P1	CCDC130	CCACCTTGTTGGGGGCGTGACGTCGGGAGGAGTTTAAGAGCTAAGCTG	GGGGCGTGACGTCGGGAGGA
CCDC130_-_13858757.23-P1	CCDC130	CCACCTTGTTGGACGGTCAGGGCGTGACGTCGTTTAAGAGCTAAGCTG	GACGGTCAGGGCGTGACGTC
CCDC130_-_13858745.23-P1	CCDC130	CCACCTTGTTGGGCACTTCCGGGCACGGTCAGTTTAAGAGCTAAGCTG	GGCACTTCCGGGCACGGTCA
CCDC130_-_13858734.23-P1	CCDC130	CCACCTTGTTGGGCTCTCAGCGCGCACTTCCGTTTAAGAGCTAAGCTG	GGCTCTCAGCGCGCACTTCC
CCDC130_+_13842618.23-P2	CCDC130	CCACCTTGTTGGCCCAGCTCGGCGAGGACCCGTTTAAGAGCTAAGCTG	GCCCAGCTCGGCGAGGACCC
CCDC130_-_13843099.23-P2	CCDC130	CCACCTTGTTGGCCCTCACTGGAGAATCCAGGTTTAAGAGCTAAGCTG	GCCCTCACTGGAGAATCCAG
CCDC130_-_13842657.23-P2	CCDC130	CCACCTTGTTGGTGGGAGTTAGGATCCGAGGGTTTAAGAGCTAAGCTG	GTGGGAGTTAGGATCCGAGG
CCDC130_+_13842688.23-P2	CCDC130	CCACCTTGTTGGAGGGCGCTCAGTACCACGTGTTTAAGAGCTAAGCTG	GAGGGCGCTCAGTACCACGT
CCDC130_-_13842605.23-P2	CCDC130	CCACCTTGTTGGAGCTGGCTTCAACCAGCGAGTTTAAGAGCTAAGCTG	GAGCTGGCTTCAACCAGCGA
CCDC132_+_92861685.23-P1P2	CCDC132	CCACCTTGTTGGGACACTAGGAAGCCATAGTGTTTAAGAGCTAAGCTG	GGACACTAGGAAGCCATAGT
CCDC132_+_92862104.23-P1P2	CCDC132	CCACCTTGTTGGAGACCTTGCAAGGAAGCTCGTTTAAGAGCTAAGCTG	GAGACCTTGCAAGGAAGCTC
CCDC132_-_92861694.23-P1P2	CCDC132	CCACCTTGTTGGTCCACGTGACCACCCACTAGTTTAAGAGCTAAGCTG	GTCCACGTGACCACCCACTA
CCDC132_+_92862077.23-P1P2	CCDC132	CCACCTTGTTGGCTGGAAAGACGGCAAAAAGGTTTAAGAGCTAAGCTG	GCTGGAAAGACGGCAAAAAG
CCDC132_+_92861682.23-P1P2	CCDC132	CCACCTTGTTGGACTAGGAAGCCATAGTGGGGTTTAAGAGCTAAGCTG	GACTAGGAAGCCATAGTGGG
CCDC134_+_42196664.23-P1P2	CCDC134	CCACCTTGTTGGAACTGAAAGCGGGAGCAAAGTTTAAGAGCTAAGCTG	GAACTGAAAGCGGGAGCAAA
CCDC134_+_42196699.23-P1P2	CCDC134	CCACCTTGTTGGCTAGGCTCGAAGGTCCAACGTTTAAGAGCTAAGCTG	GCTAGGCTCGAAGGTCCAAC
CCDC134_+_42196747.23-P1P2	CCDC134	CCACCTTGTTGGTGGCCAGTCGGTGCAGGAAGTTTAAGAGCTAAGCTG	GTGGCCAGTCGGTGCAGGAA
CCDC134_-_42197071.23-P1P2	CCDC134	CCACCTTGTTGGCGGCAGGATCGGGATTGAGGTTTAAGAGCTAAGCTG	GCGGCAGGATCGGGATTGAG
CCDC134_-_42197052.23-P1P2	CCDC134	CCACCTTGTTGGGAGCTCCGGGTGACGCATAGTTTAAGAGCTAAGCTG	GGAGCTCCGGGTGACGCATA
CCDC135_-_57728762.23-P1P2	CCDC135	CCACCTTGTTGGTAGAGCAGGCTGTCCTCGGGTTTAAGAGCTAAGCTG	GTAGAGCAGGCTGTCCTCGG
CCDC135_-_57728789.23-P1P2	CCDC135	CCACCTTGTTGGGGAGGGAGCAAGGGACTTGGTTTAAGAGCTAAGCTG	GGGAGGGAGCAAGGGACTTG
CCDC135_-_57728769.23-P1P2	CCDC135	CCACCTTGTTGGGGCTGTCCTCGGAGGGGTGGTTTAAGAGCTAAGCTG	GGGCTGTCCTCGGAGGGGTG
CCDC135_-_57728772.23-P1P2	CCDC135	CCACCTTGTTGGTGTCCTCGGAGGGGTGAGGGTTTAAGAGCTAAGCTG	GTGTCCTCGGAGGGGTGAGG
CCDC135_+_57729152.23-P1P2	CCDC135	CCACCTTGTTGGGTGCTAGAAGGGATGGTGGGTTTAAGAGCTAAGCTG	GGTGCTAGAAGGGATGGTGG
CCDC136_+_128431897.23-P1P2	CCDC136	CCACCTTGTTGGCCGCGCTCAGGAGTCTCCGGTTTAAGAGCTAAGCTG	GCCGCGCTCAGGAGTCTCCG
CCDC136_+_128430854.23-P1P2	CCDC136	CCACCTTGTTGGGGCCAAGGACCCTCTTAGGGTTTAAGAGCTAAGCTG	GGGCCAAGGACCCTCTTAGG
CCDC136_+_128431864.23-P1P2	CCDC136	CCACCTTGTTGGGTAGGGTCTGCAGTCCCGAGTTTAAGAGCTAAGCTG	GGTAGGGTCTGCAGTCCCGA
CCDC136_-_128431960.23-P1P2	CCDC136	CCACCTTGTTGGGGTCCAGCGAGAGAATGGGGTTTAAGAGCTAAGCTG	GGGTCCAGCGAGAGAATGGG
CCDC136_+_128431880.23-P1P2	CCDC136	CCACCTTGTTGGCGGGGCTGCAGGAGGTGTAGTTTAAGAGCTAAGCTG	GCGGGGCTGCAGGAGGTGTA
CCDC137_-_79633832.23-P1P2	CCDC137	CCACCTTGTTGGCGCGGAGCAGCGGTGTCCAGTTTAAGAGCTAAGCTG	GCGCGGAGCAGCGGTGTCCA
CCDC137_-_79633823.23-P1P2	CCDC137	CCACCTTGTTGGGGAGCTGGTCGCGGAGCAGGTTTAAGAGCTAAGCTG	GGGAGCTGGTCGCGGAGCAG
CCDC137_-_79633815.23-P1P2	CCDC137	CCACCTTGTTGGAGATGGCGGGAGCTGGTCGGTTTAAGAGCTAAGCTG	GAGATGGCGGGAGCTGGTCG
CCDC137_+_79634210.23-P1P2	CCDC137	CCACCTTGTTGGCACGGGACGCGAGGCCGAAGTTTAAGAGCTAAGCTG	GCACGGGACGCGAGGCCGAA
CCDC137_-_79633802.23-P1P2	CCDC137	CCACCTTGTTGGCCTCCCGGCGTGGAGATGGGTTTAAGAGCTAAGCTG	GCCTCCCGGCGTGGAGATGG
CCDC138_-_109403307.23-P1P2	CCDC138	CCACCTTGTTGGGAGGGTCGTCAAGCCACCGGTTTAAGAGCTAAGCTG	GGAGGGTCGTCAAGCCACCG
CCDC138_+_109403247.23-P1P2	CCDC138	CCACCTTGTTGGCAACCGTACCAGTCTCCCCGTTTAAGAGCTAAGCTG	GCAACCGTACCAGTCTCCCC
CCDC138_-_109403290.23-P1P2	CCDC138	CCACCTTGTTGGCTGTGTGCTATGGAGCCGAGTTTAAGAGCTAAGCTG	GCTGTGTGCTATGGAGCCGA
CCDC138_+_109403337.23-P1P2	CCDC138	CCACCTTGTTGGGCTGCCCCCGAGTCCGTAGGTTTAAGAGCTAAGCTG	GGCTGCCCCCGAGTCCGTAG
CCDC138_-_109403323.23-P1P2	CCDC138	CCACCTTGTTGGCCGGGGCAGGATTTAGTAGGTTTAAGAGCTAAGCTG	GCCGGGGCAGGATTTAGTAG
CCDC155_-_49891577.23-P1P2	CCDC155	CCACCTTGTTGGGTGTCCCGAGACTAGGACGGTTTAAGAGCTAAGCTG	GGTGTCCCGAGACTAGGACG
CCDC155_-_49891601.23-P1P2	CCDC155	CCACCTTGTTGGCCAGGTGCGCCCTGCCCCGGTTTAAGAGCTAAGCTG	GCCAGGTGCGCCCTGCCCCG
CCDC155_+_49891560.23-P1P2	CCDC155	CCACCTTGTTGGGGAGCCACGTCCTAGTCTCGTTTAAGAGCTAAGCTG	GGGAGCCACGTCCTAGTCTC
CCDC155_+_49891596.23-P1P2	CCDC155	CCACCTTGTTGGCATTCTGGGAACCTCGCCGGTTTAAGAGCTAAGCTG	GCATTCTGGGAACCTCGCCG
CCDC155_+_49891551.23-P1P2	CCDC155	CCACCTTGTTGGTCCTAGTCTCGGGACACAAGTTTAAGAGCTAAGCTG	GTCCTAGTCTCGGGACACAA
CCDC88A_+_55646968.23-P1P2	CCDC88A	CCACCTTGTTGGTACTCCGGCTTCTCCATAGGTTTAAGAGCTAAGCTG	GTACTCCGGCTTCTCCATAG
CCDC88A_+_55646954.23-P1P2	CCDC88A	CCACCTTGTTGGCATAGAGGGCGGAGAAGGCGTTTAAGAGCTAAGCTG	GCATAGAGGGCGGAGAAGGC
CCDC88A_+_55646958.23-P1P2	CCDC88A	CCACCTTGTTGGTCTCCATAGAGGGCGGAGAGTTTAAGAGCTAAGCTG	GTCTCCATAGAGGGCGGAGA
CCDC88A_+_55646982.23-P1P2	CCDC88A	CCACCTTGTTGGGGTTCTGAGGCCGTTACTCGTTTAAGAGCTAAGCTG	GGGTTCTGAGGCCGTTACTC
CCDC88A_+_55646947.23-P1P2	CCDC88A	CCACCTTGTTGGGGCGGAGAAGGCTGGAGCGGTTTAAGAGCTAAGCTG	GGGCGGAGAAGGCTGGAGCG
CCNA2_-_122744979.23-P1P2	CCNA2	CCACCTTGTTGGAGGAGGTTGCGAAAGGCGCGTTTAAGAGCTAAGCTG	GAGGAGGTTGCGAAAGGCGC
CCNA2_-_122745047.23-P1P2	CCNA2	CCACCTTGTTGGGAGCAGCCCGCCGGAGCGGGTTTAAGAGCTAAGCTG	GGAGCAGCCCGCCGGAGCGG
CCNA2_+_122744569.23-P1P2	CCNA2	CCACCTTGTTGGCAGAGGCCGAAGACGAGACGTTTAAGAGCTAAGCTG	GCAGAGGCCGAAGACGAGAC
CCNA2_+_122745012.23-P1P2	CCNA2	CCACCTTGTTGGGGCTGCTCGCTGCATCTCTGTTTAAGAGCTAAGCTG	GGGCTGCTCGCTGCATCTCT
CCNA2_+_122744606.23-P1P2	CCNA2	CCACCTTGTTGGACTGAAGTCCGGGAACCCGGTTTAAGAGCTAAGCTG	GACTGAAGTCCGGGAACCCG
CCNB1IP1_-_20801432.23-P1P2	CCNB1IP1	CCACCTTGTTGGCCAGCCCACCAAAACGGAGGTTTAAGAGCTAAGCTG	GCCAGCCCACCAAAACGGAG
CCNB1IP1_-_20801004.23-P1P2	CCNB1IP1	CCACCTTGTTGGGGGCCCTCTAGACACTCACGTTTAAGAGCTAAGCTG	GGGGCCCTCTAGACACTCAC
CCNB1IP1_-_20801201.23-P1P2	CCNB1IP1	CCACCTTGTTGGACCAGGACTCGGAGACGGAGTTTAAGAGCTAAGCTG	GACCAGGACTCGGAGACGGA
CCNB1IP1_+_20801460.23-P1P2	CCNB1IP1	CCACCTTGTTGGGTTCTGAAGACACTTCCCAGTTTAAGAGCTAAGCTG	GGTTCTGAAGACACTTCCCA
CCNB1IP1_+_20800969.23-P1P2	CCNB1IP1	CCACCTTGTTGGGAGGGCCCAGGTCCTTACTGTTTAAGAGCTAAGCTG	GGAGGGCCCAGGTCCTTACT
CCND1_-_69455979.23-P1	CCND1	CCACCTTGTTGGGTCCGCACGCTCCGGCGAGGTTTAAGAGCTAAGCTG	GGTCCGCACGCTCCGGCGAG
CCND1_-_69455972.23-P1	CCND1	CCACCTTGTTGGCAGCAGAGTCCGCACGCTCGTTTAAGAGCTAAGCTG	GCAGCAGAGTCCGCACGCTC
CCND1_+_69456332.23-P1	CCND1	CCACCTTGTTGGGTGAGTAGCAAAGAAACGTGTTTAAGAGCTAAGCTG	GGTGAGTAGCAAAGAAACGT
CCND1_+_69456391.23-P1	CCND1	CCACCTTGTTGGCGGATCCCTAGAAACACCAGTTTAAGAGCTAAGCTG	GCGGATCCCTAGAAACACCA
CCND1_+_69455918.23-P1	CCND1	CCACCTTGTTGGTGCGCCGACAGCCCTCTGGGTTTAAGAGCTAAGCTG	GTGCGCCGACAGCCCTCTGG
CCND1_-_69467368.23-P2	CCND1	CCACCTTGTTGGTTGAAAGTAGGGACCTCAGGTTTAAGAGCTAAGCTG	GTTGAAAGTAGGGACCTCAG
CCND1_-_69467902.23-P2	CCND1	CCACCTTGTTGGGGAGGTGGCAAGAGTGTGGGTTTAAGAGCTAAGCTG	GGGAGGTGGCAAGAGTGTGG
CCND1_-_69467748.23-P2	CCND1	CCACCTTGTTGGATGGGTGCAAGGAAAATTAGTTTAAGAGCTAAGCTG	GATGGGTGCAAGGAAAATTA
CCND1_-_69467731.23-P2	CCND1	CCACCTTGTTGGCATCTGATTGGACAGGCATGTTTAAGAGCTAAGCTG	GCATCTGATTGGACAGGCAT
CCND1_+_69467756.23-P2	CCND1	CCACCTTGTTGGATTCATCGGAACCGAACTTGTTTAAGAGCTAAGCTG	GATTCATCGGAACCGAACTT
CCNE1_-_30302934.23-P1P2	CCNE1	CCACCTTGTTGGGCCGCCAGCGCGGTGTAGGGTTTAAGAGCTAAGCTG	GGCCGCCAGCGCGGTGTAGG
CCNE1_-_30302931.23-P1P2	CCNE1	CCACCTTGTTGGGCGGCCGCCAGCGCGGTGTGTTTAAGAGCTAAGCTG	GGCGGCCGCCAGCGCGGTGT
CCNE1_+_30303303.23-P1P2	CCNE1	CCACCTTGTTGGGGCCTGTCACCCGCGAcccGTTTAAGAGCTAAGCTG	GGGCCTGTCACCCGCGAccc
CCNE1_+_30303019.23-P1P2	CCNE1	CCACCTTGTTGGGGACGGCGCGCTCCAGTCCGTTTAAGAGCTAAGCTG	GGGACGGCGCGCTCCAGTCC
CCNE1_-_30303337.23-P1P2	CCNE1	CCACCTTGTTGGTGACAGGCCACCCCGCCATGTTTAAGAGCTAAGCTG	GTGACAGGCCACCCCGCCAT
CCNE2_+_95907368.23-P1P2	CCNE2	CCACCTTGTTGGCGCGTAGGGGGGATGTGGGGTTTAAGAGCTAAGCTG	GCGCGTAGGGGGGATGTGGG
CCNE2_+_95907328.23-P1P2	CCNE2	CCACCTTGTTGGCCGATCACTTACCACAGGCGTTTAAGAGCTAAGCTG	GCCGATCACTTACCACAGGC
CCNE2_+_95907371.23-P1P2	CCNE2	CCACCTTGTTGGCTGCGCGTAGGGGGGATGTGTTTAAGAGCTAAGCTG	GCTGCGCGTAGGGGGGATGT
CCNE2_+_95906997.23-P1P2	CCNE2	CCACCTTGTTGGGCCCCTCCGAGCGGCGGTAGTTTAAGAGCTAAGCTG	GGCCCCTCCGAGCGGCGGTA
CCNE2_-_95907017.23-P1P2	CCNE2	CCACCTTGTTGGGCCCTACCGCCGCTCGGAGGTTTAAGAGCTAAGCTG	GGCCCTACCGCCGCTCGGAG
CCNH_-_86708719.23-P1P2	CCNH	CCACCTTGTTGGAAGATCTCGCGGAAGCCTAGTTTAAGAGCTAAGCTG	GAAGATCTCGCGGAAGCCTA
CCNH_+_86708689.23-P1P2	CCNH	CCACCTTGTTGGTCCGCGAGATCTTCGGTGGGTTTAAGAGCTAAGCTG	GTCCGCGAGATCTTCGGTGG
CCNH_+_86708328.23-P1P2	CCNH	CCACCTTGTTGGGCACCTTGCCAGGTTCCGTGTTTAAGAGCTAAGCTG	GGCACCTTGCCAGGTTCCGT
CCNH_-_86708636.23-P1P2	CCNH	CCACCTTGTTGGGAATCGTGACCAGGTCCAGGTTTAAGAGCTAAGCTG	GGAATCGTGACCAGGTCCAG
CCNH_+_86708692.23-P1P2	CCNH	CCACCTTGTTGGGCTTCCGCGAGATCTTCGGGTTTAAGAGCTAAGCTG	GGCTTCCGCGAGATCTTCGG
CCNK_-_99947796.23-P1	CCNK	CCACCTTGTTGGGCAAGGAGAGACGTCGCTGGTTTAAGAGCTAAGCTG	GGCAAGGAGAGACGTCGCTG
CCNK_-_99947838.23-P1	CCNK	CCACCTTGTTGGTGAGTGACCCACCGACTGAGTTTAAGAGCTAAGCTG	GTGAGTGACCCACCGACTGA
CCNK_+_99947825.23-P1	CCNK	CCACCTTGTTGGCGGCGCTGCCCTCAGTCGGGTTTAAGAGCTAAGCTG	GCGGCGCTGCCCTCAGTCGG
CCNK_-_99947775.23-P1	CCNK	CCACCTTGTTGGTATACAAGATGGCCGCAGTGTTTAAGAGCTAAGCTG	GTATACAAGATGGCCGCAGT
CCNK_-_99947780.23-P1	CCNK	CCACCTTGTTGGAAGATGGCCGCAGTCGGCAGTTTAAGAGCTAAGCTG	GAAGATGGCCGCAGTCGGCA
CCNK_+_99969115.23-P2	CCNK	CCACCTTGTTGGGGCTGTTGCAGCTGATGGGGTTTAAGAGCTAAGCTG	GGGCTGTTGCAGCTGATGGG
CCNK_+_99969150.23-P2	CCNK	CCACCTTGTTGGCTTGCGGCACTTGTGGTGTGTTTAAGAGCTAAGCTG	GCTTGCGGCACTTGTGGTGT
CCNK_-_99969523.23-P2	CCNK	CCACCTTGTTGGTGCCTCTGAGAACCAGGAGGTTTAAGAGCTAAGCTG	GTGCCTCTGAGAACCAGGAG
CCNK_+_99969490.23-P2	CCNK	CCACCTTGTTGGCTCAGAGGCAGCCTGTCCTGTTTAAGAGCTAAGCTG	GCTCAGAGGCAGCCTGTCCT
CCNK_+_99969596.23-P2	CCNK	CCACCTTGTTGGCAACGACACTGCTAGGACAGTTTAAGAGCTAAGCTG	GCAACGACACTGCTAGGACA
CCNO_-_54529433.23-P1P2	CCNO	CCACCTTGTTGGGCACTCGAAAGTGCGAAGGGTTTAAGAGCTAAGCTG	GGCACTCGAAAGTGCGAAGG
CCNO_-_54529400.23-P1P2	CCNO	CCACCTTGTTGGTTCAACGCCCGGGCTGCGGGTTTAAGAGCTAAGCTG	GTTCAACGCCCGGGCTGCGG
CCNO_+_54528964.23-P1P2	CCNO	CCACCTTGTTGGGGCACGGCAGCCACAAGTGGTTTAAGAGCTAAGCTG	GGGCACGGCAGCCACAAGTG
CCNO_-_54529397.23-P1P2	CCNO	CCACCTTGTTGGACCTTCAACGCCCGGGCTGGTTTAAGAGCTAAGCTG	GACCTTCAACGCCCGGGCTG
CCNO_-_54529057.23-P1P2	CCNO	CCACCTTGTTGGGCAGCTCTGGCCGTAGTCGGTTTAAGAGCTAAGCTG	GGCAGCTCTGGCCGTAGTCG
CCRN4L_-_139936953.23-P1P2	CCRN4L	CCACCTTGTTGGGCAGACGGTGCCGACGCAGGTTTAAGAGCTAAGCTG	GGCAGACGGTGCCGACGCAG
CCRN4L_-_139937346.23-P1P2	CCRN4L	CCACCTTGTTGGGTGAGTGCACCCCAGTTCCGTTTAAGAGCTAAGCTG	GGTGAGTGCACCCCAGTTCC
CCRN4L_-_139936973.23-P1P2	CCRN4L	CCACCTTGTTGGGGTGTTGCACCTCCCTCTCGTTTAAGAGCTAAGCTG	GGGTGTTGCACCTCCCTCTC
CCRN4L_-_139937361.23-P1P2	CCRN4L	CCACCTTGTTGGTTCCGGGCGGAGAACGCCAGTTTAAGAGCTAAGCTG	GTTCCGGGCGGAGAACGCCA
CCRN4L_-_139937349.23-P1P2	CCRN4L	CCACCTTGTTGGAGTGCACCCCAGTTCCGGGGTTTAAGAGCTAAGCTG	GAGTGCACCCCAGTTCCGGG
CD28_+_204571355.23-P1P2	CD28	CCACCTTGTTGGGAGGAACCCGAAGTGTGAGGTTTAAGAGCTAAGCTG	GGAGGAACCCGAAGTGTGAG
CD28_+_204571401.23-P1P2	CD28	CCACCTTGTTGGGCATCTTTGTCCTGACGATGTTTAAGAGCTAAGCTG	GGCATCTTTGTCCTGACGAT
CD28_-_204571383.23-P1P2	CD28	CCACCTTGTTGGCACTTCGGGTTCCTCGGGGGTTTAAGAGCTAAGCTG	GCACTTCGGGTTCCTCGGGG
CD28_-_204571412.23-P1P2	CD28	CCACCTTGTTGGGGAACCCTAGCCCATCGTCGTTTAAGAGCTAAGCTG	GGGAACCCTAGCCCATCGTC
CD28_-_204571427.23-P1P2	CD28	CCACCTTGTTGGCGTCAGGACAAAGATGCTCGTTTAAGAGCTAAGCTG	GCGTCAGGACAAAGATGCTC
CD40_+_44746965.23-P1P2	CD40	CCACCTTGTTGGACCATAGCGAGGTGAGACCGTTTAAGAGCTAAGCTG	GACCATAGCGAGGTGAGACC
CD40_+_44746975.23-P1P2	CD40	CCACCTTGTTGGAGGCAGACGAACCATAGCGGTTTAAGAGCTAAGCTG	GAGGCAGACGAACCATAGCG
CD40_-_44746985.23-P1P2	CD40	CCACCTTGTTGGGCCTGGTCTCACCTCGCTAGTTTAAGAGCTAAGCTG	GGCCTGGTCTCACCTCGCTA
CD40_-_44746946.23-P1P2	CD40	CCACCTTGTTGGGTCAGCAGAGGCCTCGCTCGTTTAAGAGCTAAGCTG	GGTCAGCAGAGGCCTCGCTC
CD40_+_44746950.23-P1P2	CD40	CCACCTTGTTGGGACCAGGCGGCAGGACCACGTTTAAGAGCTAAGCTG	GGACCAGGCGGCAGGACCAC
CD40LG_+_135730778.23-P1P2	CD40LG	CCACCTTGTTGGaggataacagagatggtatGTTTAAGAGCTAAGCTG	Gaggataacagagatggtat
CD40LG_+_135730434.23-P1P2	CD40LG	CCACCTTGTTGGGTCCAGTGGCCGCAGATCGGTTTAAGAGCTAAGCTG	GGTCCAGTGGCCGCAGATCG
CD40LG_-_135730332.23-P1P2	CD40LG	CCACCTTGTTGGTAACTAATCCTGAGTAAGGGTTTAAGAGCTAAGCTG	GTAACTAATCCTGAGTAAGG
CD40LG_+_135730424.23-P1P2	CD40LG	CCACCTTGTTGGCGCAGATCGGGGAGAAGTTGTTTAAGAGCTAAGCTG	GCGCAGATCGGGGAGAAGTT
CD40LG_+_135730319.23-P1P2	CD40LG	CCACCTTGTTGGCAAAGTGGCCACCTTACTCGTTTAAGAGCTAAGCTG	GCAAAGTGGCCACCTTACTC
CD40LG_+_135730778.23-P1P2	CD40LG	CCACCTTGTTGGaggataacagagatggtatGTTTAAGAGCTAAGCTG	Gaggataacagagatggtat
CD40LG_+_135730434.23-P1P2	CD40LG	CCACCTTGTTGGGTCCAGTGGCCGCAGATCGGTTTAAGAGCTAAGCTG	GGTCCAGTGGCCGCAGATCG
CD40LG_-_135730332.23-P1P2	CD40LG	CCACCTTGTTGGTAACTAATCCTGAGTAAGGGTTTAAGAGCTAAGCTG	GTAACTAATCCTGAGTAAGG
CD40LG_+_135730424.23-P1P2	CD40LG	CCACCTTGTTGGCGCAGATCGGGGAGAAGTTGTTTAAGAGCTAAGCTG	GCGCAGATCGGGGAGAAGTT
CD40LG_+_135730319.23-P1P2	CD40LG	CCACCTTGTTGGCAAAGTGGCCACCTTACTCGTTTAAGAGCTAAGCTG	GCAAAGTGGCCACCTTACTC
CD44_+_35160739.23-P1P2	CD44	CCACCTTGTTGGGGCGGACCGAACCTGGCAGGTTTAAGAGCTAAGCTG	GGGCGGACCGAACCTGGCAG
CD44_+_35160759.23-P1P2	CD44	CCACCTTGTTGGGCGGAGGACGGGACGAGGAGTTTAAGAGCTAAGCTG	GGCGGAGGACGGGACGAGGA
CD44_+_35160895.23-P1P2	CD44	CCACCTTGTTGGCGATCTGCGCCAGGCTCAGGTTTAAGAGCTAAGCTG	GCGATCTGCGCCAGGCTCAG
CD44_+_35160756.23-P1P2	CD44	CCACCTTGTTGGGAGGACGGGACGAGGATGGGTTTAAGAGCTAAGCTG	GGAGGACGGGACGAGGATGG
CD44_+_35160745.23-P1P2	CD44	CCACCTTGTTGGGAGGATGGCGGACCGAACCGTTTAAGAGCTAAGCTG	GGAGGATGGCGGACCGAACC
CD74_-_149792269.23-P1P2	CD74	CCACCTTGTTGGCGCGCTGGTCATCCATGACGTTTAAGAGCTAAGCTG	GCGCGCTGGTCATCCATGAC
CD74_+_149792260.23-P1P2	CD74	CCACCTTGTTGGGAAGATCAGAAGCCAGTCAGTTTAAGAGCTAAGCTG	GGAAGATCAGAAGCCAGTCA
CD74_+_149792303.23-P1P2	CD74	CCACCTTGTTGGGTCAGGGTCCCAGATGCACGTTTAAGAGCTAAGCTG	GGTCAGGGTCCCAGATGCAC
CD74_-_149792221.23-P1P2	CD74	CCACCTTGTTGGCAGGGCGCCGGCCCAGCATGTTTAAGAGCTAAGCTG	GCAGGGCGCCGGCCCAGCAT
CD74_-_149791909.23-P1P2	CD74	CCACCTTGTTGGCATAGCATGTGAAACTCTAGTTTAAGAGCTAAGCTG	GCATAGCATGTGAAACTCTA
CDAN1_+_43029047.23-P1P2	CDAN1	CCACCTTGTTGGCCACCCGAGGCGCGCCCTAGTTTAAGAGCTAAGCTG	GCCACCCGAGGCGCGCCCTA
CDAN1_-_43029332.23-P1P2	CDAN1	CCACCTTGTTGGCGCTCTGGGGCGACTGCGCGTTTAAGAGCTAAGCTG	GCGCTCTGGGGCGACTGCGC
CDAN1_+_43029296.23-P1P2	CDAN1	CCACCTTGTTGGCAGAGCGCCCCGACCGGGAGTTTAAGAGCTAAGCTG	GCAGAGCGCCCCGACCGGGA
CDAN1_+_43029257.23-P1P2	CDAN1	CCACCTTGTTGGCTGCTGCGAGAAGAGGTGTGTTTAAGAGCTAAGCTG	GCTGCTGCGAGAAGAGGTGT
CDAN1_+_43029240.23-P1P2	CDAN1	CCACCTTGTTGGGTCGGTCGCAGCCGTCGTGGTTTAAGAGCTAAGCTG	GGTCGGTCGCAGCCGTCGTG
CDC14B_-_99381352.23-P1P2	CDC14B	CCACCTTGTTGGGGAGCCAGGCTCCTAAAGGGTTTAAGAGCTAAGCTG	GGGAGCCAGGCTCCTAAAGG
CDC14B_-_99381431.23-P1P2	CDC14B	CCACCTTGTTGGaggccccgggcagcccggtGTTTAAGAGCTAAGCTG	Gaggccccgggcagcccggt
CDC14B_-_99381314.23-P1P2	CDC14B	CCACCTTGTTGGCCACGCAGCTAGAAACTCGGTTTAAGAGCTAAGCTG	GCCACGCAGCTAGAAACTCG
CDC14B_-_99382112.23-P1P2	CDC14B	CCACCTTGTTGGCCCCAGGAGGGCTGTTCCGGTTTAAGAGCTAAGCTG	GCCCCAGGAGGGCTGTTCCG
CDC14B_-_99382080.23-P1P2	CDC14B	CCACCTTGTTGGGCCGGGGCACAGCAGGACGGTTTAAGAGCTAAGCTG	GGCCGGGGCACAGCAGGACG
CDC25A_+_48229841.23-P1P2	CDC25A	CCACCTTGTTGGCTGGGTAAGAGGTGTAGGTGTTTAAGAGCTAAGCTG	GCTGGGTAAGAGGTGTAGGT
CDC25A_+_48229851.23-P1P2	CDC25A	CCACCTTGTTGGCTGCGACAGCCTGGGTAAGGTTTAAGAGCTAAGCTG	GCTGCGACAGCCTGGGTAAG
CDC25A_+_48229063.23-P1P2	CDC25A	CCACCTTGTTGGGGCCGTCGGGACCTTCCAGGTTTAAGAGCTAAGCTG	GGGCCGTCGGGACCTTCCAG
CDC25A_-_48229649.23-P1P2	CDC25A	CCACCTTGTTGGGGCGCCAGCCACCAGCCACGTTTAAGAGCTAAGCTG	GGGCGCCAGCCACCAGCCAC
CDC25A_-_48229900.23-P1P2	CDC25A	CCACCTTGTTGGCGGCCTTTCGCGGTAATAGGTTTAAGAGCTAAGCTG	GCGGCCTTTCGCGGTAATAG
CDC25C_-_137667439.23-P1P2	CDC25C	CCACCTTGTTGGCGACTGGGTAGGCCAACGTGTTTAAGAGCTAAGCTG	GCGACTGGGTAGGCCAACGT
CDC25C_-_137667477.23-P1P2	CDC25C	CCACCTTGTTGGGAGCAGAAGGCCAAAGTTAGTTTAAGAGCTAAGCTG	GGAGCAGAAGGCCAAAGTTA
CDC25C_+_137667466.23-P1P2	CDC25C	CCACCTTGTTGGTGCTCAGAGGCCGTAACTTGTTTAAGAGCTAAGCTG	GTGCTCAGAGGCCGTAACTT
CDC25C_-_137667425.23-P1P2	CDC25C	CCACCTTGTTGGGCAGCTCTGCCTTCCGACTGTTTAAGAGCTAAGCTG	GGCAGCTCTGCCTTCCGACT
CDC25C_-_137667079.23-P1P2	CDC25C	CCACCTTGTTGGACCGACGAGAGGCAACCTTGTTTAAGAGCTAAGCTG	GACCGACGAGAGGCAACCTT
CCDC34_-_27384700.23-P1P2	CCDC34	CCACCTTGTTGGTCAGCAGAGAAACCGGCGTGTTTAAGAGCTAAGCTG	GTCAGCAGAGAAACCGGCGT
CCDC34_-_27384744.23-P1P2	CCDC34	CCACCTTGTTGGGCGCCCCGCCGCCCACATCGTTTAAGAGCTAAGCTG	GGCGCCCCGCCGCCCACATC
CCDC34_-_27384763.23-P1P2	CCDC34	CCACCTTGTTGGTGGCCCGCCAAGTTCAAACGTTTAAGAGCTAAGCTG	GTGGCCCGCCAAGTTCAAAC
CCDC34_-_27384706.23-P1P2	CCDC34	CCACCTTGTTGGGAGAAACCGGCGTAGGAAGGTTTAAGAGCTAAGCTG	GGAGAAACCGGCGTAGGAAG
CCDC34_+_27384735.23-P1P2	CCDC34	CCACCTTGTTGGGAACTTGGCGGGCCAGATGGTTTAAGAGCTAAGCTG	GGAACTTGGCGGGCCAGATG
CDC34_-_531788.23-P1P2	CDC34	CCACCTTGTTGGTGGAGCGCTCGGGGTCCCCGTTTAAGAGCTAAGCTG	GTGGAGCGCTCGGGGTCCCC
CDC34_-_532158.23-P1P2	CDC34	CCACCTTGTTGGGGAGCCCACGAGCGACCTCGTTTAAGAGCTAAGCTG	GGGAGCCCACGAGCGACCTC
CDC34_-_531748.23-P1P2	CDC34	CCACCTTGTTGGgccAAGGCAAGCGCCGGTGGTTTAAGAGCTAAGCTG	GgccAAGGCAAGCGCCGGTG
CDC34_+_532179.23-P1P2	CDC34	CCACCTTGTTGGCAACAGCGCTAGGACCGCGGTTTAAGAGCTAAGCTG	GCAACAGCGCTAGGACCGCG
CDC34_-_531779.23-P1P2	CDC34	CCACCTTGTTGGCAGAGCTGCTGGAGCGCTCGTTTAAGAGCTAAGCTG	GCAGAGCTGCTGGAGCGCTC
CCDC42_-_8648100.23-P1P2	CCDC42	CCACCTTGTTGGAGGTGGCTGGAGACAGGTTGTTTAAGAGCTAAGCTG	GAGGTGGCTGGAGACAGGTT
CCDC42_-_8648123.23-P1P2	CCDC42	CCACCTTGTTGGGGCTCAGGACGATGTGCTGGTTTAAGAGCTAAGCTG	GGGCTCAGGACGATGTGCTG
CCDC42_-_8648095.23-P1P2	CCDC42	CCACCTTGTTGGACAGAAGGTGGCTGGAGACGTTTAAGAGCTAAGCTG	GACAGAAGGTGGCTGGAGAC
CCDC42_-_8648084.23-P1P2	CCDC42	CCACCTTGTTGGTTTGAGACTCCACAGAAGGGTTTAAGAGCTAAGCTG	GTTTGAGACTCCACAGAAGG
CCDC42_+_8648160.23-P1P2	CCDC42	CCACCTTGTTGGACGTGCCGGCCACAGAACCGTTTAAGAGCTAAGCTG	GACGTGCCGGCCACAGAACC
CCDC42B_+_113587592.23-P1P2	CCDC42B	CCACCTTGTTGGCAAGCTTAGGAGACCCTGGGTTTAAGAGCTAAGCTG	GCAAGCTTAGGAGACCCTGG
CCDC42B_+_113587572.23-P1P2	CCDC42B	CCACCTTGTTGGGGTTCTGTGGAGCGTGGTGGTTTAAGAGCTAAGCTG	GGGTTCTGTGGAGCGTGGTG
CCDC42B_-_113587542.23-P1P2	CCDC42B	CCACCTTGTTGGGGCAACCAGAGCCTGCTGGGTTTAAGAGCTAAGCTG	GGGCAACCAGAGCCTGCTGG
CCDC42B_-_113587599.23-P1P2	CCDC42B	CCACCTTGTTGGCACGCTCCACAGAACCCCCGTTTAAGAGCTAAGCTG	GCACGCTCCACAGAACCCCC
CCDC42B_-_113587770.23-P1P2	CCDC42B	CCACCTTGTTGGAAGGAGGGCGGGAATGCGTGTTTAAGAGCTAAGCTG	GAAGGAGGGCGGGAATGCGT
CDC42_+_22379256.23-P1P2	CDC42	CCACCTTGTTGGTAGGGTGGCAGCTCCCGCGGTTTAAGAGCTAAGCTG	GTAGGGTGGCAGCTCCCGCG
CDC42_+_22379247.23-P1P2	CDC42	CCACCTTGTTGGAGCTCCCGCGGGGAACCTCGTTTAAGAGCTAAGCTG	GAGCTCCCGCGGGGAACCTC
CDC42_-_22379609.23-P1P2	CDC42	CCACCTTGTTGGCGGCCCGGCGGGCTCCTAAGTTTAAGAGCTAAGCTG	GCGGCCCGGCGGGCTCCTAA
CDC42_-_22379612.23-P1P2	CDC42	CCACCTTGTTGGCCCGGCGGGCTCCTAAGGGGTTTAAGAGCTAAGCTG	GCCCGGCGGGCTCCTAAGGG
CDC42_-_22379224.23-P1P2	CDC42	CCACCTTGTTGGAGTGCTGCCAACGCCCCGGGTTTAAGAGCTAAGCTG	GAGTGCTGCCAACGCCCCGG
CDC42BPA_-_227506038.23-P1P2	CDC42BPA	CCACCTTGTTGGCCGCGGCTGAGGAGACTAGGTTTAAGAGCTAAGCTG	GCCGCGGCTGAGGAGACTAG
CDC42BPA_+_227506138.23-P1P2	CDC42BPA	CCACCTTGTTGGCTCTGTGCGGCGGGACTGGGTTTAAGAGCTAAGCTG	GCTCTGTGCGGCGGGACTGG
CDC42BPA_+_227506150.23-P1P2	CDC42BPA	CCACCTTGTTGGGCAAGCCTCCGCCTCTGTGGTTTAAGAGCTAAGCTG	GGCAAGCCTCCGCCTCTGTG
CDC42BPA_+_227505740.23-P1P2	CDC42BPA	CCACCTTGTTGGCCACGAGCGACCACCGACAGTTTAAGAGCTAAGCTG	GCCACGAGCGACCACCGACA
CDC42BPA_+_227506098.23-P1P2	CDC42BPA	CCACCTTGTTGGGCGCGAGCGCgagaggagaGTTTAAGAGCTAAGCTG	GGCGCGAGCGCgagaggaga
CDC42BPB_-_103523842.23-P1P2	CDC42BPB	CCACCTTGTTGGcgccgccGCAGACTAGGAGGTTTAAGAGCTAAGCTG	GcgccgccGCAGACTAGGAG
CDC42BPB_+_103523826.23-P1P2	CDC42BPB	CCACCTTGTTGGCCTCGCCGCTCCTAGTCTGGTTTAAGAGCTAAGCTG	GCCTCGCCGCTCCTAGTCTG
CDC42BPB_+_103523492.23-P1P2	CDC42BPB	CCACCTTGTTGGCACCATGTCGGCCAAGGTGGTTTAAGAGCTAAGCTG	GCACCATGTCGGCCAAGGTG
CDC42BPB_-_103523702.23-P1P2	CDC42BPB	CCACCTTGTTGGCCCGACGGCGCAGAGTCTGGTTTAAGAGCTAAGCTG	GCCCGACGGCGCAGAGTCTG
CDC42BPB_+_103523823.23-P1P2	CDC42BPB	CCACCTTGTTGGCGCCGCTCCTAGTCTGCggGTTTAAGAGCTAAGCTG	GCGCCGCTCCTAGTCTGCgg
CDC42BPG_+_64612114.23-P1P2	CDC42BPG	CCACCTTGTTGGgacagagcctcagacggttGTTTAAGAGCTAAGCTG	Ggacagagcctcagacggtt
CDC42BPG_-_64612078.23-P1P2	CDC42BPG	CCACCTTGTTGGTCGCTGCTCGGCTACAgtcGTTTAAGAGCTAAGCTG	GTCGCTGCTCGGCTACAgtc
CDC42BPG_+_64612119.23-P1P2	CDC42BPG	CCACCTTGTTGGgcgcggacagagcctcagaGTTTAAGAGCTAAGCTG	Ggcgcggacagagcctcaga
CDC42BPG_+_64612032.23-P1P2	CDC42BPG	CCACCTTGTTGGTCCGGCCGCAGCCATGGAGGTTTAAGAGCTAAGCTG	GTCCGGCCGCAGCCATGGAG
CDC42BPG_-_64611754.23-P1P2	CDC42BPG	CCACCTTGTTGGGGTCCGGTGGTACGCGTCAGTTTAAGAGCTAAGCTG	GGGTCCGGTGGTACGCGTCA
CDC42EP1_+_37956673.23-P1P2	CDC42EP1	CCACCTTGTTGGCGGCCCCGGGAGCCTAGTAGTTTAAGAGCTAAGCTG	GCGGCCCCGGGAGCCTAGTA
CDC42EP1_+_37956536.23-P1P2	CDC42EP1	CCACCTTGTTGGGACTCGTCGTCTGCAGCGGGTTTAAGAGCTAAGCTG	GGACTCGTCGTCTGCAGCGG
CDC42EP1_+_37956539.23-P1P2	CDC42EP1	CCACCTTGTTGGGCGGACTCGTCGTCTGCAGGTTTAAGAGCTAAGCTG	GGCGGACTCGTCGTCTGCAG
CDC42EP1_+_37956971.23-P1P2	CDC42EP1	CCACCTTGTTGGCTCTCCGCGTGGGCCTCGGGTTTAAGAGCTAAGCTG	GCTCTCCGCGTGGGCCTCGG
CDC42EP1_+_37956726.23-P1P2	CDC42EP1	CCACCTTGTTGGCCTTCCTGTGGGCACCCGGGTTTAAGAGCTAAGCTG	GCCTTCCTGTGGGCACCCGG
CDC42EP2_+_65082399.23-P1P2	CDC42EP2	CCACCTTGTTGGAGGCGCGCAGACGGCAGACGTTTAAGAGCTAAGCTG	GAGGCGCGCAGACGGCAGAC
CDC42EP2_+_65082396.23-P1P2	CDC42EP2	CCACCTTGTTGGCGCGCAGACGGCAGACCGGGTTTAAGAGCTAAGCTG	GCGCGCAGACGGCAGACCGG
CDC42EP2_+_65082418.23-P1P2	CDC42EP2	CCACCTTGTTGGCCAGCCCGAACTCACCGTGGTTTAAGAGCTAAGCTG	GCCAGCCCGAACTCACCGTG
CDC42EP2_+_65082380.23-P1P2	CDC42EP2	CCACCTTGTTGGCGGCGGACAGCAAGGTCTCGTTTAAGAGCTAAGCTG	GCGGCGGACAGCAAGGTCTC
CDC42EP2_+_65082755.23-P1P2	CDC42EP2	CCACCTTGTTGGTAGGAGAACAACTCACTATGTTTAAGAGCTAAGCTG	GTAGGAGAACAACTCACTAT
CDC42EP3_+_37898574.23-P1P2	CDC42EP3	CCACCTTGTTGGCAGCGGCTGGGATCCTCAGGTTTAAGAGCTAAGCTG	GCAGCGGCTGGGATCCTCAG
CDC42EP3_+_37898369.23-P1P2	CDC42EP3	CCACCTTGTTGGAAGCCAGGAGGGGGTCCGGGTTTAAGAGCTAAGCTG	GAAGCCAGGAGGGGGTCCGG
CDC42EP3_+_37898438.23-P1P2	CDC42EP3	CCACCTTGTTGGCAGGGAGTCGGGATACCCAGTTTAAGAGCTAAGCTG	GCAGGGAGTCGGGATACCCA
CDC42EP3_-_37898553.23-P1P2	CDC42EP3	CCACCTTGTTGGGTAGAGAGGAAGGAGCCCTGTTTAAGAGCTAAGCTG	GGTAGAGAGGAAGGAGCCCT
CDC42EP3_-_37898336.23-P1P2	CDC42EP3	CCACCTTGTTGGCCCCACCCTGAAAAGTAGTGTTTAAGAGCTAAGCTG	GCCCCACCCTGAAAAGTAGT
CDC42EP4_-_71307698.23-P1P2	CDC42EP4	CCACCTTGTTGGCGGCCCCCAACCCCCTCAGGTTTAAGAGCTAAGCTG	GCGGCCCCCAACCCCCTCAG
CDC42EP4_+_71308073.23-P1P2	CDC42EP4	CCACCTTGTTGGGCCGCGCGGAGCCCACGAAGTTTAAGAGCTAAGCTG	GGCCGCGCGGAGCCCACGAA
CDC42EP4_+_71308109.23-P1P2	CDC42EP4	CCACCTTGTTGGCAAACGCCGGCGCTGACAGGTTTAAGAGCTAAGCTG	GCAAACGCCGGCGCTGACAG
CDC42EP4_+_71308121.23-P1P2	CDC42EP4	CCACCTTGTTGGGCCAGAGGGAAACAAACGCGTTTAAGAGCTAAGCTG	GGCCAGAGGGAAACAAACGC
CDC42EP4_-_71308083.23-P1P2	CDC42EP4	CCACCTTGTTGGGCTGCGCTGTCCCCTTCGTGTTTAAGAGCTAAGCTG	GGCTGCGCTGTCCCCTTCGT
CDC42EP5_-_54984405.23-P1P2	CDC42EP5	CCACCTTGTTGGGAAAAGCTGAGGCCCCTCTGTTTAAGAGCTAAGCTG	GGAAAAGCTGAGGCCCCTCT
CDC42EP5_+_54984398.23-P1P2	CDC42EP5	CCACCTTGTTGGGCCCCCACACTCCGCCCAGGTTTAAGAGCTAAGCTG	GGCCCCCACACTCCGCCCAG
CDC42EP5_+_54984203.23-P1P2	CDC42EP5	CCACCTTGTTGGTAGCTCCCGGTGCAGGTAAGTTTAAGAGCTAAGCTG	GTAGCTCCCGGTGCAGGTAA
CDC42EP5_+_54984177.23-P1P2	CDC42EP5	CCACCTTGTTGGTTATGCCAGGGCTTGCCagGTTTAAGAGCTAAGCTG	GTTATGCCAGGGCTTGCCag
CDC42EP5_-_54984416.23-P1P2	CDC42EP5	CCACCTTGTTGGGCCCCTCTGGGCGGAGTGTGTTTAAGAGCTAAGCTG	GGCCCCTCTGGGCGGAGTGT
CDC42SE1_-_151032031.23-P1P2	CDC42SE1	CCACCTTGTTGGGCTCCGTGGCCGCCAGTGTGTTTAAGAGCTAAGCTG	GGCTCCGTGGCCGCCAGTGT
CDC42SE1_-_151032063.23-P1P2	CDC42SE1	CCACCTTGTTGGTAGCTCTGCGGCGAGGTGGGTTTAAGAGCTAAGCTG	GTAGCTCTGCGGCGAGGTGG
CDC42SE1_+_151032035.23-P1P2	CDC42SE1	CCACCTTGTTGGCTCGCCGCAGAGCTAGCCCGTTTAAGAGCTAAGCTG	GCTCGCCGCAGAGCTAGCCC
CDC42SE1_+_151032019.23-P1P2	CDC42SE1	CCACCTTGTTGGCCCGGGAAGCCCACACTGGGTTTAAGAGCTAAGCTG	GCCCGGGAAGCCCACACTGG
CDC42SE1_-_151032052.23-P1P2	CDC42SE1	CCACCTTGTTGGGCTTCCCGGGCTAGCTCTGGTTTAAGAGCTAAGCTG	GGCTTCCCGGGCTAGCTCTG
CDC42SE2_-_130600145.23-P1P2	CDC42SE2	CCACCTTGTTGGCACGGCAGGCGGACAGCTGGTTTAAGAGCTAAGCTG	GCACGGCAGGCGGACAGCTG
CDC42SE2_-_130600227.23-P1P2	CDC42SE2	CCACCTTGTTGGTCACGTCTGGAAGTCGGGAGTTTAAGAGCTAAGCTG	GTCACGTCTGGAAGTCGGGA
CDC42SE2_+_130600194.23-P1P2	CDC42SE2	CCACCTTGTTGGCCAGACGTGAAAAGTTGGGGTTTAAGAGCTAAGCTG	GCCAGACGTGAAAAGTTGGG
CDC42SE2_-_130600179.23-P1P2	CDC42SE2	CCACCTTGTTGGCGCCTGATGTAAAATGGAAGTTTAAGAGCTAAGCTG	GCGCCTGATGTAAAATGGAA
CDC42SE2_+_130599905.23-P1P2	CDC42SE2	CCACCTTGTTGGCCCGCCCAAGGGACCGAGAGTTTAAGAGCTAAGCTG	GCCCGCCCAAGGGACCGAGA
CDC45_+_19467480.23-P1P2	CDC45	CCACCTTGTTGGGACACGAACATAGCCACGGGTTTAAGAGCTAAGCTG	GGACACGAACATAGCCACGG
CDC45_+_19467483.23-P1P2	CDC45	CCACCTTGTTGGTCGGACACGAACATAGCCAGTTTAAGAGCTAAGCTG	GTCGGACACGAACATAGCCA
CDC45_-_19467024.23-P1P2	CDC45	CCACCTTGTTGGCAGCCATCGAGGACTCGGGGTTTAAGAGCTAAGCTG	GCAGCCATCGAGGACTCGGG
CDC45_+_19466994.23-P1P2	CDC45	CCACCTTGTTGGTCCTCGATGGCTGAAGCAGGTTTAAGAGCTAAGCTG	GTCCTCGATGGCTGAAGCAG
CDC45_+_19467006.23-P1P2	CDC45	CCACCTTGTTGGGTTCCGCCCGAGTCCTCGAGTTTAAGAGCTAAGCTG	GGTTCCGCCCGAGTCCTCGA
CDC5L_-_44355316.23-P1P2	CDC5L	CCACCTTGTTGGTAAGGCGCTTTGGCCAGAGGTTTAAGAGCTAAGCTG	GTAAGGCGCTTTGGCCAGAG
CDC5L_+_44355487.23-P1P2	CDC5L	CCACCTTGTTGGGTAACAGCGATTGGGCCACGTTTAAGAGCTAAGCTG	GGTAACAGCGATTGGGCCAC
CDC5L_-_44355475.23-P1P2	CDC5L	CCACCTTGTTGGAGGTCGCGCTTGGAGGAAGGTTTAAGAGCTAAGCTG	GAGGTCGCGCTTGGAGGAAG
CDC5L_+_44355494.23-P1P2	CDC5L	CCACCTTGTTGGAGAAGTAGTAACAGCGATTGTTTAAGAGCTAAGCTG	GAGAAGTAGTAACAGCGATT
CDC5L_+_44355235.23-P1P2	CDC5L	CCACCTTGTTGGGGCTCTCGCGAGATAGCGGGTTTAAGAGCTAAGCTG	GGGCTCTCGCGAGATAGCGG
CCDC6_+_61666146.23-P1P2	CCDC6	CCACCTTGTTGGCAGCGAGAGCGACACGGACGTTTAAGAGCTAAGCTG	GCAGCGAGAGCGACACGGAC
CCDC6_-_61666417.23-P1P2	CCDC6	CCACCTTGTTGGCTTGGGCAGTATTGCACTGGTTTAAGAGCTAAGCTG	GCTTGGGCAGTATTGCACTG
CCDC6_-_61666258.23-P1P2	CCDC6	CCACCTTGTTGGGGCCGGGCTGCGAATGAGTGTTTAAGAGCTAAGCTG	GGGCCGGGCTGCGAATGAGT
CCDC6_-_61666322.23-P1P2	CCDC6	CCACCTTGTTGGCCAGGGCGCAGACTCGGAGGTTTAAGAGCTAAGCTG	GCCAGGGCGCAGACTCGGAG
CCDC6_-_61665803.23-P1P2	CCDC6	CCACCTTGTTGGAATCTGGGGAAGACTTGGGGTTTAAGAGCTAAGCTG	GAATCTGGGGAAGACTTGGG
CCDC60_+_119772562.23-P1P2	CCDC60	CCACCTTGTTGGCGAGAGCGGCCGAGAACTAGTTTAAGAGCTAAGCTG	GCGAGAGCGGCCGAGAACTA
CCDC60_+_119772559.23-P1P2	CCDC60	CCACCTTGTTGGGAGCGGCCGAGAACTAAGGGTTTAAGAGCTAAGCTG	GGAGCGGCCGAGAACTAAGG
CCDC60_+_119772546.23-P1P2	CCDC60	CCACCTTGTTGGCTAAGGCGGCCCCAACGAGGTTTAAGAGCTAAGCTG	GCTAAGGCGGCCCCAACGAG
CCDC60_+_119772575.23-P1P2	CCDC60	CCACCTTGTTGGGATCGCCATCCTCCGAGAGGTTTAAGAGCTAAGCTG	GGATCGCCATCCTCCGAGAG
CCDC60_+_119772521.23-P1P2	CCDC60	CCACCTTGTTGGATCGCACTGCGGGGAAAGTGTTTAAGAGCTAAGCTG	GATCGCACTGCGGGGAAAGT
CCDC61_-_46498762.23-P1P2	CCDC61	CCACCTTGTTGGGGAGGGTTGCTAGTGGAGAGTTTAAGAGCTAAGCTG	GGGAGGGTTGCTAGTGGAGA
CCDC61_-_46498756.23-P1P2	CCDC61	CCACCTTGTTGGTCGCGAGGAGGGTTGCTAGGTTTAAGAGCTAAGCTG	GTCGCGAGGAGGGTTGCTAG
CCDC61_-_46498746.23-P1P2	CCDC61	CCACCTTGTTGGGTTGAACCGCTCGCGAGGAGTTTAAGAGCTAAGCTG	GGTTGAACCGCTCGCGAGGA
CCDC61_-_46499140.23-P1P2	CCDC61	CCACCTTGTTGGTGATTTGGGTGAAAGTCGTGTTTAAGAGCTAAGCTG	GTGATTTGGGTGAAAGTCGT
CCDC61_+_46498770.23-P1P2	CCDC61	CCACCTTGTTGGCGCGCAACCGCCACTCCCGGTTTAAGAGCTAAGCTG	GCGCGCAACCGCCACTCCCG
CCDC62_-_123259020.23-P1P2	CCDC62	CCACCTTGTTGGGGCTGCGGCCCGGAAACCCGTTTAAGAGCTAAGCTG	GGGCTGCGGCCCGGAAACCC
CCDC62_+_123258943.23-P1P2	CCDC62	CCACCTTGTTGGGAAACTGGGGGCTCCCAAGGTTTAAGAGCTAAGCTG	GGAAACTGGGGGCTCCCAAG
CCDC62_+_123259214.23-P1P2	CCDC62	CCACCTTGTTGGAGGCTGCCGGAGGGTTCATGTTTAAGAGCTAAGCTG	GAGGCTGCCGGAGGGTTCAT
CCDC62_-_123259202.23-P1P2	CCDC62	CCACCTTGTTGGCCACACCGGGCTTCTCCGGGTTTAAGAGCTAAGCTG	GCCACACCGGGCTTCTCCGG
CCDC62_+_123258874.23-P1P2	CCDC62	CCACCTTGTTGGCTGGAAGGCCTGAAAGAACGTTTAAGAGCTAAGCTG	GCTGGAAGGCCTGAAAGAAC
CCDC63_-_111284827.23-P1P2	CCDC63	CCACCTTGTTGGGCGCAGCAAGCAGTCCTCCGTTTAAGAGCTAAGCTG	GGCGCAGCAAGCAGTCCTCC
CCDC63_+_111284903.23-P1P2	CCDC63	CCACCTTGTTGGgggcggcgAAACTTACCAGGTTTAAGAGCTAAGCTG	GgggcggcgAAACTTACCAG
CCDC63_-_111284836.23-P1P2	CCDC63	CCACCTTGTTGGGCAGTCCTCCCGGCACCGTGTTTAAGAGCTAAGCTG	GGCAGTCCTCCCGGCACCGT
CCDC63_+_111284854.23-P1P2	CCDC63	CCACCTTGTTGGGCTCCGGCCGCTTGTCCGAGTTTAAGAGCTAAGCTG	GGCTCCGGCCGCTTGTCCGA
CCDC63_-_111284860.23-P1P2	CCDC63	CCACCTTGTTGGGCGCAGTTGCAGCAGCCGTGTTTAAGAGCTAAGCTG	GGCGCAGTTGCAGCAGCCGT
CCDC64_+_120427796.23-ENST00000397558.2	CCDC64	CCACCTTGTTGGGAGCCCCCGGGGAAGATGAGTTTAAGAGCTAAGCTG	GGAGCCCCCGGGGAAGATGA
CCDC64_+_120427959.23-ENST00000397558.2	CCDC64	CCACCTTGTTGGGATCACCGACAGCAGCTCGGTTTAAGAGCTAAGCTG	GGATCACCGACAGCAGCTCG
CCDC64_-_120427996.23-ENST00000397558.2	CCDC64	CCACCTTGTTGGGTGATCCGACAGAAGGAGAGTTTAAGAGCTAAGCTG	GGTGATCCGACAGAAGGAGA
CCDC64_-_120428002.23-ENST00000397558.2	CCDC64	CCACCTTGTTGGCGACAGAAGGAGAAGGATCGTTTAAGAGCTAAGCTG	GCGACAGAAGGAGAAGGATC
CCDC64_+_120428184.23-ENST00000397558.2	CCDC64	CCACCTTGTTGGAGGGTGAGCAACGAAGTGGGTTTAAGAGCTAAGCTG	GAGGGTGAGCAACGAAGTGG
CCDC64B_+_3078780.23-P1P2	CCDC64B	CCACCTTGTTGGCCTGCGGGAAGAGCTGCAGGTTTAAGAGCTAAGCTG	GCCTGCGGGAAGAGCTGCAG
CCDC64B_+_3078746.23-P1P2	CCDC64B	CCACCTTGTTGGCGGGCGCAGGAAGACCCTGGTTTAAGAGCTAAGCTG	GCGGGCGCAGGAAGACCCTG
CCDC64B_-_3078730.23-P1P2	CCDC64B	CCACCTTGTTGGGCCTCGTCCCGGTCTGAGAGTTTAAGAGCTAAGCTG	GGCCTCGTCCCGGTCTGAGA
CCDC64B_-_3078418.23-P1P2	CCDC64B	CCACCTTGTTGGCGCAGCAGCTCCCGAGACAGTTTAAGAGCTAAGCTG	GCGCAGCAGCTCCCGAGACA
CCDC64B_+_3078794.23-P1P2	CCDC64B	CCACCTTGTTGGGCAGAGCTGCAGTCCCTGCGTTTAAGAGCTAAGCTG	GGCAGAGCTGCAGTCCCTGC
CCDC65_+_49297955.23-P1	CCDC65	CCACCTTGTTGGCTCGAACAGGAGAGATCCCGTTTAAGAGCTAAGCTG	GCTCGAACAGGAGAGATCCC
CCDC65_+_49297943.23-P1	CCDC65	CCACCTTGTTGGAGATCCCCGGCTATCAGTGGTTTAAGAGCTAAGCTG	GAGATCCCCGGCTATCAGTG
CCDC65_+_49297967.23-P1	CCDC65	CCACCTTGTTGGGAGATCTCAGCCCTCGAACGTTTAAGAGCTAAGCTG	GGAGATCTCAGCCCTCGAAC
CCDC65_-_49297932.23-P1	CCDC65	CCACCTTGTTGGGACTAGACGCGTCTTACAGGTTTAAGAGCTAAGCTG	GGACTAGACGCGTCTTACAG
CCDC65_-_49297960.23-P1	CCDC65	CCACCTTGTTGGTCAGCCTCACTGATAGCCGGTTTAAGAGCTAAGCTG	GTCAGCCTCACTGATAGCCG
CCDC65_-_49311928.23-P2	CCDC65	CCACCTTGTTGGcatctgcctggtcttgtgtGTTTAAGAGCTAAGCTG	Gcatctgcctggtcttgtgt
CCDC65_-_49312353.23-P2	CCDC65	CCACCTTGTTGGGGGCCTCATCACTGATCATGTTTAAGAGCTAAGCTG	GGGGCCTCATCACTGATCAT
CCDC65_+_49312317.23-P2	CCDC65	CCACCTTGTTGGGAGGCCCAGGGGAAACAAGGTTTAAGAGCTAAGCTG	GGAGGCCCAGGGGAAACAAG
CCDC65_+_49312327.23-P2	CCDC65	CCACCTTGTTGGGATCAGTGATGAGGCCCAGGTTTAAGAGCTAAGCTG	GGATCAGTGATGAGGCCCAG
CCDC65_-_49312006.23-P2	CCDC65	CCACCTTGTTGGGATTGCTGGTAGAAGTGAAGTTTAAGAGCTAAGCTG	GGATTGCTGGTAGAAGTGAA
CCDC66_-_56591233.23-P1P2	CCDC66	CCACCTTGTTGGGGCAACCGACGTACACAAGGTTTAAGAGCTAAGCTG	GGGCAACCGACGTACACAAG
CCDC66_-_56591262.23-P1P2	CCDC66	CCACCTTGTTGGGTTCTGTGGAGAGAGTGCGGTTTAAGAGCTAAGCTG	GGTTCTGTGGAGAGAGTGCG
CCDC66_-_56591411.23-P1P2	CCDC66	CCACCTTGTTGGCAACCTGCGCCGCCGAGAGGTTTAAGAGCTAAGCTG	GCAACCTGCGCCGCCGAGAG
CCDC66_-_56591442.23-P1P2	CCDC66	CCACCTTGTTGGGTTCTCGGGTAGAAGATCGGTTTAAGAGCTAAGCTG	GGTTCTCGGGTAGAAGATCG
CCDC66_-_56591207.23-P1P2	CCDC66	CCACCTTGTTGGTGGCGTAGCGCTTGCTGAGGTTTAAGAGCTAAGCTG	GTGGCGTAGCGCTTGCTGAG
CCDC67_+_93063903.23-P1P2	CCDC67	CCACCTTGTTGGCGCTCGCCCGAGAGGTCTGGTTTAAGAGCTAAGCTG	GCGCTCGCCCGAGAGGTCTG
CCDC67_-_93063944.23-P1P2	CCDC67	CCACCTTGTTGGCGCGGCGCAGCGCAGGTAAGTTTAAGAGCTAAGCTG	GCGCGGCGCAGCGCAGGTAA
CCDC67_-_93063889.23-P1P2	CCDC67	CCACCTTGTTGGgggcgggAGGTGACATACGGTTTAAGAGCTAAGCTG	GgggcgggAGGTGACATACG
CCDC67_+_93063897.23-P1P2	CCDC67	CCACCTTGTTGGCCCGAGAGGTCTGAGGCGAGTTTAAGAGCTAAGCTG	GCCCGAGAGGTCTGAGGCGA
CCDC67_-_93064024.23-P1P2	CCDC67	CCACCTTGTTGGGGGTCCTCGAGCGGGACAGGTTTAAGAGCTAAGCTG	GGGGTCCTCGAGCGGGACAG
CCDC68_-_52626318.23-P1P2	CCDC68	CCACCTTGTTGGTGTGCGCCGGACTAAGTAGGTTTAAGAGCTAAGCTG	GTGTGCGCCGGACTAAGTAG
CCDC68_+_52626609.23-P1P2	CCDC68	CCACCTTGTTGGCCAAGGTCCGATCGCCCAGGTTTAAGAGCTAAGCTG	GCCAAGGTCCGATCGCCCAG
CCDC68_+_52626606.23-P1P2	CCDC68	CCACCTTGTTGGAGGTCCGATCGCCCAGGGGGTTTAAGAGCTAAGCTG	GAGGTCCGATCGCCCAGGGG
CCDC68_+_52626561.23-P1P2	CCDC68	CCACCTTGTTGGGCTGGGCGCCCCACAAGGTGTTTAAGAGCTAAGCTG	GGCTGGGCGCCCCACAAGGT
CCDC68_-_52626190.23-P1P2	CCDC68	CCACCTTGTTGGCGCTGGAGTTCCTAGGTCAGTTTAAGAGCTAAGCTG	GCGCTGGAGTTCCTAGGTCA
CCDC69_-_150603582.23-P1P2	CCDC69	CCACCTTGTTGGCCAACTCCGGGGCCCCCAGGTTTAAGAGCTAAGCTG	GCCAACTCCGGGGCCCCCAG
CCDC69_-_150603195.23-P1P2	CCDC69	CCACCTTGTTGGGCCCCAGACCGAAAGCAGAGTTTAAGAGCTAAGCTG	GGCCCCAGACCGAAAGCAGA
CCDC69_-_150603596.23-P1P2	CCDC69	CCACCTTGTTGGCCCAGAGGAGCCTGCGATCGTTTAAGAGCTAAGCTG	GCCCAGAGGAGCCTGCGATC
CCDC69_-_150603232.23-P1P2	CCDC69	CCACCTTGTTGGCACGACATCTCCCCACCCGGTTTAAGAGCTAAGCTG	GCACGACATCTCCCCACCCG
CCDC69_+_150603526.23-P1P2	CCDC69	CCACCTTGTTGGGGAGCCCCCGGAGGAGGATGTTTAAGAGCTAAGCTG	GGGAGCCCCCGGAGGAGGAT
CDC6_+_38443951.23-P1P2	CDC6	CCACCTTGTTGGGGCCACGACCACTGAACGGGTTTAAGAGCTAAGCTG	GGGCCACGACCACTGAACGG
CDC6_+_38443900.23-P1P2	CDC6	CCACCTTGTTGGAAGACGCGCGATTGCGGCAGTTTAAGAGCTAAGCTG	GAAGACGCGCGATTGCGGCA
CDC6_+_38444169.23-P1P2	CDC6	CCACCTTGTTGGCCCTGAACAAACTGCACAGGTTTAAGAGCTAAGCTG	GCCCTGAACAAACTGCACAG
CDC6_-_38444255.23-P1P2	CDC6	CCACCTTGTTGGGAAGGATCCTGCACTGAGGGTTTAAGAGCTAAGCTG	GGAAGGATCCTGCACTGAGG
CDC6_-_38444523.23-P1P2	CDC6	CCACCTTGTTGGTGAGGACTGAGTGCAGGGGGTTTAAGAGCTAAGCTG	GTGAGGACTGAGTGCAGGGG
CCDC7_+_32735509.23-P1P2	CCDC7	CCACCTTGTTGGTGTACAAAATAGAGGAGAGGTTTAAGAGCTAAGCTG	GTGTACAAAATAGAGGAGAG
CCDC7_+_32735424.23-P1P2	CCDC7	CCACCTTGTTGGAGCAGCACAACCGCCACGGGTTTAAGAGCTAAGCTG	GAGCAGCACAACCGCCACGG
CCDC7_-_32735471.23-P1P2	CCDC7	CCACCTTGTTGGATGCAGGATGTAGGATCGAGTTTAAGAGCTAAGCTG	GATGCAGGATGTAGGATCGA
CCDC7_+_32735097.23-P1P2	CCDC7	CCACCTTGTTGGGGCGGCAGCAAAGACCGCCGTTTAAGAGCTAAGCTG	GGGCGGCAGCAAAGACCGCC
CCDC7_-_32735619.23-P1P2	CCDC7	CCACCTTGTTGGTCGTGGTGGCGGAAAGGGAGTTTAAGAGCTAAGCTG	GTCGTGGTGGCGGAAAGGGA
CCDC70_-_52436775.23-P1P2	CCDC70	CCACCTTGTTGGGTTTCTAGTGGGACAGGAAGTTTAAGAGCTAAGCTG	GGTTTCTAGTGGGACAGGAA
CCDC70_+_52436320.23-P1P2	CCDC70	CCACCTTGTTGGTAAGTCCTGTAGCCCTCAGGTTTAAGAGCTAAGCTG	GTAAGTCCTGTAGCCCTCAG
CCDC70_-_52436708.23-P1P2	CCDC70	CCACCTTGTTGGttcctgaacacctatcctgGTTTAAGAGCTAAGCTG	Gttcctgaacacctatcctg
CCDC70_-_52436234.23-P1P2	CCDC70	CCACCTTGTTGGCTGTGAGTCAGGACTGAAAGTTTAAGAGCTAAGCTG	GCTGTGAGTCAGGACTGAAA
CCDC70_+_52436192.23-P1P2	CCDC70	CCACCTTGTTGGGGATGGAGATGGCCAAGAAGTTTAAGAGCTAAGCTG	GGGATGGAGATGGCCAAGAA
CCDC71_-_49203701.23-P1P2	CCDC71	CCACCTTGTTGGGCCCGCGGCTCCAACCTACGTTTAAGAGCTAAGCTG	GGCCCGCGGCTCCAACCTAC
CCDC71_+_49203738.23-P1P2	CCDC71	CCACCTTGTTGGGGCCATGTTGGAGCAGCGGGTTTAAGAGCTAAGCTG	GGGCCATGTTGGAGCAGCGG
CCDC71_+_49203735.23-P1P2	CCDC71	CCACCTTGTTGGCATGTTGGAGCAGCGGAGGGTTTAAGAGCTAAGCTG	GCATGTTGGAGCAGCGGAGG
CCDC71_+_49203704.23-P1P2	CCDC71	CCACCTTGTTGGGCGTCTTGGGTCCCCGCGGGTTTAAGAGCTAAGCTG	GGCGTCTTGGGTCCCCGCGG
CCDC71_-_49203411.23-P1P2	CCDC71	CCACCTTGTTGGCGCCACACAGGCAGACCGGGTTTAAGAGCTAAGCTG	GCGCCACACAGGCAGACCGG
CCDC71L_+_106301403.23-P1P2	CCDC71L	CCACCTTGTTGGCGCCGCCGCGGAGCCAACGGTTTAAGAGCTAAGCTG	GCGCCGCCGCGGAGCCAACG
CCDC71L_+_106301251.23-P1P2	CCDC71L	CCACCTTGTTGGGACTTTAGGGCAGAAGACGGTTTAAGAGCTAAGCTG	GGACTTTAGGGCAGAAGACG
CCDC71L_+_106301043.23-P1P2	CCDC71L	CCACCTTGTTGGTGCGCAGCAAGGACGTCTAGTTTAAGAGCTAAGCTG	GTGCGCAGCAAGGACGTCTA
CCDC71L_+_106301393.23-P1P2	CCDC71L	CCACCTTGTTGGGAGCCAACGCGGACTGGGAGTTTAAGAGCTAAGCTG	GGAGCCAACGCGGACTGGGA
CCDC71L_+_106301377.23-P1P2	CCDC71L	CCACCTTGTTGGGGACGGCGGCGGCAGTAGTGTTTAAGAGCTAAGCTG	GGGACGGCGGCGGCAGTAGT
CCDC73_+_32816149.23-P1P2	CCDC73	CCACCTTGTTGGGCGCTTCGCTGAGGTAAGTGTTTAAGAGCTAAGCTG	GGCGCTTCGCTGAGGTAAGT
CCDC73_+_32816172.23-P1P2	CCDC73	CCACCTTGTTGGAAGGGCCAACAGGAGCTAGGTTTAAGAGCTAAGCTG	GAAGGGCCAACAGGAGCTAG
CCDC73_+_32816157.23-P1P2	CCDC73	CCACCTTGTTGGCTAGAGGCGCGCTTCGCTGGTTTAAGAGCTAAGCTG	GCTAGAGGCGCGCTTCGCTG
CCDC73_-_32816109.23-P1P2	CCDC73	CCACCTTGTTGGACCCTGCATGAAAAGATTAGTTTAAGAGCTAAGCTG	GACCCTGCATGAAAAGATTA
CCDC73_+_32816125.23-P1P2	CCDC73	CCACCTTGTTGGCAGTCACAAGCGTGTAGTTGTTTAAGAGCTAAGCTG	GCAGTCACAAGCGTGTAGTT
CCDC74A_+_132285430.23-P1P2	CCDC74A	CCACCTTGTTGGGGCGACGGAAGGCGCGAGGGTTTAAGAGCTAAGCTG	GGGCGACGGAAGGCGCGAGG
CCDC74A_+_132285426.23-P1P2	CCDC74A	CCACCTTGTTGGACGGAAGGCGCGAGGCGGTGTTTAAGAGCTAAGCTG	GACGGAAGGCGCGAGGCGGT
CCDC74A_+_132285423.23-P1P2	CCDC74A	CCACCTTGTTGGGAAGGCGCGAGGCGGTTGGGTTTAAGAGCTAAGCTG	GGAAGGCGCGAGGCGGTTGG
CCDC74A_+_132285698.23-P1P2	CCDC74A	CCACCTTGTTGGGAACTGCAGGCTTTTCTCCGTTTAAGAGCTAAGCTG	GGAACTGCAGGCTTTTCTCC
CCDC74A_+_132285420.23-P1P2	CCDC74A	CCACCTTGTTGGGGCGCGAGGCGGTTGGCGGGTTTAAGAGCTAAGCTG	GGGCGCGAGGCGGTTGGCGG
CCDC74B_-_130902685.23-P1P2	CCDC74B	CCACCTTGTTGGACGGAGGGCGCCAGGCGTTGTTTAAGAGCTAAGCTG	GACGGAGGGCGCCAGGCGTT
CCDC74B_-_130902678.23-P1P2	CCDC74B	CCACCTTGTTGGCCGGGCGACGGAGGGCGCCGTTTAAGAGCTAAGCTG	GCCGGGCGACGGAGGGCGCC
CCDC74B_+_130902674.23-P1P2	CCDC74B	CCACCTTGTTGGCCCGCCCCCGCCAAACGCCGTTTAAGAGCTAAGCTG	GCCCGCCCCCGCCAAACGCC
CCDC74B_-_130902413.23-P1P2	CCDC74B	CCACCTTGTTGGGAACTGTAGGCTCTTCTCCGTTTAAGAGCTAAGCTG	GGAACTGTAGGCTCTTCTCC
CCDC74B_+_130902627.23-P1P2	CCDC74B	CCACCTTGTTGGGTGACGGGGCGCCAGGCTAGTTTAAGAGCTAAGCTG	GGTGACGGGGCGCCAGGCTA
CCDC77_+_510825.23-P1	CCDC77	CCACCTTGTTGGACACTAAGACTCCGAGTCAGTTTAAGAGCTAAGCTG	GACACTAAGACTCCGAGTCA
CCDC77_-_511035.23-P1	CCDC77	CCACCTTGTTGGGTGCAAAGGGAGAGACCTCGTTTAAGAGCTAAGCTG	GGTGCAAAGGGAGAGACCTC
CCDC77_-_510835.23-P1	CCDC77	CCACCTTGTTGGTCAGTTGCGTTCCCTGACTGTTTAAGAGCTAAGCTG	GTCAGTTGCGTTCCCTGACT
CCDC77_-_510883.23-P1	CCDC77	CCACCTTGTTGGTTTCGGGTTTGGGGTGAAGGTTTAAGAGCTAAGCTG	GTTTCGGGTTTGGGGTGAAG
CCDC77_+_511116.23-P1	CCDC77	CCACCTTGTTGGACACCGGAACGCATCTCCAGTTTAAGAGCTAAGCTG	GACACCGGAACGCATCTCCA
CCDC77_+_498933.23-P2	CCDC77	CCACCTTGTTGGGCTATAAACGCAGCAGGGTGTTTAAGAGCTAAGCTG	GGCTATAAACGCAGCAGGGT
CCDC77_+_498521.23-P2	CCDC77	CCACCTTGTTGGCACAGGCGTCGTGCAGCTGGTTTAAGAGCTAAGCTG	GCACAGGCGTCGTGCAGCTG
CCDC77_+_498517.23-P2	CCDC77	CCACCTTGTTGGGGCGTCGTGCAGCTGCGGAGTTTAAGAGCTAAGCTG	GGGCGTCGTGCAGCTGCGGA
CCDC77_+_498901.23-P2	CCDC77	CCACCTTGTTGGTTACGAAGCACGGGCGGTGGTTTAAGAGCTAAGCTG	GTTACGAAGCACGGGCGGTG
CCDC77_+_498896.23-P2	CCDC77	CCACCTTGTTGGAAGCACGGGCGGTGAGGCGGTTTAAGAGCTAAGCTG	GAAGCACGGGCGGTGAGGCG
CCDC78_-_776828.23-P1P2	CCDC78	CCACCTTGTTGGGCGCAGACGTCCCCATCAGGTTTAAGAGCTAAGCTG	GGCGCAGACGTCCCCATCAG
CCDC78_-_776807.23-P1P2	CCDC78	CCACCTTGTTGGACCTCTGGCCTGAGAAGAGGTTTAAGAGCTAAGCTG	GACCTCTGGCCTGAGAAGAG
CCDC78_-_776038.23-P1P2	CCDC78	CCACCTTGTTGGAAGCTGGTGGCCCACACTGGTTTAAGAGCTAAGCTG	GAAGCTGGTGGCCCACACTG
CCDC78_+_776438.23-P1P2	CCDC78	CCACCTTGTTGGACGCACTTAGCAGTGCCAGGTTTAAGAGCTAAGCTG	GACGCACTTAGCAGTGCCAG
CCDC78_-_776851.23-P1P2	CCDC78	CCACCTTGTTGGCGGAGAACTCGGAAAcgacGTTTAAGAGCTAAGCTG	GCGGAGAACTCGGAAAcgac
CCDC79_+_66834931.23-P1P2	CCDC79	CCACCTTGTTGGTTGCGAGCCCTGGTCAGAGGTTTAAGAGCTAAGCTG	GTTGCGAGCCCTGGTCAGAG
CCDC79_-_66834964.23-P1P2	CCDC79	CCACCTTGTTGGGGGCTCGCAAGTCCTGCGTGTTTAAGAGCTAAGCTG	GGGGCTCGCAAGTCCTGCGT
CCDC79_-_66834928.23-P1P2	CCDC79	CCACCTTGTTGGGAGCTTAGGTGGCCCCTCCGTTTAAGAGCTAAGCTG	GGAGCTTAGGTGGCCCCTCC
CCDC79_+_66834920.23-P1P2	CCDC79	CCACCTTGTTGGGGTCAGAGAGGAGCCTGGAGTTTAAGAGCTAAGCTG	GGGTCAGAGAGGAGCCTGGA
CCDC79_-_66834918.23-P1P2	CCDC79	CCACCTTGTTGGTCCTTGTGCAGAGCTTAGGGTTTAAGAGCTAAGCTG	GTCCTTGTGCAGAGCTTAGG
CDC7_-_91966696.23-P1P2	CDC7	CCACCTTGTTGGTCTCTGGCCCGAGGGAAGCGTTTAAGAGCTAAGCTG	GTCTCTGGCCCGAGGGAAGC
CDC7_+_91966603.23-P1P2	CDC7	CCACCTTGTTGGGAGGGATCCGAAGGGGGGCGTTTAAGAGCTAAGCTG	GGAGGGATCCGAAGGGGGGC
CDC7_+_91966479.23-P1P2	CDC7	CCACCTTGTTGGTAAGGGAGTACGACTTCTGGTTTAAGAGCTAAGCTG	GTAAGGGAGTACGACTTCTG
CDC7_+_91966764.23-P1P2	CDC7	CCACCTTGTTGGCCTGGCCACGAGTACTGGGGTTTAAGAGCTAAGCTG	GCCTGGCCACGAGTACTGGG
CDC7_-_91966438.23-P1P2	CDC7	CCACCTTGTTGGCGCATCCGATCGACTCGGTGTTTAAGAGCTAAGCTG	GCGCATCCGATCGACTCGGT
CDC73_+_193091127.23-P1P2	CDC73	CCACCTTGTTGGCCGAGGACCCCGCGCTGTAGTTTAAGAGCTAAGCTG	GCCGAGGACCCCGCGCTGTA
CDC73_-_193091141.23-P1P2	CDC73	CCACCTTGTTGGGGCCTTGCCTTACAGCGCGGTTTAAGAGCTAAGCTG	GGGCCTTGCCTTACAGCGCG
CDC73_+_193091167.23-P1P2	CDC73	CCACCTTGTTGGTCGCCTACGACAGCAGCAGGTTTAAGAGCTAAGCTG	GTCGCCTACGACAGCAGCAG
CDC73_-_193091272.23-P1P2	CDC73	CCACCTTGTTGGgcgaggcgacaagagaagaGTTTAAGAGCTAAGCTG	Ggcgaggcgacaagagaaga
CDC73_+_193091510.23-P1P2	CDC73	CCACCTTGTTGGTAAGAAAGAGGTCGCCTGGGTTTAAGAGCTAAGCTG	GTAAGAAAGAGGTCGCCTGG
CDCA5_-_64851168.23-P1P2	CDCA5	CCACCTTGTTGGTCCGCTGGGACCTCCGCAGGTTTAAGAGCTAAGCTG	GTCCGCTGGGACCTCCGCAG
CDCA5_-_64851512.23-P1P2	CDCA5	CCACCTTGTTGGgggcgcgcgccAACCGGGAGTTTAAGAGCTAAGCTG	GgggcgcgcgccAACCGGGA
CDCA5_+_64851140.23-P1P2	CDCA5	CCACCTTGTTGGGGAGGTCCCAGCGGAAATCGTTTAAGAGCTAAGCTG	GGGAGGTCCCAGCGGAAATC
CDCA5_-_64851702.23-P1P2	CDCA5	CCACCTTGTTGGGCCGCACCCGGAAGAGACGGTTTAAGAGCTAAGCTG	GGCCGCACCCGGAAGAGACG
CDCA5_-_64851865.23-P1P2	CDCA5	CCACCTTGTTGGACTGGGGTCTGTAGAGAAGGTTTAAGAGCTAAGCTG	GACTGGGGTCTGTAGAGAAG
CDIP1_-_4588753.23-P1P2	CDIP1	CCACCTTGTTGGACAGCAGGACCGAACGCCTGTTTAAGAGCTAAGCTG	GACAGCAGGACCGAACGCCT
CDIP1_-_4588384.23-P1P2	CDIP1	CCACCTTGTTGGGAGGGGCCCGGGTCCGGACGTTTAAGAGCTAAGCTG	GGAGGGGCCCGGGTCCGGAC
CDIP1_-_4588366.23-P1P2	CDIP1	CCACCTTGTTGGAGGCCGGCCGAAAGCGGAGGTTTAAGAGCTAAGCTG	GAGGCCGGCCGAAAGCGGAG
CDIP1_+_4588748.23-P1P2	CDIP1	CCACCTTGTTGGGTGCGACTGCCAGCTGCCGGTTTAAGAGCTAAGCTG	GGTGCGACTGCCAGCTGCCG
CDIP1_+_4588713.23-P1P2	CDIP1	CCACCTTGTTGGTGTTGCGGCCGCTGCCCCAGTTTAAGAGCTAAGCTG	GTGTTGCGGCCGCTGCCCCA
CDK1_+_62538309.23-P1P2	CDK1	CCACCTTGTTGGTACCCGGCTTATTATTCCGGTTTAAGAGCTAAGCTG	GTACCCGGCTTATTATTCCG
CDK1_-_62538382.23-P1P2	CDK1	CCACCTTGTTGGGACGGCCGAGGGCCTCGGAGTTTAAGAGCTAAGCTG	GGACGGCCGAGGGCCTCGGA
CDK1_-_62538284.23-P1P2	CDK1	CCACCTTGTTGGAATTGAGCGGAGAGCGACGGTTTAAGAGCTAAGCTG	GAATTGAGCGGAGAGCGACG
CDK1_+_62538726.23-P1P2	CDK1	CCACCTTGTTGGTCCCACCCCCGAGGCGGGAGTTTAAGAGCTAAGCTG	GTCCCACCCCCGAGGCGGGA
CDK1_-_62538605.23-P1P2	CDK1	CCACCTTGTTGGTGCAGTCATGAGTCGAGGTGTTTAAGAGCTAAGCTG	GTGCAGTCATGAGTCGAGGT
CDK10_-_89753136.23-P1P2	CDK10	CCACCTTGTTGGGGCATGGCGGAGCCAGATCGTTTAAGAGCTAAGCTG	GGGCATGGCGGAGCCAGATC
CDK10_+_89753127.23-P1P2	CDK10	CCACCTTGTTGGTCTGCTCGCACTCCAGATCGTTTAAGAGCTAAGCTG	GTCTGCTCGCACTCCAGATC
CDK10_-_89753493.23-P1P2	CDK10	CCACCTTGTTGGAAGCTCCGGGATCCAGCTCGTTTAAGAGCTAAGCTG	GAAGCTCCGGGATCCAGCTC
CDK10_-_89753124.23-P1P2	CDK10	CCACCTTGTTGGGGGCCAGCGCTCGGCATGGGTTTAAGAGCTAAGCTG	GGGGCCAGCGCTCGGCATGG
CDK10_-_89753103.23-P1P2	CDK10	CCACCTTGTTGGCGCCTGCGCGCAAGAGAGGGTTTAAGAGCTAAGCTG	GCGCCTGCGCGCAAGAGAGG
CDK11A_+_1655695.23-P1P2	CDK11A	CCACCTTGTTGGACCGGCCGCGGCCCCGTAGGTTTAAGAGCTAAGCTG	GACCGGCCGCGGCCCCGTAG
CDK11A_+_1655752.23-P1P2	CDK11A	CCACCTTGTTGGCAGGAAGTGAGGATACTTCGTTTAAGAGCTAAGCTG	GCAGGAAGTGAGGATACTTC
CDK11A_+_1655742.23-P1P2	CDK11A	CCACCTTGTTGGGGATACTTCTGGCGAGCGCGTTTAAGAGCTAAGCTG	GGGATACTTCTGGCGAGCGC
CDK11A_+_1655770.23-P1P2	CDK11A	CCACCTTGTTGGCATCATTAGGCGTCAACACGTTTAAGAGCTAAGCTG	GCATCATTAGGCGTCAACAC
CDK11A_-_1655704.23-P1P2	CDK11A	CCACCTTGTTGGAGTCGGAACTCACCCCTACGTTTAAGAGCTAAGCTG	GAGTCGGAACTCACCCCTAC
CDK11B_+_1588798.23-ENST00000317673.7,ENST00000340677.5,ENST00000407249.3	CDK11B	CCACCTTGTTGGGCCATATTTTTTAAGTAAGGTTTAAGAGCTAAGCTG	GGCCATATTTTTTAAGTAAG
CDK11B_-_1588818.23-ENST00000317673.7,ENST00000340677.5,ENST00000407249.3	CDK11B	CCACCTTGTTGGACCACTTACTTAAAAAATAGTTTAAGAGCTAAGCTG	GACCACTTACTTAAAAAATA
CDK11B_-_1588699.23-ENST00000317673.7,ENST00000340677.5,ENST00000407249.3	CDK11B	CCACCTTGTTGGAATTTTTAGAATAGATTTTGTTTAAGAGCTAAGCTG	GAATTTTTAGAATAGATTTT
CDK11B_+_1588866.23-ENST00000317673.7,ENST00000340677.5,ENST00000407249.3	CDK11B	CCACCTTGTTGGTCTTCAGGAAAAGAAACGAGTTTAAGAGCTAAGCTG	GTCTTCAGGAAAAGAAACGA
CDK11B_+_1588853.23-ENST00000317673.7,ENST00000340677.5,ENST00000407249.3	CDK11B	CCACCTTGTTGGAAACGAAGGAAGGAACAAGGTTTAAGAGCTAAGCTG	GAAACGAAGGAAGGAACAAG
CDK11B_+_1588352.23-ENST00000341832.6	CDK11B	CCACCTTGTTGGGATCTTTAGCAGCATCATTGTTTAAGAGCTAAGCTG	GGATCTTTAGCAGCATCATT
CDK11B_-_1588699.23-ENST00000341832.6	CDK11B	CCACCTTGTTGGAATTTTTAGAATAGATTTTGTTTAAGAGCTAAGCTG	GAATTTTTAGAATAGATTTT
CDK11B_-_1588329.23-ENST00000341832.6	CDK11B	CCACCTTGTTGGagtgaagtgcaatacaacaGTTTAAGAGCTAAGCTG	Gagtgaagtgcaatacaaca
CDK11B_+_1588334.23-ENST00000341832.6	CDK11B	CCACCTTGTTGGTTGGGATGTTAGTGAGTAcGTTTAAGAGCTAAGCTG	GTTGGGATGTTAGTGAGTAc
CDK11B_+_1588642.23-ENST00000341832.6	CDK11B	CCACCTTGTTGGAATATTCAGTTGACATTAAGTTTAAGAGCTAAGCTG	GAATATTCAGTTGACATTAA
CDK12_+_37617979.23-P1P2	CDK12	CCACCTTGTTGGGTGAGAAGCCGACGGCCCGGTTTAAGAGCTAAGCTG	GGTGAGAAGCCGACGGCCCG
CDK12_-_37618045.23-P1P2	CDK12	CCACCTTGTTGGGGCCTGAGGACTGGCTCGGGTTTAAGAGCTAAGCTG	GGGCCTGAGGACTGGCTCGG
CDK12_-_37617819.23-P1P2	CDK12	CCACCTTGTTGGTGGTGTGGAGGTGAAACGGGTTTAAGAGCTAAGCTG	GTGGTGTGGAGGTGAAACGG
CDK12_+_37618135.23-P1P2	CDK12	CCACCTTGTTGGACCCTTCTACATGAGGTGGGTTTAAGAGCTAAGCTG	GACCCTTCTACATGAGGTGG
CDK12_+_37617986.23-P1P2	CDK12	CCACCTTGTTGGCCAGGAAGTGAGAAGCCGAGTTTAAGAGCTAAGCTG	GCCAGGAAGTGAGAAGCCGA
CDK13_-_39990121.23-P1P2	CDK13	CCACCTTGTTGGATTATCGTGGCGCTTTTCCGTTTAAGAGCTAAGCTG	GATTATCGTGGCGCTTTTCC
CDK13_-_39989713.23-P1P2	CDK13	CCACCTTGTTGGGCCACTTCCGAGGCGCCTGGTTTAAGAGCTAAGCTG	GGCCACTTCCGAGGCGCCTG
CDK13_-_39989840.23-P1P2	CDK13	CCACCTTGTTGGAGGGCGCGATGGAGTGAAGGTTTAAGAGCTAAGCTG	GAGGGCGCGATGGAGTGAAG
CDK13_-_39989852.23-P1P2	CDK13	CCACCTTGTTGGAGTGAAGCGGCGACGAAGGGTTTAAGAGCTAAGCTG	GAGTGAAGCGGCGACGAAGG
CDK13_-_39989849.23-P1P2	CDK13	CCACCTTGTTGGTGGAGTGAAGCGGCGACGAGTTTAAGAGCTAAGCTG	GTGGAGTGAAGCGGCGACGA
CDK14_+_90225794.23-P1P2	CDK14	CCACCTTGTTGGGCGACGCGCAGGTCTAGGGGTTTAAGAGCTAAGCTG	GGCGACGCGCAGGTCTAGGG
CDK14_+_90225797.23-P1P2	CDK14	CCACCTTGTTGGGAAGCGACGCGCAGGTCTAGTTTAAGAGCTAAGCTG	GGAAGCGACGCGCAGGTCTA
CDK14_+_90225779.23-P1P2	CDK14	CCACCTTGTTGGAGGGAGGCGAGCAGCAGGCGTTTAAGAGCTAAGCTG	GAGGGAGGCGAGCAGCAGGC
CDK14_-_90226163.23-P1P2	CDK14	CCACCTTGTTGGCGTTGTAGGCGGGGATCGAGTTTAAGAGCTAAGCTG	GCGTTGTAGGCGGGGATCGA
CDK14_-_90226184.23-P1P2	CDK14	CCACCTTGTTGGGCACAGTGCTAGGGACCCGGTTTAAGAGCTAAGCTG	GGCACAGTGCTAGGGACCCG
CDK15_-_202671498.23-ENST00000374598.4	CDK15	CCACCTTGTTGGAGTCAGCCTGAGACCACGGGTTTAAGAGCTAAGCTG	GAGTCAGCCTGAGACCACGG
CDK15_-_202671495.23-ENST00000374598.4	CDK15	CCACCTTGTTGGAGGAGTCAGCCTGAGACCAGTTTAAGAGCTAAGCTG	GAGGAGTCAGCCTGAGACCA
CDK15_+_202671879.23-ENST00000374598.4	CDK15	CCACCTTGTTGGGCTGTAGGGGAATAATCTAGTTTAAGAGCTAAGCTG	GGCTGTAGGGGAATAATCTA
CDK15_-_202671459.23-ENST00000374598.4	CDK15	CCACCTTGTTGGCATTGTTCAGAGGGAGGCGGTTTAAGAGCTAAGCTG	GCATTGTTCAGAGGGAGGCG
CDK15_-_202671315.23-ENST00000374598.4	CDK15	CCACCTTGTTGGTGCTGACCTCTGGCAAAAAGTTTAAGAGCTAAGCTG	GTGCTGACCTCTGGCAAAAA
CDK16_+_47078092.23-P1P2	CDK16	CCACCTTGTTGGGCATGCGCACGCAGGCGCTGTTTAAGAGCTAAGCTG	GGCATGCGCACGCAGGCGCT
CDK16_+_47078205.23-P1P2	CDK16	CCACCTTGTTGGTGAATCCGAGTGCTCACGGGTTTAAGAGCTAAGCTG	GTGAATCCGAGTGCTCACGG
CDK16_+_47078157.23-P1P2	CDK16	CCACCTTGTTGGGGAGTGGCGGCGGATCCCAGTTTAAGAGCTAAGCTG	GGGAGTGGCGGCGGATCCCA
CDK16_+_47078142.23-P1P2	CDK16	CCACCTTGTTGGCCCAGGGCCGAACAGCCAAGTTTAAGAGCTAAGCTG	GCCCAGGGCCGAACAGCCAA
CDK16_+_47078188.23-P1P2	CDK16	CCACCTTGTTGGGGCGGCTCGCGGCACAGAGGTTTAAGAGCTAAGCTG	GGGCGGCTCGCGGCACAGAG
CDK17_-_96793807.23-P1P2	CDK17	CCACCTTGTTGGCCCGAGGCGAGGCGAAGAGGTTTAAGAGCTAAGCTG	GCCCGAGGCGAGGCGAAGAG
CDK17_-_96793869.23-P1P2	CDK17	CCACCTTGTTGGATGCAAGTCCGGGTCTCAGGTTTAAGAGCTAAGCTG	GATGCAAGTCCGGGTCTCAG
CDK17_-_96793860.23-P1P2	CDK17	CCACCTTGTTGGGGCGACCGGATGCAAGTCCGTTTAAGAGCTAAGCTG	GGGCGACCGGATGCAAGTCC
CDK17_-_96793729.23-P1P2	CDK17	CCACCTTGTTGGGCGGCCGACCCGACACCAGGTTTAAGAGCTAAGCTG	GGCGGCCGACCCGACACCAG
CDK17_-_96794161.23-P1P2	CDK17	CCACCTTGTTGGGGGGAGCTCAGGAGACTGCGTTTAAGAGCTAAGCTG	GGGGGAGCTCAGGAGACTGC
CDK18_+_205474222.23-P1P2	CDK18	CCACCTTGTTGGAGATGGAGACTCCCTAAGGGTTTAAGAGCTAAGCTG	GAGATGGAGACTCCCTAAGG
CDK18_+_205474225.23-P1P2	CDK18	CCACCTTGTTGGCCCAGATGGAGACTCCCTAGTTTAAGAGCTAAGCTG	GCCCAGATGGAGACTCCCTA
CDK18_+_205473806.23-P1P2	CDK18	CCACCTTGTTGGCAACCTGAGCTGGCCgaggGTTTAAGAGCTAAGCTG	GCAACCTGAGCTGGCCgagg
CDK18_+_205473874.23-P1P2	CDK18	CCACCTTGTTGGCCGCTCCCTCCCGGGCACGGTTTAAGAGCTAAGCTG	GCCGCTCCCTCCCGGGCACG
CDK18_-_205474006.23-P1P2	CDK18	CCACCTTGTTGGCGCCGGGTATAAGGAGCAAGTTTAAGAGCTAAGCTG	GCGCCGGGTATAAGGAGCAA
CDK19_+_111136210.23-P1P2	CDK19	CCACCTTGTTGGCAAGGCGAGGCGGAAAGATGTTTAAGAGCTAAGCTG	GCAAGGCGAGGCGGAAAGAT
CDK19_-_111136247.23-P1P2	CDK19	CCACCTTGTTGGGCCTTGTAGACGTGACCGTGTTTAAGAGCTAAGCTG	GGCCTTGTAGACGTGACCGT
CDK19_+_111136227.23-P1P2	CDK19	CCACCTTGTTGGACCTACGGTCACGTCTACAGTTTAAGAGCTAAGCTG	GACCTACGGTCACGTCTACA
CDK19_+_111136611.23-P1P2	CDK19	CCACCTTGTTGGCCCACCAGGTTCCAAAACAGTTTAAGAGCTAAGCTG	GCCCACCAGGTTCCAAAACA
CDK19_+_111136250.23-P1P2	CDK19	CCACCTTGTTGGAAGGGTGCAAAGTGGGACGGTTTAAGAGCTAAGCTG	GAAGGGTGCAAAGTGGGACG
CDK2_-_56360605.23-P1P2	CDK2	CCACCTTGTTGGCGGTCGGGAACTCGGTGGGGTTTAAGAGCTAAGCTG	GCGGTCGGGAACTCGGTGGG
CDK2_-_56360602.23-P1P2	CDK2	CCACCTTGTTGGTGGCGGTCGGGAACTCGGTGTTTAAGAGCTAAGCTG	GTGGCGGTCGGGAACTCGGT
CDK2_+_56360661.23-P1P2	CDK2	CCACCTTGTTGGCCGTGGCCCCGGGTCGGGAGTTTAAGAGCTAAGCTG	GCCGTGGCCCCGGGTCGGGA
CDK2_-_56361096.23-P1P2	CDK2	CCACCTTGTTGGACTCCCTGGGGAGAGTATAGTTTAAGAGCTAAGCTG	GACTCCCTGGGGAGAGTATA
CDK2_-_56360608.23-P1P2	CDK2	CCACCTTGTTGGTCGGGAACTCGGTGGGAGGGTTTAAGAGCTAAGCTG	GTCGGGAACTCGGTGGGAGG
CDK20_+_90589424.23-P1P2	CDK20	CCACCTTGTTGGGCGAGCTCAGATCAGCGTGGTTTAAGAGCTAAGCTG	GGCGAGCTCAGATCAGCGTG
CDK20_+_90589392.23-P1P2	CDK20	CCACCTTGTTGGGTGGAGTTTGGAAGTTCAGGTTTAAGAGCTAAGCTG	GGTGGAGTTTGGAAGTTCAG
CDK20_+_90589421.23-P1P2	CDK20	CCACCTTGTTGGAGCTCAGATCAGCGTGGGGGTTTAAGAGCTAAGCTG	GAGCTCAGATCAGCGTGGGG
CDK20_-_90589076.23-P1P2	CDK20	CCACCTTGTTGGGGCCAGAGGCCCTCCTCGGGTTTAAGAGCTAAGCTG	GGGCCAGAGGCCCTCCTCGG
CDK20_+_90589064.23-P1P2	CDK20	CCACCTTGTTGGAGTCCTAGACCCCCGAGGAGTTTAAGAGCTAAGCTG	GAGTCCTAGACCCCCGAGGA
CDK2AP1_-_123755969.23-P1P2	CDK2AP1	CCACCTTGTTGGGCGGGCTCGGGAATCATGGGTTTAAGAGCTAAGCTG	GGCGGGCTCGGGAATCATGG
CDK2AP1_-_123755972.23-P1P2	CDK2AP1	CCACCTTGTTGGGGCTCGGGAATCATGGCGGGTTTAAGAGCTAAGCTG	GGGCTCGGGAATCATGGCGG
CDK2AP1_-_123755966.23-P1P2	CDK2AP1	CCACCTTGTTGGGGCGCGGGCTCGGGAATCAGTTTAAGAGCTAAGCTG	GGGCGCGGGCTCGGGAATCA
CDK2AP1_-_123756112.23-P1P2	CDK2AP1	CCACCTTGTTGGTCGCACGCGGCTCACTCACGTTTAAGAGCTAAGCTG	GTCGCACGCGGCTCACTCAC
CDK2AP1_-_123756331.23-P1P2	CDK2AP1	CCACCTTGTTGGCGGGCCGCGCCGGCAAATAGTTTAAGAGCTAAGCTG	GCGGGCCGCGCCGGCAAATA
CDK2AP2_-_67275976.23-P1P2	CDK2AP2	CCACCTTGTTGGTCGCGCCGAGGGGTCTTCCGTTTAAGAGCTAAGCTG	GTCGCGCCGAGGGGTCTTCC
CDK2AP2_-_67275599.23-P1P2	CDK2AP2	CCACCTTGTTGGCCAGCCGGCCGCTCCTCGGGTTTAAGAGCTAAGCTG	GCCAGCCGGCCGCTCCTCGG
CDK2AP2_+_67276083.23-P1P2	CDK2AP2	CCACCTTGTTGGGAAGCGCGCAAGGCACCGGGTTTAAGAGCTAAGCTG	GGAAGCGCGCAAGGCACCGG
CDK2AP2_+_67276086.23-P1P2	CDK2AP2	CCACCTTGTTGGGGAGAAGCGCGCAAGGCACGTTTAAGAGCTAAGCTG	GGGAGAAGCGCGCAAGGCAC
CDK2AP2_+_67275586.23-P1P2	CDK2AP2	CCACCTTGTTGGGCAGCCAACCCCCGAGGAGGTTTAAGAGCTAAGCTG	GGCAGCCAACCCCCGAGGAG
CDK2AP1_-_123755969.23-P1P2	CDK2AP1	CCACCTTGTTGGGCGGGCTCGGGAATCATGGGTTTAAGAGCTAAGCTG	GGCGGGCTCGGGAATCATGG
CDK2AP1_-_123755972.23-P1P2	CDK2AP1	CCACCTTGTTGGGGCTCGGGAATCATGGCGGGTTTAAGAGCTAAGCTG	GGGCTCGGGAATCATGGCGG
CDK2AP1_-_123755966.23-P1P2	CDK2AP1	CCACCTTGTTGGGGCGCGGGCTCGGGAATCAGTTTAAGAGCTAAGCTG	GGGCGCGGGCTCGGGAATCA
CDK2AP1_-_123756112.23-P1P2	CDK2AP1	CCACCTTGTTGGTCGCACGCGGCTCACTCACGTTTAAGAGCTAAGCTG	GTCGCACGCGGCTCACTCAC
CDK2AP1_-_123756331.23-P1P2	CDK2AP1	CCACCTTGTTGGCGGGCCGCGCCGGCAAATAGTTTAAGAGCTAAGCTG	GCGGGCCGCGCCGGCAAATA
CDK5RAP3_-_46048890.23-P1P2	CDK5RAP3	CCACCTTGTTGGGAGTCGAGATGCTGACCACGTTTAAGAGCTAAGCTG	GGAGTCGAGATGCTGACCAC
CDK5RAP3_+_46048567.23-P1P2	CDK5RAP3	CCACCTTGTTGGGGAGGGAGACCGGAGACACGTTTAAGAGCTAAGCTG	GGGAGGGAGACCGGAGACAC
CDK5RAP3_+_46048904.23-P1P2	CDK5RAP3	CCACCTTGTTGGAGCAGGTCTGGCCACAGATGTTTAAGAGCTAAGCTG	GAGCAGGTCTGGCCACAGAT
CDK5RAP3_+_46048915.23-P1P2	CDK5RAP3	CCACCTTGTTGGGCTATCAGGGAAGCAGGTCGTTTAAGAGCTAAGCTG	GGCTATCAGGGAAGCAGGTC
CDK5RAP3_+_46048706.23-P1P2	CDK5RAP3	CCACCTTGTTGGCCTGGCGGGAAACACGGTGGTTTAAGAGCTAAGCTG	GCCTGGCGGGAAACACGGTG
CDK7_-_68530895.23-P1P2	CDK7	CCACCTTGTTGGCTCTCTGGAAGGACGGGGAGTTTAAGAGCTAAGCTG	GCTCTCTGGAAGGACGGGGA
CDK7_-_68530696.23-P1P2	CDK7	CCACCTTGTTGGGGCGGGGATACTAAAGCGAGTTTAAGAGCTAAGCTG	GGGCGGGGATACTAAAGCGA
CDK7_+_68530767.23-P1P2	CDK7	CCACCTTGTTGGGCCCGACTCCAGCCGAAAAGTTTAAGAGCTAAGCTG	GGCCCGACTCCAGCCGAAAA
CDK7_-_68530717.23-P1P2	CDK7	CCACCTTGTTGGGAGCCCGGTGGACGGAAGTGTTTAAGAGCTAAGCTG	GGAGCCCGGTGGACGGAAGT
CDK7_+_68531106.23-P1P2	CDK7	CCACCTTGTTGGTTCCTGAGCAGACTCGCGGGTTTAAGAGCTAAGCTG	GTTCCTGAGCAGACTCGCGG
CDK9_+_130548739.23-P1P2	CDK9	CCACCTTGTTGGGAGATCCCGCTCCCCTCACGTTTAAGAGCTAAGCTG	GGAGATCCCGCTCCCCTCAC
CDK9_-_130547862.23-P1P2	CDK9	CCACCTTGTTGGTCTCGGGCCGTCTCCTAGTGTTTAAGAGCTAAGCTG	GTCTCGGGCCGTCTCCTAGT
CDK9_+_130548853.23-P1P2	CDK9	CCACCTTGTTGGGGGCTGGGCTAGGTACCCAGTTTAAGAGCTAAGCTG	GGGGCTGGGCTAGGTACCCA
CDK9_-_130548749.23-P1P2	CDK9	CCACCTTGTTGGGCAGAGAGGCGCCCGTGAGGTTTAAGAGCTAAGCTG	GGCAGAGAGGCGCCCGTGAG
CDK9_-_130548401.23-P1P2	CDK9	CCACCTTGTTGGcggcggcagcagcgactggGTTTAAGAGCTAAGCTG	Gcggcggcagcagcgactgg
CDKN1A_-_36646575.23-P1P2	CDKN1A	CCACCTTGTTGGGCACCGAGGCACTCAGAGGGTTTAAGAGCTAAGCTG	GGCACCGAGGCACTCAGAGG
CDKN1A_+_36646518.23-P1P2	CDKN1A	CCACCTTGTTGGGCCCAGCTCCGGCTCCACAGTTTAAGAGCTAAGCTG	GGCCCAGCTCCGGCTCCACA
CDKN1A_+_36646528.23-P1P2	CDKN1A	CCACCTTGTTGGGCGAATCCGCGCCCAGCTCGTTTAAGAGCTAAGCTG	GGCGAATCCGCGCCCAGCTC
CDKN1A_-_36646586.23-P1P2	CDKN1A	CCACCTTGTTGGCTCAGAGGAGGTGAGAGAGGTTTAAGAGCTAAGCTG	GCTCAGAGGAGGTGAGAGAG
CDKN1A_-_36646538.23-P1P2	CDKN1A	CCACCTTGTTGGTCCTTGTGGAGCCGGAGCTGTTTAAGAGCTAAGCTG	GTCCTTGTGGAGCCGGAGCT
CDKN1B_+_12870313.23-P1P2	CDKN1B	CCACCTTGTTGGCAATATGGCGGTGGAAGGGGTTTAAGAGCTAAGCTG	GCAATATGGCGGTGGAAGGG
CDKN1B_-_12870352.23-P1P2	CDKN1B	CCACCTTGTTGGATTGGGCCACTAAAAAAAGGTTTAAGAGCTAAGCTG	GATTGGGCCACTAAAAAAAG
CDKN1B_+_12870316.23-P1P2	CDKN1B	CCACCTTGTTGGGCCCAATATGGCGGTGGAAGTTTAAGAGCTAAGCTG	GGCCCAATATGGCGGTGGAA
CDKN1B_-_12870766.23-P1P2	CDKN1B	CCACCTTGTTGGGAGGCGGTCGTGCAGACCCGTTTAAGAGCTAAGCTG	GGAGGCGGTCGTGCAGACCC
CDKN1B_+_12870802.23-P1P2	CDKN1B	CCACCTTGTTGGGTCCATCCGCTCCAGGCTAGTTTAAGAGCTAAGCTG	GGTCCATCCGCTCCAGGCTA
CDKN2A_+_21994035.23-P1	CDKN2A	CCACCTTGTTGGTCTAGCCCAGGCTAGGAGGGTTTAAGAGCTAAGCTG	GTCTAGCCCAGGCTAGGAGG
CDKN2A_+_21994383.23-P1	CDKN2A	CCACCTTGTTGGGAGTGGCGCTGCTCACCTCGTTTAAGAGCTAAGCTG	GGAGTGGCGCTGCTCACCTC
CDKN2A_+_21994326.23-P1	CDKN2A	CCACCTTGTTGGCCTGGAGGCGGCGAGAACAGTTTAAGAGCTAAGCTG	GCCTGGAGGCGGCGAGAACA
CDKN2A_+_21994362.23-P1	CDKN2A	CCACCTTGTTGGGTGCCAAAGGGCGGCGCAGGTTTAAGAGCTAAGCTG	GGTGCCAAAGGGCGGCGCAG
CDKN2A_-_21994389.23-P1	CDKN2A	CCACCTTGTTGGCGCCGCCCTTTGGCACCAGGTTTAAGAGCTAAGCTG	GCGCCGCCCTTTGGCACCAG
CDKN2A_-_21974795.23-P2	CDKN2A	CCACCTTGTTGGTGGCCAGCCAGTCAGCCGAGTTTAAGAGCTAAGCTG	GTGGCCAGCCAGTCAGCCGA
CDKN2A_+_21974424.23-P2	CDKN2A	CCACCTTGTTGGGCTGAGAAGATCTGAAGGGGTTTAAGAGCTAAGCTG	GGCTGAGAAGATCTGAAGGG
CDKN2A_-_21974525.23-P2	CDKN2A	CCACCTTGTTGGCCAGGGCGTCGCCAGGAGGGTTTAAGAGCTAAGCTG	GCCAGGGCGTCGCCAGGAGG
CDKN2A_+_21974671.23-P2	CDKN2A	CCACCTTGTTGGGTCGGAGGCCGATCCAGGTGTTTAAGAGCTAAGCTG	GGTCGGAGGCCGATCCAGGT
CDKN2A_+_21974625.23-P2	CDKN2A	CCACCTTGTTGGGGATGGCGGGCGACTCTGGGTTTAAGAGCTAAGCTG	GGGATGGCGGGCGACTCTGG
CDKN2AIP_-_184365854.23-P1P2	CDKN2AIP	CCACCTTGTTGGCCTGCGGAGGGGCGTTATCGTTTAAGAGCTAAGCTG	GCCTGCGGAGGGGCGTTATC
CDKN2AIP_-_184366159.23-P1P2	CDKN2AIP	CCACCTTGTTGGCGAGAGCGGGACCCGAAACGTTTAAGAGCTAAGCTG	GCGAGAGCGGGACCCGAAAC
CDKN2AIP_+_184366219.23-P1P2	CDKN2AIP	CCACCTTGTTGGGGGACGCTGCCTCACTCACGTTTAAGAGCTAAGCTG	GGGGACGCTGCCTCACTCAC
CDKN2AIP_+_184365872.23-P1P2	CDKN2AIP	CCACCTTGTTGGGCGAGCGGCCCTGTCACTGGTTTAAGAGCTAAGCTG	GGCGAGCGGCCCTGTCACTG
CDKN2AIP_-_184365844.23-P1P2	CDKN2AIP	CCACCTTGTTGGGGTCTTTAGGCCTGCGGAGGTTTAAGAGCTAAGCTG	GGGTCTTTAGGCCTGCGGAG
CDKN2AIPNL_+_133747534.23-P1P2	CDKN2AIPNL	CCACCTTGTTGGCGGCGGGCACCATGGTCGGGTTTAAGAGCTAAGCTG	GCGGCGGGCACCATGGTCGG
CDKN2AIPNL_+_133747526.23-P1P2	CDKN2AIPNL	CCACCTTGTTGGACCATGGTCGGTGGCGAGGGTTTAAGAGCTAAGCTG	GACCATGGTCGGTGGCGAGG
CDKN2AIPNL_+_133747553.23-P1P2	CDKN2AIPNL	CCACCTTGTTGGGCTATCCGGTCCTCGGCTGGTTTAAGAGCTAAGCTG	GGCTATCCGGTCCTCGGCTG
CDKN2AIPNL_-_133747155.23-P1P2	CDKN2AIPNL	CCACCTTGTTGGtctttccaaggGGCCTCCAGTTTAAGAGCTAAGCTG	GtctttccaaggGGCCTCCA
CDKN2AIPNL_+_133747541.23-P1P2	CDKN2AIPNL	CCACCTTGTTGGTCGGCTGCGGCGGGCACCAGTTTAAGAGCTAAGCTG	GTCGGCTGCGGCGGGCACCA
CDKN2AIP_-_184365854.23-P1P2	CDKN2AIP	CCACCTTGTTGGCCTGCGGAGGGGCGTTATCGTTTAAGAGCTAAGCTG	GCCTGCGGAGGGGCGTTATC
CDKN2AIP_-_184366159.23-P1P2	CDKN2AIP	CCACCTTGTTGGCGAGAGCGGGACCCGAAACGTTTAAGAGCTAAGCTG	GCGAGAGCGGGACCCGAAAC
CDKN2AIP_+_184366219.23-P1P2	CDKN2AIP	CCACCTTGTTGGGGGACGCTGCCTCACTCACGTTTAAGAGCTAAGCTG	GGGGACGCTGCCTCACTCAC
CDKN2AIP_+_184365872.23-P1P2	CDKN2AIP	CCACCTTGTTGGGCGAGCGGCCCTGTCACTGGTTTAAGAGCTAAGCTG	GGCGAGCGGCCCTGTCACTG
CDKN2AIP_-_184365844.23-P1P2	CDKN2AIP	CCACCTTGTTGGGGTCTTTAGGCCTGCGGAGGTTTAAGAGCTAAGCTG	GGGTCTTTAGGCCTGCGGAG
CDKN2AIPNL_+_133747534.23-P1P2	CDKN2AIPNL	CCACCTTGTTGGCGGCGGGCACCATGGTCGGGTTTAAGAGCTAAGCTG	GCGGCGGGCACCATGGTCGG
CDKN2AIPNL_+_133747526.23-P1P2	CDKN2AIPNL	CCACCTTGTTGGACCATGGTCGGTGGCGAGGGTTTAAGAGCTAAGCTG	GACCATGGTCGGTGGCGAGG
CDKN2AIPNL_+_133747553.23-P1P2	CDKN2AIPNL	CCACCTTGTTGGGCTATCCGGTCCTCGGCTGGTTTAAGAGCTAAGCTG	GGCTATCCGGTCCTCGGCTG
CDKN2AIPNL_-_133747155.23-P1P2	CDKN2AIPNL	CCACCTTGTTGGtctttccaaggGGCCTCCAGTTTAAGAGCTAAGCTG	GtctttccaaggGGCCTCCA
CDKN2AIPNL_+_133747541.23-P1P2	CDKN2AIPNL	CCACCTTGTTGGTCGGCTGCGGCGGGCACCAGTTTAAGAGCTAAGCTG	GTCGGCTGCGGCGGGCACCA
CDKN2D_+_10679673.23-P1P2	CDKN2D	CCACCTTGTTGGCCCCTGGCGGCTGCCTCAGGTTTAAGAGCTAAGCTG	GCCCCTGGCGGCTGCCTCAG
CDKN2D_+_10679551.23-P1P2	CDKN2D	CCACCTTGTTGGcccgcgggcggccgAGGGTGTTTAAGAGCTAAGCTG	GcccgcgggcggccgAGGGT
CDKN2D_+_10679629.23-P1P2	CDKN2D	CCACCTTGTTGGCAGACCCCGCCCGGCGAGGGTTTAAGAGCTAAGCTG	GCAGACCCCGCCCGGCGAGG
CDKN2D_-_10679219.23-P1P2	CDKN2D	CCACCTTGTTGGGTCTTGCCGAAGCGGTTGAGTTTAAGAGCTAAGCTG	GGTCTTGCCGAAGCGGTTGA
CDKN2D_+_10679612.23-P1P2	CDKN2D	CCACCTTGTTGGGGAGGAGGGAGGGTGAGTTGTTTAAGAGCTAAGCTG	GGGAGGAGGGAGGGTGAGTT
CDT1_+_88870234.23-P1P2	CDT1	CCACCTTGTTGGACGCGGCGCTGCTCCATGGGTTTAAGAGCTAAGCTG	GACGCGGCGCTGCTCCATGG
CDT1_+_88870258.23-P1P2	CDT1	CCACCTTGTTGGcggcggcgcgcgAAGAAGTGTTTAAGAGCTAAGCTG	GcggcggcgcgcgAAGAAGT
CDT1_-_88870686.23-P1P2	CDT1	CCACCTTGTTGGATGAGCAGGAGGCACTGGGGTTTAAGAGCTAAGCTG	GATGAGCAGGAGGCACTGGG
CDT1_-_88871385.23-P1P2	CDT1	CCACCTTGTTGGGGCCCAGCGAGCCTGTCAGGTTTAAGAGCTAAGCTG	GGGCCCAGCGAGCCTGTCAG
CDT1_+_88870237.23-P1P2	CDT1	CCACCTTGTTGGGTGACGCGGCGCTGCTCCAGTTTAAGAGCTAAGCTG	GGTGACGCGGCGCTGCTCCA
CEBPG_-_33864240.23-P1P2	CEBPG	CCACCTTGTTGGAACTCTGTGAGGGACGCCGGTTTAAGAGCTAAGCTG	GAACTCTGTGAGGGACGCCG
CEBPG_+_33864675.23-P1P2	CEBPG	CCACCTTGTTGGGGAGCGACGGTTACGAAACGTTTAAGAGCTAAGCTG	GGGAGCGACGGTTACGAAAC
CEBPG_-_33864838.23-P1P2	CEBPG	CCACCTTGTTGGGGGCGCCCTGAGAACGGGGGTTTAAGAGCTAAGCTG	GGGGCGCCCTGAGAACGGGG
CEBPG_+_33865047.23-P1P2	CEBPG	CCACCTTGTTGGcagcgcgggggtcgacgggGTTTAAGAGCTAAGCTG	Gcagcgcgggggtcgacggg
CEBPG_+_33865050.23-P1P2	CEBPG	CCACCTTGTTGGgggcagcgcgggggtcgacGTTTAAGAGCTAAGCTG	Ggggcagcgcgggggtcgac
CECR2_+_17956676.23-P1P2	CECR2	CCACCTTGTTGGCTGAAGCAGGCAGGCAATCGTTTAAGAGCTAAGCTG	GCTGAAGCAGGCAGGCAATC
CECR2_-_17956852.23-P1P2	CECR2	CCACCTTGTTGGCACGGGACACTGTAGATGGGTTTAAGAGCTAAGCTG	GCACGGGACACTGTAGATGG
CECR2_+_17956684.23-P1P2	CECR2	CCACCTTGTTGGTAGCAGCCCTGAAGCAGGCGTTTAAGAGCTAAGCTG	GTAGCAGCCCTGAAGCAGGC
CECR2_+_17956639.23-P1P2	CECR2	CCACCTTGTTGGACGTCATCTCTGTGAAGAGGTTTAAGAGCTAAGCTG	GACGTCATCTCTGTGAAGAG
CECR2_+_17956618.23-P1P2	CECR2	CCACCTTGTTGGGCTTCTAACTCCTGAGGGAGTTTAAGAGCTAAGCTG	GGCTTCTAACTCCTGAGGGA
CENPF_-_214776686.23-P1P2	CENPF	CCACCTTGTTGGTGAGCGTCCTGACTGGGTCGTTTAAGAGCTAAGCTG	GTGAGCGTCCTGACTGGGTC
CENPF_-_214776800.23-P1P2	CENPF	CCACCTTGTTGGATCACTCTCCCGGCCCTGTGTTTAAGAGCTAAGCTG	GATCACTCTCCCGGCCCTGT
CENPF_-_214776566.23-P1P2	CENPF	CCACCTTGTTGGGCGAATTGGGCACCGGTGGGTTTAAGAGCTAAGCTG	GGCGAATTGGGCACCGGTGG
CENPF_-_214776554.23-P1P2	CENPF	CCACCTTGTTGGGACCAGAAGCGGGCGAATTGTTTAAGAGCTAAGCTG	GGACCAGAAGCGGGCGAATT
CENPF_+_214776771.23-P1P2	CENPF	CCACCTTGTTGGGCCGGGAGAGTGATCCCAGGTTTAAGAGCTAAGCTG	GGCCGGGAGAGTGATCCCAG
CEP164_+_117199252.23-P1P2	CEP164	CCACCTTGTTGGTGGAGTGCGCCGAGTAGAAGTTTAAGAGCTAAGCTG	GTGGAGTGCGCCGAGTAGAA
CEP164_-_117199076.23-P1P2	CEP164	CCACCTTGTTGGCCCCCCGGGTCCAAATCCGGTTTAAGAGCTAAGCTG	GCCCCCCGGGTCCAAATCCG
CEP164_-_117198944.23-P1P2	CEP164	CCACCTTGTTGGGGTGAGTGAGCAGCGGGTCGTTTAAGAGCTAAGCTG	GGGTGAGTGAGCAGCGGGTC
CEP164_-_117198725.23-P1P2	CEP164	CCACCTTGTTGGTAGTTGAGGACCTCATCGAGTTTAAGAGCTAAGCTG	GTAGTTGAGGACCTCATCGA
CEP164_+_117199308.23-P1P2	CEP164	CCACCTTGTTGGaggtctggctggagtagttGTTTAAGAGCTAAGCTG	Gaggtctggctggagtagtt
CEP63_-_134205095.23-P1P2	CEP63	CCACCTTGTTGGGCGGCAACCCTGTAACCGCGTTTAAGAGCTAAGCTG	GGCGGCAACCCTGTAACCGC
CEP63_-_134205066.23-P1P2	CEP63	CCACCTTGTTGGTAACGGCGGGAAGGCTCAGGTTTAAGAGCTAAGCTG	GTAACGGCGGGAAGGCTCAG
CEP63_-_134204602.23-P1P2	CEP63	CCACCTTGTTGGAGGCAGGATGTACCAAACGGTTTAAGAGCTAAGCTG	GAGGCAGGATGTACCAAACG
CEP63_-_134204996.23-P1P2	CEP63	CCACCTTGTTGGACAAACGCGCCGACTACAGGTTTAAGAGCTAAGCTG	GACAAACGCGCCGACTACAG
CEP63_-_134204569.23-P1P2	CEP63	CCACCTTGTTGGACAGGCCGTCCCTCAGCTGGTTTAAGAGCTAAGCTG	GACAGGCCGTCCCTCAGCTG
CERS1_+_19006919.23-P1P2	CERS1	CCACCTTGTTGGcggcTCCGTCGGCTACCGCGTTTAAGAGCTAAGCTG	GcggcTCCGTCGGCTACCGC
CERS1_+_19006897.23-P1P2	CERS1	CCACCTTGTTGGCGggcgcaggcgacgggcaGTTTAAGAGCTAAGCTG	GCGggcgcaggcgacgggca
CERS1_+_19006515.23-P1P2	CERS1	CCACCTTGTTGGCTGGCTGCTGCGGATGAAGGTTTAAGAGCTAAGCTG	GCTGGCTGCTGCGGATGAAG
CERS1_-_19006712.23-P1P2	CERS1	CCACCTTGTTGGCCAGCAGCAGCAGCTCGGGGTTTAAGAGCTAAGCTG	GCCAGCAGCAGCAGCTCGGG
CERS1_+_19006877.23-P1P2	CERS1	CCACCTTGTTGGggcgggcgagcgggcggtaGTTTAAGAGCTAAGCTG	Gggcgggcgagcgggcggta
CETN2_+_151999287.23-P1	CETN2	CCACCTTGTTGGGCCGAGTCAGTGTACACGTGTTTAAGAGCTAAGCTG	GGCCGAGTCAGTGTACACGT
CETN2_+_151999272.23-P1	CETN2	CCACCTTGTTGGACGTCGGTTGCCTAACAACGTTTAAGAGCTAAGCTG	GACGTCGGTTGCCTAACAAC
CETN2_+_151999266.23-P1	CETN2	CCACCTTGTTGGGTTGCCTAACAACCGGCAGGTTTAAGAGCTAAGCTG	GGTTGCCTAACAACCGGCAG
CETN2_+_151999213.23-P1	CETN2	CCACCTTGTTGGTGTCGCGCCCCACGCCCAGGTTTAAGAGCTAAGCTG	GTGTCGCGCCCCACGCCCAG
CETN2_-_151999283.23-P1	CETN2	CCACCTTGTTGGGAGTCCGCTGCCGGTTGTTGTTTAAGAGCTAAGCTG	GGAGTCCGCTGCCGGTTGTT
CETN2_-_151998124.23-P2	CETN2	CCACCTTGTTGGGAGGAAAGGAAGGGCAGTAGTTTAAGAGCTAAGCTG	GGAGGAAAGGAAGGGCAGTA
CETN2_+_151997723.23-P2	CETN2	CCACCTTGTTGGGGACAGGAAAAATGAACTTGTTTAAGAGCTAAGCTG	GGGACAGGAAAAATGAACTT
CETN2_-_151998167.23-P2	CETN2	CCACCTTGTTGGTTCAGTTCTTTAACATCTAGTTTAAGAGCTAAGCTG	GTTCAGTTCTTTAACATCTA
CETN2_+_151997743.23-P2	CETN2	CCACCTTGTTGGAAGTGAAATTGATAAGGAAGTTTAAGAGCTAAGCTG	GAAGTGAAATTGATAAGGAA
CETN2_-_151998128.23-P2	CETN2	CCACCTTGTTGGAAAGGAAGGGCAGTACGGCGTTTAAGAGCTAAGCTG	GAAAGGAAGGGCAGTACGGC
CHAF1A_+_4402728.23-P1P2	CHAF1A	CCACCTTGTTGGGGCAGCTCGACCTCCTCTCGTTTAAGAGCTAAGCTG	GGGCAGCTCGACCTCCTCTC
CHAF1A_-_4402698.23-P1P2	CHAF1A	CCACCTTGTTGGgcgggagggcgaagagcagGTTTAAGAGCTAAGCTG	Ggcgggagggcgaagagcag
CHAF1A_+_4402699.23-P1P2	CHAF1A	CCACCTTGTTGGGGCGCGGGCTCCCCTCAGgGTTTAAGAGCTAAGCTG	GGGCGCGGGCTCCCCTCAGg
CHAF1A_+_4403014.23-P1P2	CHAF1A	CCACCTTGTTGGGCGCCGGAAACAAACAATAGTTTAAGAGCTAAGCTG	GGCGCCGGAAACAAACAATA
CHAF1A_-_4403070.23-P1P2	CHAF1A	CCACCTTGTTGGCGTCCCTCCAGGACTCTCTGTTTAAGAGCTAAGCTG	GCGTCCCTCCAGGACTCTCT
CHAF1B_-_37757754.23-P1P2	CHAF1B	CCACCTTGTTGGGTCCGGGTCCCTCCAGGTAGTTTAAGAGCTAAGCTG	GGTCCGGGTCCCTCCAGGTA
CHAF1B_+_37757741.23-P1P2	CHAF1B	CCACCTTGTTGGCAGGGAAGCCGTACCTGGAGTTTAAGAGCTAAGCTG	GCAGGGAAGCCGTACCTGGA
CHAF1B_+_37757724.23-P1P2	CHAF1B	CCACCTTGTTGGGAGGGACCCGGACAGTCAGGTTTAAGAGCTAAGCTG	GGAGGGACCCGGACAGTCAG
CHAF1B_+_37757745.23-P1P2	CHAF1B	CCACCTTGTTGGGGGCCAGGGAAGCCGTACCGTTTAAGAGCTAAGCTG	GGGGCCAGGGAAGCCGTACC
CHAF1B_+_37757735.23-P1P2	CHAF1B	CCACCTTGTTGGAGCCGTACCTGGAGGGACCGTTTAAGAGCTAAGCTG	GAGCCGTACCTGGAGGGACC
CHCHD6_-_126423127.23-P1P2	CHCHD6	CCACCTTGTTGGTGGAGCCGGGTCTCGGGTCGTTTAAGAGCTAAGCTG	GTGGAGCCGGGTCTCGGGTC
CHCHD6_+_126423111.23-P1P2	CHCHD6	CCACCTTGTTGGAGCCACCAGACCCGAGACCGTTTAAGAGCTAAGCTG	GAGCCACCAGACCCGAGACC
CHCHD6_-_126423495.23-P1P2	CHCHD6	CCACCTTGTTGGCGAGGCCCCTGGGACACGAGTTTAAGAGCTAAGCTG	GCGAGGCCCCTGGGACACGA
CHCHD6_-_126423525.23-P1P2	CHCHD6	CCACCTTGTTGGGCCACGTCCTGGCTCCGGTGTTTAAGAGCTAAGCTG	GGCCACGTCCTGGCTCCGGT
CHCHD6_+_126423095.23-P1P2	CHCHD6	CCACCTTGTTGGACCCGGCTCCAGAGCAACCGTTTAAGAGCTAAGCTG	GACCCGGCTCCAGAGCAACC
CHD1L_+_146714781.23-P1P2	CHD1L	CCACCTTGTTGGAGGCCGTCCAACTCTTCAGGTTTAAGAGCTAAGCTG	GAGGCCGTCCAACTCTTCAG
CHD1L_+_146714837.23-P1P2	CHD1L	CCACCTTGTTGGGGCCGGGACCCAAACCCACGTTTAAGAGCTAAGCTG	GGGCCGGGACCCAAACCCAC
CHD1L_-_146714409.23-P1P2	CHD1L	CCACCTTGTTGGAGCGCCTGGCTTCTTACTGGTTTAAGAGCTAAGCTG	GAGCGCCTGGCTTCTTACTG
CHD1L_-_146714755.23-P1P2	CHD1L	CCACCTTGTTGGGGCCTGTGGAGGGGAAACGGTTTAAGAGCTAAGCTG	GGGCCTGTGGAGGGGAAACG
CHD1L_-_146714437.23-P1P2	CHD1L	CCACCTTGTTGGACTGAGGGCCGAGCCGAGGGTTTAAGAGCTAAGCTG	GACTGAGGGCCGAGCCGAGG
CHCHD2_-_56174016.23-P1P2	CHCHD2	CCACCTTGTTGGTCATTGCCCCAGTAGAGTCGTTTAAGAGCTAAGCTG	GTCATTGCCCCAGTAGAGTC
CHCHD2_+_56174001.23-P1P2	CHCHD2	CCACCTTGTTGGGGCCGTCCGGACTCTACTGGTTTAAGAGCTAAGCTG	GGGCCGTCCGGACTCTACTG
CHCHD2_-_56174139.23-P1P2	CHCHD2	CCACCTTGTTGGACGGCTAGGCCTCCGGACGGTTTAAGAGCTAAGCTG	GACGGCTAGGCCTCCGGACG
CHCHD2_-_56174187.23-P1P2	CHCHD2	CCACCTTGTTGGTCTGAGGAGACCGGAAGATGTTTAAGAGCTAAGCTG	GTCTGAGGAGACCGGAAGAT
CHCHD2_+_56174130.23-P1P2	CHCHD2	CCACCTTGTTGGTCGGTGGTTGTCCCACGTCGTTTAAGAGCTAAGCTG	GTCGGTGGTTGTCCCACGTC
CHD2_+_93443587.23-P1	CHD2	CCACCTTGTTGGGCAGAGCGCGCTCTCTCTAGTTTAAGAGCTAAGCTG	GGCAGAGCGCGCTCTCTCTA
CHD2_+_93443615.23-P1	CHD2	CCACCTTGTTGGGTTGCGTAAAGTGAGGCAAGTTTAAGAGCTAAGCTG	GGTTGCGTAAAGTGAGGCAA
CHD2_+_93443780.23-P1	CHD2	CCACCTTGTTGGACGACCTGGGCTCTCAGTAGTTTAAGAGCTAAGCTG	GACGACCTGGGCTCTCAGTA
CHD2_+_93443621.23-P1	CHD2	CCACCTTGTTGGGGGAAAGTTGCGTAAAGTGGTTTAAGAGCTAAGCTG	GGGGAAAGTTGCGTAAAGTG
CHD2_-_93443542.23-P1	CHD2	CCACCTTGTTGGTGTAGAGAGTGTCAATCAAGTTTAAGAGCTAAGCTG	GTGTAGAGAGTGTCAATCAA
CHD2_+_93425965.23-P2	CHD2	CCACCTTGTTGGCAACATGGCCTCTTCGCTgGTTTAAGAGCTAAGCTG	GCAACATGGCCTCTTCGCTg
CHD2_-_93426037.23-P2	CHD2	CCACCTTGTTGGGAGGGAGTAAAGCCTAGAGGTTTAAGAGCTAAGCTG	GGAGGGAGTAAAGCCTAGAG
CHD2_+_93426278.23-P2	CHD2	CCACCTTGTTGGTCCGAGGCGGCAACCGCAGGTTTAAGAGCTAAGCTG	GTCCGAGGCGGCAACCGCAG
CHD2_+_93425962.23-P2	CHD2	CCACCTTGTTGGCATGGCCTCTTCGCTgcggGTTTAAGAGCTAAGCTG	GCATGGCCTCTTCGCTgcgg
CHD2_-_93426044.23-P2	CHD2	CCACCTTGTTGGTAAAGCCTAGAGAGGAGACGTTTAAGAGCTAAGCTG	GTAAAGCCTAGAGAGGAGAC
PTCHD2_-_11539616.23-P1P2	PTCHD2	CCACCTTGTTGGCCCCGGGAAAGACGGTCAGGTTTAAGAGCTAAGCTG	GCCCCGGGAAAGACGGTCAG
PTCHD2_+_11539248.23-P1P2	PTCHD2	CCACCTTGTTGGTCCAGGGCAAGCAGACCGCGTTTAAGAGCTAAGCTG	GTCCAGGGCAAGCAGACCGC
PTCHD2_+_11539636.23-P1P2	PTCHD2	CCACCTTGTTGGGCTGGGGCCCGGTCGTAGAGTTTAAGAGCTAAGCTG	GGCTGGGGCCCGGTCGTAGA
PTCHD2_-_11539171.23-P1P2	PTCHD2	CCACCTTGTTGGGGAGCCCGGACCCAAACAAGTTTAAGAGCTAAGCTG	GGGAGCCCGGACCCAAACAA
PTCHD2_+_11539263.23-P1P2	PTCHD2	CCACCTTGTTGGGGGCTCCCCCTCCGCTCCAGTTTAAGAGCTAAGCTG	GGGGCTCCCCCTCCGCTCCA
CHCHD5_-_113342216.23-P1P2	CHCHD5	CCACCTTGTTGGGACAGCCCTACGCCGGCAAGTTTAAGAGCTAAGCTG	GGACAGCCCTACGCCGGCAA
CHCHD5_+_113342246.23-P1P2	CHCHD5	CCACCTTGTTGGGGGAGCGGCAGCACGTATGGTTTAAGAGCTAAGCTG	GGGGAGCGGCAGCACGTATG
CHCHD5_+_113342615.23-P1P2	CHCHD5	CCACCTTGTTGGGGTCCCAGGCAGATCTGGAGTTTAAGAGCTAAGCTG	GGGTCCCAGGCAGATCTGGA
CHCHD5_+_113342480.23-P1P2	CHCHD5	CCACCTTGTTGGGCCGGACCTGGGGTACTGGGTTTAAGAGCTAAGCTG	GGCCGGACCTGGGGTACTGG
CHCHD5_+_113342242.23-P1P2	CHCHD5	CCACCTTGTTGGGCGGCAGCACGTATGGGGTGTTTAAGAGCTAAGCTG	GGCGGCAGCACGTATGGGGT
CHD5_-_6240354.23-P1P2	CHD5	CCACCTTGTTGGCGCAGCCGGCCGAGGGTGGGTTTAAGAGCTAAGCTG	GCGCAGCCGGCCGAGGGTGG
CHD5_-_6240357.23-P1P2	CHD5	CCACCTTGTTGGAGCCGGCCGAGGGTGGCGGGTTTAAGAGCTAAGCTG	GAGCCGGCCGAGGGTGGCGG
CHD5_+_6240003.23-P1P2	CHD5	CCACCTTGTTGGAGAATGAGGACGAGATGTCGTTTAAGAGCTAAGCTG	GAGAATGAGGACGAGATGTC
CHD5_-_6240049.23-P1P2	CHD5	CCACCTTGTTGGTCTCCTCGGCGAACAGCCGGTTTAAGAGCTAAGCTG	GTCTCCTCGGCGAACAGCCG
CHD5_-_6240348.23-P1P2	CHD5	CCACCTTGTTGGGAGTCCCGCAGCCGGCCGAGTTTAAGAGCTAAGCTG	GGAGTCCCGCAGCCGGCCGA
CHEK1_+_125496255.23-P1P2	CHEK1	CCACCTTGTTGGATGGGGCAGAAAACGCCTGGTTTAAGAGCTAAGCTG	GATGGGGCAGAAAACGCCTG
CHEK1_+_125496272.23-P1P2	CHEK1	CCACCTTGTTGGAGGATATAGGGAGCGGTATGTTTAAGAGCTAAGCTG	GAGGATATAGGGAGCGGTAT
CHEK1_-_125495934.23-P1P2	CHEK1	CCACCTTGTTGGAAGGGCGGCCGGTAGAGTAGTTTAAGAGCTAAGCTG	GAAGGGCGGCCGGTAGAGTA
CHEK1_-_125495912.23-P1P2	CHEK1	CCACCTTGTTGGGGCAAAGGACAGTCCGGTGGTTTAAGAGCTAAGCTG	GGGCAAAGGACAGTCCGGTG
CHEK1_+_125496278.23-P1P2	CHEK1	CCACCTTGTTGGAGGAAGAGGATATAGGGAGGTTTAAGAGCTAAGCTG	GAGGAAGAGGATATAGGGAG
CHEK2_+_29137741.23-P1P2	CHEK2	CCACCTTGTTGGTCACGCGGTGAGTCATATGGTTTAAGAGCTAAGCTG	GTCACGCGGTGAGTCATATG
CHEK2_+_29138256.23-P1P2	CHEK2	CCACCTTGTTGGCTGCAGCGCTCGGCACTGTGTTTAAGAGCTAAGCTG	GCTGCAGCGCTCGGCACTGT
CHEK2_+_29137301.23-P1P2	CHEK2	CCACCTTGTTGGGGATAGGGTGGCCAGAAGTGTTTAAGAGCTAAGCTG	GGGATAGGGTGGCCAGAAGT
CHEK2_+_29137755.23-P1P2	CHEK2	CCACCTTGTTGGGGCTCCAGGTGGGCTCACGGTTTAAGAGCTAAGCTG	GGGCTCCAGGTGGGCTCACG
CHEK2_+_29137765.23-P1P2	CHEK2	CCACCTTGTTGGGAGAGTGTGCGGCTCCAGGGTTTAAGAGCTAAGCTG	GGAGAGTGTGCGGCTCCAGG
CHRAC1_-_141521629.23-P1P2	CHRAC1	CCACCTTGTTGGTGGTCGTGGGTAAAGACAAGTTTAAGAGCTAAGCTG	GTGGTCGTGGGTAAAGACAA
CHRAC1_+_141521476.23-P1P2	CHRAC1	CCACCTTGTTGGCCCGTGGGAGTTGTAGTGTGTTTAAGAGCTAAGCTG	GCCCGTGGGAGTTGTAGTGT
CHRAC1_+_141521655.23-P1P2	CHRAC1	CCACCTTGTTGGTGACCCGGATGCGGGATAGGTTTAAGAGCTAAGCTG	GTGACCCGGATGCGGGATAG
CHRAC1_-_141521411.23-P1P2	CHRAC1	CCACCTTGTTGGCGGCGCATGCGCAGATCGGGTTTAAGAGCTAAGCTG	GCGGCGCATGCGCAGATCGG
CHRAC1_+_141521774.23-P1P2	CHRAC1	CCACCTTGTTGGGGCGGGGCGCGAGGGGTAAGTTTAAGAGCTAAGCTG	GGGCGGGGCGCGAGGGGTAA
CHRNA4_+_61992626.23-P1P2	CHRNA4	CCACCTTGTTGGGAAGACGAACCGGGCCCGGGTTTAAGAGCTAAGCTG	GGAAGACGAACCGGGCCCGG
CHRNA4_+_61992634.23-P1P2	CHRNA4	CCACCTTGTTGGCCACAGGAGAAGACGAACCGTTTAAGAGCTAAGCTG	GCCACAGGAGAAGACGAACC
CHRNA4_+_61992587.23-P1P2	CHRNA4	CCACCTTGTTGGGCGCGGGAGGCATGAAGTTGTTTAAGAGCTAAGCTG	GGCGCGGGAGGCATGAAGTT
CHRNA4_+_61992566.23-P1P2	CHRNA4	CCACCTTGTTGGGCGCGCACGGGCCTCGAAGGTTTAAGAGCTAAGCTG	GGCGCGCACGGGCCTCGAAG
CHRNA4_+_61992225.23-P1P2	CHRNA4	CCACCTTGTTGGTGACCGCCGGCGAATGCGGGTTTAAGAGCTAAGCTG	GTGACCGCCGGCGAATGCGG
CHTF18_-_839053.23-P1P2	CHTF18	CCACCTTGTTGGCCGCCCCAGCCGCATCTGTGTTTAAGAGCTAAGCTG	GCCGCCCCAGCCGCATCTGT
CHTF18_+_839092.23-P1P2	CHTF18	CCACCTTGTTGGGACCCGGCCGGCTGCAGGTGTTTAAGAGCTAAGCTG	GGACCCGGCCGGCTGCAGGT
CHTF18_-_838662.23-P1P2	CHTF18	CCACCTTGTTGGCGGCGCGGGAGGTTCGGAGGTTTAAGAGCTAAGCTG	GCGGCGCGGGAGGTTCGGAG
CHTF18_-_838687.23-P1P2	CHTF18	CCACCTTGTTGGCTCGGGCTCGCGGACGGTAGTTTAAGAGCTAAGCTG	GCTCGGGCTCGCGGACGGTA
CHTF18_-_838671.23-P1P2	CHTF18	CCACCTTGTTGGAGGTTCGGAGCGGGAGCTCGTTTAAGAGCTAAGCTG	GAGGTTCGGAGCGGGAGCTC
CHTF8_+_69165990.23-P1P2	CHTF8	CCACCTTGTTGGggcgagggCCGGAATCTCGGTTTAAGAGCTAAGCTG	GggcgagggCCGGAATCTCG
CHTF8_+_69166046.23-P1P2	CHTF8	CCACCTTGTTGGagcgggagaagggcggaaaGTTTAAGAGCTAAGCTG	Gagcgggagaagggcggaaa
CHTF8_+_69166252.23-P1P2	CHTF8	CCACCTTGTTGGcgcggctcggagagaagaaGTTTAAGAGCTAAGCTG	Gcgcggctcggagagaagaa
CHTF8_-_69166513.23-P1P2	CHTF8	CCACCTTGTTGGTGCGCCAGGAGCACTTCCGGTTTAAGAGCTAAGCTG	GTGCGCCAGGAGCACTTCCG
CHTF8_+_69166095.23-P1P2	CHTF8	CCACCTTGTTGGgcggtgtggagacggaaggGTTTAAGAGCTAAGCTG	Ggcggtgtggagacggaagg
CIB1_+_90777141.23-P1P2	CIB1	CCACCTTGTTGGTCTGCGTCTCGAGGCGAGTGTTTAAGAGCTAAGCTG	GTCTGCGTCTCGAGGCGAGT
CIB1_+_90777177.23-P1P2	CIB1	CCACCTTGTTGGCAGTGACGCGGCCCAAGGGGTTTAAGAGCTAAGCTG	GCAGTGACGCGGCCCAAGGG
CIB1_+_90776760.23-P1P2	CIB1	CCACCTTGTTGGAGGCCGGGAGACCTAGCCCGTTTAAGAGCTAAGCTG	GAGGCCGGGAGACCTAGCCC
CIB1_+_90777138.23-P1P2	CIB1	CCACCTTGTTGGGCGTCTCGAGGCGAGTTGGGTTTAAGAGCTAAGCTG	GGCGTCTCGAGGCGAGTTGG
CIB1_-_90776729.23-P1P2	CIB1	CCACCTTGTTGGACGCTGGGGCCTCAGGCGAGTTTAAGAGCTAAGCTG	GACGCTGGGGCCTCAGGCGA
CIDEA_+_12254410.23-P1P2	CIDEA	CCACCTTGTTGGCGGGGCACTCGCCTGATGAGTTTAAGAGCTAAGCTG	GCGGGGCACTCGCCTGATGA
CIDEA_-_12254372.23-P1P2	CIDEA	CCACCTTGTTGGAGACCTCCAGGCCCGCTAGGTTTAAGAGCTAAGCTG	GAGACCTCCAGGCCCGCTAG
CIDEA_+_12254436.23-P1P2	CIDEA	CCACCTTGTTGGGGAAGCGCACGGCAATCAGGTTTAAGAGCTAAGCTG	GGGAAGCGCACGGCAATCAG
CIDEA_-_12254780.23-P1P2	CIDEA	CCACCTTGTTGGCAGTCGCGGGCGCAGAAGAGTTTAAGAGCTAAGCTG	GCAGTCGCGGGCGCAGAAGA
CIDEA_+_12254389.23-P1P2	CIDEA	CCACCTTGTTGGGCTCCTGCATAGTCCCGGGGTTTAAGAGCTAAGCTG	GGCTCCTGCATAGTCCCGGG
CIDEB_-_24777068.23-P1	CIDEB	CCACCTTGTTGGGCTGAGAGGTACTCCATGGGTTTAAGAGCTAAGCTG	GGCTGAGAGGTACTCCATGG
CIDEB_-_24777089.23-P1	CIDEB	CCACCTTGTTGGGACCGGAGAGTTCCTTCCCGTTTAAGAGCTAAGCTG	GGACCGGAGAGTTCCTTCCC
CIDEB_-_24777125.23-P1	CIDEB	CCACCTTGTTGGGTGGTTCTCTCCTGTGCTGGTTTAAGAGCTAAGCTG	GGTGGTTCTCTCCTGTGCTG
CIDEB_-_24776907.23-P1	CIDEB	CCACCTTGTTGGGAGCTTGACAAGCCCACTGGTTTAAGAGCTAAGCTG	GGAGCTTGACAAGCCCACTG
CIDEB_+_24777151.23-P1	CIDEB	CCACCTTGTTGGTGTCCTGGGCTGAGATCCCGTTTAAGAGCTAAGCTG	GTGTCCTGGGCTGAGATCCC
CIDEB_+_24780564.23-P2	CIDEB	CCACCTTGTTGGGGGGCCCAGAGCAAGCCGAGTTTAAGAGCTAAGCTG	GGGGGCCCAGAGCAAGCCGA
CIDEB_-_24780207.23-P2	CIDEB	CCACCTTGTTGGACGCCAGCGTGCTGCTCACGTTTAAGAGCTAAGCTG	GACGCCAGCGTGCTGCTCAC
CIDEB_+_24780629.23-P2	CIDEB	CCACCTTGTTGGTCGCCAAGGCCCCTTCCGGGTTTAAGAGCTAAGCTG	GTCGCCAAGGCCCCTTCCGG
CIDEB_+_24780552.23-P2	CIDEB	CCACCTTGTTGGAAGCCGAAGGCAAGCACGAGTTTAAGAGCTAAGCTG	GAAGCCGAAGGCAAGCACGA
CIDEB_+_24780352.23-P2	CIDEB	CCACCTTGTTGGGCATACGCGGTCCCTCCACGTTTAAGAGCTAAGCTG	GGCATACGCGGTCCCTCCAC
CINP_+_102829180.23-P1P2	CINP	CCACCTTGTTGGTATCTGTGGACCTTATGGAGTTTAAGAGCTAAGCTG	GTATCTGTGGACCTTATGGA
CINP_+_102829149.23-P1P2	CINP	CCACCTTGTTGGTCGGTTCCTTTCCCGGGGTGTTTAAGAGCTAAGCTG	GTCGGTTCCTTTCCCGGGGT
CINP_-_102829702.23-P1P2	CINP	CCACCTTGTTGGGGTCCGCAGCGGGGAACAGGTTTAAGAGCTAAGCTG	GGGTCCGCAGCGGGGAACAG
CINP_-_102829164.23-P1P2	CINP	CCACCTTGTTGGAGCCACCCCACCCCGGGAAGTTTAAGAGCTAAGCTG	GAGCCACCCCACCCCGGGAA
CINP_-_102829679.23-P1P2	CINP	CCACCTTGTTGGGCTCGCCGCCCGCAGAATCGTTTAAGAGCTAAGCTG	GGCTCGCCGCCCGCAGAATC
CIZ1_+_130953818.23-P1P2	CIZ1	CCACCTTGTTGGACAGGCCCCGGAGTAGCAGGTTTAAGAGCTAAGCTG	GACAGGCCCCGGAGTAGCAG
CIZ1_+_130953404.23-P1P2	CIZ1	CCACCTTGTTGGGCCGCCAGAAATGGAGAGAGTTTAAGAGCTAAGCTG	GGCCGCCAGAAATGGAGAGA
CIZ1_-_130953537.23-P1P2	CIZ1	CCACCTTGTTGGCCCCGGGTGTCAATAACATGTTTAAGAGCTAAGCTG	GCCCCGGGTGTCAATAACAT
CIZ1_+_130953464.23-P1P2	CIZ1	CCACCTTGTTGGGCTGTGAGTGAGGAAGTGAGTTTAAGAGCTAAGCTG	GGCTGTGAGTGAGGAAGTGA
CIZ1_+_130953412.23-P1P2	CIZ1	CCACCTTGTTGGAGGATGGAGCCGCCAGAAAGTTTAAGAGCTAAGCTG	GAGGATGGAGCCGCCAGAAA
CLCF1_+_67141107.23-P1P2	CLCF1	CCACCTTGTTGGAACCTGCGAGTGGGCCTGGGTTTAAGAGCTAAGCTG	GAACCTGCGAGTGGGCCTGG
CLCF1_+_67140744.23-P1P2	CLCF1	CCACCTTGTTGGCCGGACGATCGCAGACCTGGTTTAAGAGCTAAGCTG	GCCGGACGATCGCAGACCTG
CLCF1_+_67141522.23-P1P2	CLCF1	CCACCTTGTTGGGGGAGCAGGGACCTCGCACGTTTAAGAGCTAAGCTG	GGGGAGCAGGGACCTCGCAC
CLCF1_-_67140727.23-P1P2	CLCF1	CCACCTTGTTGGCCTACGGCCCGCCTCGCTGGTTTAAGAGCTAAGCTG	GCCTACGGCCCGCCTCGCTG
CLCF1_+_67140671.23-P1P2	CLCF1	CCACCTTGTTGGGAGCCCCGCGCACCAGTCGGTTTAAGAGCTAAGCTG	GGAGCCCCGCGCACCAGTCG
CLOCK_-_56412950.23-P1P2	CLOCK	CCACCTTGTTGGCCGGGCGGGCGCCTCTCACGTTTAAGAGCTAAGCTG	GCCGGGCGGGCGCCTCTCAC
CLOCK_-_56412965.23-P1P2	CLOCK	CCACCTTGTTGGTCACCGGGAGCGCTCGCGGGTTTAAGAGCTAAGCTG	GTCACCGGGAGCGCTCGCGG
CLOCK_+_56412972.23-P1P2	CLOCK	CCACCTTGTTGGCGAGAGCGCGAAGGAAATCGTTTAAGAGCTAAGCTG	GCGAGAGCGCGAAGGAAATC
CLOCK_+_56412548.23-P1P2	CLOCK	CCACCTTGTTGGgggagctgaagcCCAAGTTGTTTAAGAGCTAAGCTG	GgggagctgaagcCCAAGTT
CLOCK_+_56412980.23-P1P2	CLOCK	CCACCTTGTTGGCCGGAGAGCGAGAGCGCGAGTTTAAGAGCTAAGCTG	GCCGGAGAGCGAGAGCGCGA
CLP1_-_57425273.23-P1P2	CLP1	CCACCTTGTTGGGCAAGAACCGCTTGTAGTTGTTTAAGAGCTAAGCTG	GGCAAGAACCGCTTGTAGTT
CLP1_-_57425616.23-P1P2	CLP1	CCACCTTGTTGGttccagtcgacagcttcaaGTTTAAGAGCTAAGCTG	Gttccagtcgacagcttcaa
CLP1_-_57425677.23-P1P2	CLP1	CCACCTTGTTGGagttacagagacgaggattGTTTAAGAGCTAAGCTG	Gagttacagagacgaggatt
CLP1_-_57425671.23-P1P2	CLP1	CCACCTTGTTGGactagtagttacagagacgGTTTAAGAGCTAAGCTG	Gactagtagttacagagacg
CLP1_+_57425308.23-P1P2	CLP1	CCACCTTGTTGGGCGCAGCCAGGAGCCCAACGTTTAAGAGCTAAGCTG	GGCGCAGCCAGGAGCCCAAC
CLSPN_-_36235500.23-P1P2	CLSPN	CCACCTTGTTGGCCTCCCCTGCGCTCCACTAGTTTAAGAGCTAAGCTG	GCCTCCCCTGCGCTCCACTA
CLSPN_+_36235519.23-P1P2	CLSPN	CCACCTTGTTGGGCCGCTGCTCTCCGGCTGAGTTTAAGAGCTAAGCTG	GGCCGCTGCTCTCCGGCTGA
CLSPN_-_36235152.23-P1P2	CLSPN	CCACCTTGTTGGGGAAACGCGCCAAAGGGGAGTTTAAGAGCTAAGCTG	GGGAAACGCGCCAAAGGGGA
CLSPN_-_36235114.23-P1P2	CLSPN	CCACCTTGTTGGGCTTTCAGAGCACCCTGAGGTTTAAGAGCTAAGCTG	GGCTTTCAGAGCACCCTGAG
CLSPN_+_36235492.23-P1P2	CLSPN	CCACCTTGTTGGGAGACAGCTCCGTCCCTAGGTTTAAGAGCTAAGCTG	GGAGACAGCTCCGTCCCTAG
CLU_-_27472180.23-P1	CLU	CCACCTTGTTGGGGGACATCTCACCGGTCAGGTTTAAGAGCTAAGCTG	GGGGACATCTCACCGGTCAG
CLU_-_27472152.23-P1	CLU	CCACCTTGTTGGGTGGCTCTGCTCAAGGGTAGTTTAAGAGCTAAGCTG	GGTGGCTCTGCTCAAGGGTA
CLU_-_27472161.23-P1	CLU	CCACCTTGTTGGCTCAAGGGTAGGGAAGACGGTTTAAGAGCTAAGCTG	GCTCAAGGGTAGGGAAGACG
CLU_+_27472116.23-P1	CLU	CCACCTTGTTGGGAGCCACACCAGGACGGATGTTTAAGAGCTAAGCTG	GGAGCCACACCAGGACGGAT
CLU_-_27472134.23-P1	CLU	CCACCTTGTTGGCCGCCCATCCGTCCTGGTGGTTTAAGAGCTAAGCTG	GCCGCCCATCCGTCCTGGTG
CLU_-_27468769.23-P2	CLU	CCACCTTGTTGGGGGCTGCCTGTGCATTCAGGTTTAAGAGCTAAGCTG	GGGGCTGCCTGTGCATTCAG
CLU_-_27468830.23-P2	CLU	CCACCTTGTTGGGAGTAGAGAGGGTTCGCAGGTTTAAGAGCTAAGCTG	GGAGTAGAGAGGGTTCGCAG
CLU_-_27469209.23-P2	CLU	CCACCTTGTTGGTCAGCCCAGCAGGCCCATCGTTTAAGAGCTAAGCTG	GTCAGCCCAGCAGGCCCATC
CLU_-_27469151.23-P2	CLU	CCACCTTGTTGGCAGAACCAACAGGACGATGGTTTAAGAGCTAAGCTG	GCAGAACCAACAGGACGATG
CLU_-_27468820.23-P2	CLU	CCACCTTGTTGGTCCCTTCGGAGAGTAGAGAGTTTAAGAGCTAAGCTG	GTCCCTTCGGAGAGTAGAGA
CLUAP1_-_3551026.23-P1P2	CLUAP1	CCACCTTGTTGGTGGGCCTGTGATCGCTGAGGTTTAAGAGCTAAGCTG	GTGGGCCTGTGATCGCTGAG
CLUAP1_+_3551408.23-P1P2	CLUAP1	CCACCTTGTTGGccaatacggtagcgaagagGTTTAAGAGCTAAGCTG	Gccaatacggtagcgaagag
CLUAP1_+_3550985.23-P1P2	CLUAP1	CCACCTTGTTGGCAGCGCTCGACGATCTCTAGTTTAAGAGCTAAGCTG	GCAGCGCTCGACGATCTCTA
CLUAP1_+_3551105.23-P1P2	CLUAP1	CCACCTTGTTGGGAAGACCCGCAGGTCACAGGTTTAAGAGCTAAGCTG	GGAAGACCCGCAGGTCACAG
CLUAP1_-_3551046.23-P1P2	CLUAP1	CCACCTTGTTGGGGCGAGCAGTTGCGACCCTGTTTAAGAGCTAAGCTG	GGGCGAGCAGTTGCGACCCT
CLUH_+_2615060.23-P1P2	CLUH	CCACCTTGTTGGGCCACGGCGCGCACCACGTGTTTAAGAGCTAAGCTG	GGCCACGGCGCGCACCACGT
CLUH_+_2614722.23-P1P2	CLUH	CCACCTTGTTGGATCTCGCTGGGGCCTTCACGTTTAAGAGCTAAGCTG	GATCTCGCTGGGGCCTTCAC
CLUH_+_2614643.23-P1P2	CLUH	CCACCTTGTTGGGCACGTGCGGTCCCGTGGAGTTTAAGAGCTAAGCTG	GGCACGTGCGGTCCCGTGGA
CLUH_-_2614639.23-P1P2	CLUH	CCACCTTGTTGGCCGCCGAGGGTGCCAGCCGGTTTAAGAGCTAAGCTG	GCCGCCGAGGGTGCCAGCCG
CLUH_-_2614762.23-P1P2	CLUH	CCACCTTGTTGGGATACAACCGGGCCCGACGGTTTAAGAGCTAAGCTG	GGATACAACCGGGCCCGACG
CLUL1_-_597098.23-P1	CLUL1	CCACCTTGTTGGTGGCACAGACGCCTCCAGGGTTTAAGAGCTAAGCTG	GTGGCACAGACGCCTCCAGG
CLUL1_+_597055.23-P1	CLUL1	CCACCTTGTTGGCCGGCTGGAAGTCAGCCGAGTTTAAGAGCTAAGCTG	GCCGGCTGGAAGTCAGCCGA
CLUL1_+_597031.23-P1	CLUL1	CCACCTTGTTGGCAGGGTGTCAGCAACCTCCGTTTAAGAGCTAAGCTG	GCAGGGTGTCAGCAACCTCC
CLUL1_+_597012.23-P1	CLUL1	CCACCTTGTTGGAGGGTGGAAACCAACCCCGGTTTAAGAGCTAAGCTG	GAGGGTGGAAACCAACCCCG
CLUL1_+_597049.23-P1	CLUL1	CCACCTTGTTGGGGAAGTCAGCCGAGGGCACGTTTAAGAGCTAAGCTG	GGGAAGTCAGCCGAGGGCAC
CLUL1_-_616742.23-P2	CLUL1	CCACCTTGTTGGAAGCTGGTGGCAACTTCACGTTTAAGAGCTAAGCTG	GAAGCTGGTGGCAACTTCAC
CLUL1_-_616727.23-P2	CLUL1	CCACCTTGTTGGCGAAGGTCCTTCCAGAAGCGTTTAAGAGCTAAGCTG	GCGAAGGTCCTTCCAGAAGC
CLUL1_-_617140.23-P2	CLUL1	CCACCTTGTTGGTGTATCGAATTAAACTCAAGTTTAAGAGCTAAGCTG	GTGTATCGAATTAAACTCAA
CLUL1_-_616711.23-P2	CLUL1	CCACCTTGTTGGTTAAAGCAGAGAAAAACGAGTTTAAGAGCTAAGCTG	GTTAAAGCAGAGAAAAACGA
CLUL1_-_617200.23-P2	CLUL1	CCACCTTGTTGGACTATTCACATAGCATAATGTTTAAGAGCTAAGCTG	GACTATTCACATAGCATAAT
CNOT1_-_58663535.23-P1P2	CNOT1	CCACCTTGTTGGCTCCGGGAAACGCTTCCAGGTTTAAGAGCTAAGCTG	GCTCCGGGAAACGCTTCCAG
CNOT1_+_58663690.23-P1P2	CNOT1	CCACCTTGTTGGTTAACCGAAGAGGGGGTCGGTTTAAGAGCTAAGCTG	GTTAACCGAAGAGGGGGTCG
CNOT1_+_58663739.23-P1P2	CNOT1	CCACCTTGTTGGGACGTGAGCGCGCGACCTCGTTTAAGAGCTAAGCTG	GGACGTGAGCGCGCGACCTC
CNOT1_+_58663497.23-P1P2	CNOT1	CCACCTTGTTGGCGGAGCTCTAGGGAGTGAGGTTTAAGAGCTAAGCTG	GCGGAGCTCTAGGGAGTGAG
CNOT1_+_58663696.23-P1P2	CNOT1	CCACCTTGTTGGGCGGAGTTAACCGAAGAGGGTTTAAGAGCTAAGCTG	GGCGGAGTTAACCGAAGAGG
CNOT10_-_32726718.23-P1P2	CNOT10	CCACCTTGTTGGGTGAGGCGGAAGCTGTGTAGTTTAAGAGCTAAGCTG	GGTGAGGCGGAAGCTGTGTA
CNOT10_+_32727102.23-P1P2	CNOT10	CCACCTTGTTGGACAGCCGAGACAGAGGATGGTTTAAGAGCTAAGCTG	GACAGCCGAGACAGAGGATG
CNOT10_-_32726731.23-P1P2	CNOT10	CCACCTTGTTGGTGTGTATGGCGGGAGGCTGGTTTAAGAGCTAAGCTG	GTGTGTATGGCGGGAGGCTG
CNOT10_-_32726684.23-P1P2	CNOT10	CCACCTTGTTGGTGCCGCCCCCGGAAGTAGTGTTTAAGAGCTAAGCTG	GTGCCGCCCCCGGAAGTAGT
CNOT10_-_32726746.23-P1P2	CNOT10	CCACCTTGTTGGGCTGTGGCGGTCCCTTGGTGTTTAAGAGCTAAGCTG	GGCTGTGGCGGTCCCTTGGT
CNOT11_-_101869369.23-P1P2	CNOT11	CCACCTTGTTGGCGCTTTACGGCCGCGGGGAGTTTAAGAGCTAAGCTG	GCGCTTTACGGCCGCGGGGA
CNOT11_-_101869409.23-P1P2	CNOT11	CCACCTTGTTGGCCCCTCGGGCCGGGAAGAGGTTTAAGAGCTAAGCTG	GCCCCTCGGGCCGGGAAGAG
CNOT11_+_101869850.23-P1P2	CNOT11	CCACCTTGTTGGAAGCTGGCGGCGAAGGGGTGTTTAAGAGCTAAGCTG	GAAGCTGGCGGCGAAGGGGT
CNOT11_-_101869436.23-P1P2	CNOT11	CCACCTTGTTGGGAGCGAGGTTGATGCCCGGGTTTAAGAGCTAAGCTG	GGAGCGAGGTTGATGCCCGG
CNOT11_+_101869704.23-P1P2	CNOT11	CCACCTTGTTGGGTCGGCCTTGCTGAAGTAGGTTTAAGAGCTAAGCTG	GGTCGGCCTTGCTGAAGTAG
CNOT2_+_70636979.23-P1P2	CNOT2	CCACCTTGTTGGCTCCCACCGACTCACAGGGGTTTAAGAGCTAAGCTG	GCTCCCACCGACTCACAGGG
CNOT2_-_70637022.23-P1P2	CNOT2	CCACCTTGTTGGACAAGACGGAGCGGCGGTAGTTTAAGAGCTAAGCTG	GACAAGACGGAGCGGCGGTA
CNOT2_+_70637651.23-P1P2	CNOT2	CCACCTTGTTGGCCCCCAGGAAGCAGCGCGGGTTTAAGAGCTAAGCTG	GCCCCCAGGAAGCAGCGCGG
[truncated: 12,165 more rows]

## Sheet: GO terms
termination of RNA polymerase I transcription	GO:0006363
	Gene/product	Gene/product name	GO class (direct)	Organism
	ERCC2	General transcription and DNA repair factor IIH helicase subunit XPD	termination of RNA polymerase I transcription	Homo sapiens
	GTF2H3	General transcription factor IIH subunit 3	termination of RNA polymerase I transcription	Homo sapiens
	POLR2K	DNA-directed RNA polymerases I, II, and III subunit RPABC4	termination of RNA polymerase I transcription	Homo sapiens
	TAF1B	TATA box-binding protein-associated factor RNA polymerase I subunit B	termination of RNA polymerase I transcription	Homo sapiens
	CDK7	Cyclin-dependent kinase 7	termination of RNA polymerase I transcription	Homo sapiens
	TAF1A	TATA box-binding protein-associated factor RNA polymerase I subunit A	termination of RNA polymerase I transcription	Homo sapiens
	TAF1C	TATA box-binding protein-associated factor RNA polymerase I subunit C	termination of RNA polymerase I transcription	Homo sapiens
	MNAT1	CDK-activating kinase assembly factor MAT1	termination of RNA polymerase I transcription	Homo sapiens
	CCNH	Cyclin-H	termination of RNA polymerase I transcription	Homo sapiens
	CAVIN1	Caveolae-associated protein 1	termination of RNA polymerase I transcription	Homo sapiens
	GTF2H2	General transcription factor IIH subunit 2	termination of RNA polymerase I transcription	Homo sapiens
	GTF2H5	General transcription factor IIH subunit 5	termination of RNA polymerase I transcription	Homo sapiens
	GTF2H4	General transcription factor IIH subunit 4	termination of RNA polymerase I transcription	Homo sapiens
	ZNRD1	DNA-directed RNA polymerase I subunit RPA12	termination of RNA polymerase I transcription	Homo sapiens
	POLR2F	DNA-directed RNA polymerases I, II, and III subunit RPABC2	termination of RNA polymerase I transcription	Homo sapiens
	CD3EAP	DNA-directed RNA polymerase I subunit RPA34	termination of RNA polymerase I transcription	Homo sapiens
	POLR1E	DNA-directed RNA polymerase I subunit RPA49	termination of RNA polymerase I transcription	Homo sapiens
	ERCC3	General transcription and DNA repair factor IIH helicase subunit XPB	termination of RNA polymerase I transcription	Homo sapiens
	POLR1C	DNA-directed RNA polymerases I and III subunit RPAC1	termination of RNA polymerase I transcription	Homo sapiens
	TBP	TATA-box-binding protein	termination of RNA polymerase I transcription	Homo sapiens
	POLR2L	DNA-directed RNA polymerases I, II, and III subunit RPABC5	termination of RNA polymerase I transcription	Homo sapiens
	ZMPSTE24	CAAX prenyl protease 1 homolog	regulation of termination of RNA polymerase I transcription	Homo sapiens
	UBTF	Nucleolar transcription factor 1	termination of RNA polymerase I transcription	Homo sapiens
	POLR1A	DNA-directed RNA polymerase I subunit RPA1	termination of RNA polymerase I transcription	Homo sapiens
	POLR1B	DNA-directed RNA polymerase I subunit RPA2	termination of RNA polymerase I transcription	Homo sapiens
	TTF1	Transcription termination factor 1	termination of RNA polymerase I transcription	Homo sapiens
	TWISTNB	DNA-directed RNA polymerase I subunit RPA43	termination of RNA polymerase I transcription	Homo sapiens
	POLR2H	DNA-directed RNA polymerases I, II, and III subunit RPABC3	termination of RNA polymerase I transcription	Homo sapiens
	TAF1D	TATA box-binding protein-associated factor RNA polymerase I subunit D	termination of RNA polymerase I transcription	Homo sapiens
	GTF2H1	General transcription factor IIH subunit 1	termination of RNA polymerase I transcription	Homo sapiens
	POLR2E	DNA-directed RNA polymerases I, II, and III subunit RPABC1	termination of RNA polymerase I transcription	Homo sapiens
Transcription elongation from RNA polymerase I promoter	GO:0006362
	Gene/product	Gene/product name	GO class (direct)	Organism
	ERCC2	General transcription and DNA repair factor IIH helicase subunit XPD	transcription elongation from RNA polymerase I promoter	Homo sapiens
	GTF2H3	General transcription factor IIH subunit 3	transcription elongation from RNA polymerase I promoter	Homo sapiens
	POLR2K	DNA-directed RNA polymerases I, II, and III subunit RPABC4	transcription elongation from RNA polymerase I promoter	Homo sapiens
	TAF1B	TATA box-binding protein-associated factor RNA polymerase I subunit B	transcription elongation from RNA polymerase I promoter	Homo sapiens
	CDK7	Cyclin-dependent kinase 7	transcription elongation from RNA polymerase I promoter	Homo sapiens
	TAF1A	TATA box-binding protein-associated factor RNA polymerase I subunit A	transcription elongation from RNA polymerase I promoter	Homo sapiens
	TAF1C	TATA box-binding protein-associated factor RNA polymerase I subunit C	transcription elongation from RNA polymerase I promoter	Homo sapiens
	MNAT1	CDK-activating kinase assembly factor MAT1	transcription elongation from RNA polymerase I promoter	Homo sapiens
	CCNH	Cyclin-H	transcription elongation from RNA polymerase I promoter	Homo sapiens
	ERCC6	DNA excision repair protein ERCC-6	transcription elongation from RNA polymerase I promoter	Homo sapiens
	GTF2H2	General transcription factor IIH subunit 2	transcription elongation from RNA polymerase I promoter	Homo sapiens
	GTF2H5	General transcription factor IIH subunit 5	transcription elongation from RNA polymerase I promoter	Homo sapiens
	GTF2H4	General transcription factor IIH subunit 4	transcription elongation from RNA polymerase I promoter	Homo sapiens
	ZNRD1	DNA-directed RNA polymerase I subunit RPA12	transcription elongation from RNA polymerase I promoter	Homo sapiens
	POLR2F	DNA-directed RNA polymerases I, II, and III subunit RPABC2	transcription elongation from RNA polymerase I promoter	Homo sapiens
	CD3EAP	DNA-directed RNA polymerase I subunit RPA34	transcription elongation from RNA polymerase I promoter	Homo sapiens
	POLR1E	DNA-directed RNA polymerase I subunit RPA49	transcription elongation from RNA polymerase I promoter	Homo sapiens
	ERCC3	General transcription and DNA repair factor IIH helicase subunit XPB	transcription elongation from RNA polymerase I promoter	Homo sapiens
	POLR1C	DNA-directed RNA polymerases I and III subunit RPAC1	transcription elongation from RNA polymerase I promoter	Homo sapiens
	POU4F1	POU domain, class 4, transcription factor 1	negative regulation of transcription elongation by RNA polymerase I	Homo sapiens
	TBP	TATA-box-binding protein	transcription elongation from RNA polymerase I promoter	Homo sapiens
	POLR2L	DNA-directed RNA polymerases I, II, and III subunit RPABC5	transcription elongation from RNA polymerase I promoter	Homo sapiens
	UBTF	Nucleolar transcription factor 1	transcription elongation from RNA polymerase I promoter	Homo sapiens
	POLR1A	DNA-directed RNA polymerase I subunit RPA1	transcription elongation from RNA polymerase I promoter	Homo sapiens
	POLR1B	DNA-directed RNA polymerase I subunit RPA2	transcription elongation from RNA polymerase I promoter	Homo sapiens
	TWISTNB	DNA-directed RNA polymerase I subunit RPA43	transcription elongation from RNA polymerase I promoter	Homo sapiens
	POLR2H	DNA-directed RNA polymerases I, II, and III subunit RPABC3	transcription elongation from RNA polymerase I promoter	Homo sapiens
	TAF1D	TATA box-binding protein-associated factor RNA polymerase I subunit D	transcription elongation from RNA polymerase I promoter	Homo sapiens
	GTF2H1	General transcription factor IIH subunit 1	transcription elongation from RNA polymerase I promoter	Homo sapiens
	POLR2E	DNA-directed RNA polymerases I, II, and III subunit RPABC1	transcription elongation from RNA polymerase I promoter	Homo sapiens
Rad51B-Rad51C-Rad51D-XRCC2 complex	GO:0033063
	Gene/product	Gene/product name	GO class (direct)	Organism
	RAD51B	DNA repair protein RAD51 homolog 2	Rad51B-Rad51C-Rad51D-XRCC2 complex	Homo sapiens
	XRCC2	DNA repair protein XRCC2	Rad51B-Rad51C-Rad51D-XRCC2 complex	Homo sapiens
	RAD51C	DNA repair protein RAD51 homolog 3	Rad51B-Rad51C-Rad51D-XRCC2 complex	Homo sapiens
	RAD51D	DNA repair protein RAD51 homolog 4	Rad51B-Rad51C-Rad51D-XRCC2 complex	Homo sapiens
ubiquitin-protein transferase activity	GO:0004842
	Gene/product	Gene/product name	GO class (direct)	Organism
	AKTIP	AKT-interacting protein	ubiquitin conjugating enzyme activity	Homo sapiens
	AMFR	E3 ubiquitin-protein ligase AMFR	ubiquitin protein ligase activity	Homo sapiens
	AMN1	Protein AMN1 homolog	ubiquitin-protein transferase activity	Homo sapiens
	ANAPC11	Anaphase-promoting complex subunit 11	ubiquitin protein ligase activity	Homo sapiens
	ANAPC4	Anaphase-promoting complex subunit 4	ubiquitin protein ligase activity	Homo sapiens
	ANAPC5	Anaphase-promoting complex subunit 5	ubiquitin protein ligase activity	Homo sapiens
	ANKIB1	Ankyrin repeat and IBR domain-containing protein 1	ubiquitin protein ligase activity	Homo sapiens
	AREL1	Apoptosis-resistant E3 ubiquitin protein ligase 1	ubiquitin protein ligase activity	Homo sapiens
	ARIH1	E3 ubiquitin-protein ligase ARIH1	ubiquitin protein ligase activity	Homo sapiens
	ARIH2	E3 ubiquitin-protein ligase ARIH2	ubiquitin protein ligase activity	Homo sapiens
	ASB12	Ankyrin repeat and SOCS box protein 12	ubiquitin protein ligase activity	Homo sapiens
	AUP1	Ancient ubiquitous protein 1	ubiquitin-protein transferase activator activity	Homo sapiens
	BFAR	Bifunctional apoptosis regulator	ubiquitin protein ligase activity	Homo sapiens
	BIRC2	Baculoviral IAP repeat-containing protein 2	ubiquitin protein ligase activity	Homo sapiens
	BIRC3	Baculoviral IAP repeat-containing protein 3	ubiquitin protein ligase activity	Homo sapiens
	BIRC6	Baculoviral IAP repeat-containing protein 6	ubiquitin conjugating enzyme activity	Homo sapiens
	BIRC7	Baculoviral IAP repeat-containing protein 7	ubiquitin protein ligase activity	Homo sapiens
	BIRC8	Baculoviral IAP repeat-containing protein 8	ubiquitin protein ligase activity	Homo sapiens
	BRCA1	Breast cancer type 1 susceptibility protein	ubiquitin-protein transferase activity	Homo sapiens
	C18orf25	Uncharacterized protein C18orf25	ubiquitin protein ligase activity	Homo sapiens
	CBL	E3 ubiquitin-protein ligase CBL	ubiquitin protein ligase activity	Homo sapiens
	CBLB	E3 ubiquitin-protein ligase CBL-B	ubiquitin protein ligase activity	Homo sapiens
	CBLC	E3 ubiquitin-protein ligase CBL-C	ubiquitin protein ligase activity	Homo sapiens
	CBLL1	E3 ubiquitin-protein ligase Hakai	ubiquitin protein ligase activity	Homo sapiens
	CBLL2	E3 ubiquitin-protein ligase CBLL2	ubiquitin protein ligase activity	Homo sapiens
	CHFR	E3 ubiquitin-protein ligase CHFR	ubiquitin-protein transferase activity	Homo sapiens
	CNOT4	CCR4-NOT transcription complex subunit 4	ubiquitin-protein transferase activity	Homo sapiens
	DCUN1D1	DCN1-like protein 1	positive regulation of ubiquitin-protein transferase activity	Homo sapiens
	DCUN1D2	DCN1-like protein 2	positive regulation of ubiquitin-protein transferase activity	Homo sapiens
	DCUN1D3	DCN1-like protein 3	positive regulation of ubiquitin-protein transferase activity	Homo sapiens
	DCUN1D4	DCN1-like protein 4	positive regulation of ubiquitin-protein transferase activity	Homo sapiens
	DCUN1D5	DCN1-like protein 5	positive regulation of ubiquitin-protein transferase activity	Homo sapiens
	DMAC2	Distal membrane-arm assembly complex protein 2	ubiquitin-protein transferase activity	Homo sapiens
	DZIP3	E3 ubiquitin-protein ligase DZIP3	ubiquitin-protein transferase activity	Homo sapiens
	ELOC	Elongin-C	ubiquitin-protein transferase activity	Homo sapiens
	ERCC8	DNA excision repair protein ERCC-8	ubiquitin-protein transferase activity	Homo sapiens
	FBXL12	F-box/LRR-repeat protein 12	ubiquitin protein ligase activity	Homo sapiens
	FBXL13	Dynein regulatory complex subunit 6	ubiquitin-protein transferase activity	Homo sapiens
	FBXL14	F-box/LRR-repeat protein 14	ubiquitin-protein transferase activity	Homo sapiens
	FBXL15	F-box/LRR-repeat protein 15	ubiquitin-protein transferase activity	Homo sapiens
	FBXL16	F-box/LRR-repeat protein 16	ubiquitin-protein transferase activity	Homo sapiens
	FBXL18	F-box/LRR-repeat protein 18	ubiquitin protein ligase activity	Homo sapiens
	FBXL2	F-box/LRR-repeat protein 2	ubiquitin-protein transferase activity	Homo sapiens
	FBXL20	F-box/LRR-repeat protein 20	ubiquitin-protein transferase activity	Homo sapiens
	FBXL21P	Putative F-box/LRR-repeat protein 21	ubiquitin protein ligase activity	Homo sapiens
	FBXL22	F-box and leucine-rich protein 22	ubiquitin protein ligase activity	Homo sapiens
	FBXL3	F-box/LRR-repeat protein 3	ubiquitin protein ligase activity	Homo sapiens
	FBXL4	F-box/LRR-repeat protein 4	ubiquitin-protein transferase activity	Homo sapiens
	FBXL5	F-box/LRR-repeat protein 5	ubiquitin-protein transferase activity	Homo sapiens
	FBXL6	F-box/LRR-repeat protein 6	ubiquitin protein ligase activity	Homo sapiens
	FBXL7	F-box/LRR-repeat protein 7	ubiquitin-protein transferase activity	Homo sapiens
	FBXL8	F-box/LRR-repeat protein 8	ubiquitin protein ligase activity	Homo sapiens
	FBXO10	F-box only protein 10	ubiquitin-protein transferase activity	Homo sapiens
	FBXO11	F-box only protein 11	ubiquitin-protein transferase activity	Homo sapiens
	FBXO17	F-box only protein 17	ubiquitin protein ligase activity	Homo sapiens
	FBXO2	F-box only protein 2	ubiquitin protein ligase activity	Homo sapiens
	FBXO27	F-box only protein 27	ubiquitin protein ligase activity	Homo sapiens
	FBXO44	F-box only protein 44	ubiquitin protein ligase activity	Homo sapiens
	FBXO6	F-box only protein 6	ubiquitin protein ligase activity	Homo sapiens
	FBXW11	F-box/WD repeat-containing protein 11	ubiquitin protein ligase activity	Homo sapiens
	GID4	Glucose-induced degradation protein 4 homolog	ubiquitin protein ligase activity	Homo sapiens
	GLMN	Glomulin	ubiquitin-protein transferase inhibitor activity	Homo sapiens
	H3BMM0	Uncharacterized protein	ubiquitin conjugating enzyme activity	Homo sapiens
	HACE1	E3 ubiquitin-protein ligase HACE1	ubiquitin protein ligase activity	Homo sapiens
	HECW1	E3 ubiquitin-protein ligase HECW1	ubiquitin protein ligase activity	Homo sapiens
	HECW2	E3 ubiquitin-protein ligase HECW2	ubiquitin protein ligase activity	Homo sapiens
	HUWE1	E3 ubiquitin-protein ligase HUWE1	ubiquitin protein ligase activity	Homo sapiens
	ITCH	E3 ubiquitin-protein ligase Itchy homolog	ubiquitin protein ligase activity	Homo sapiens
	J3QRK9	Uncharacterized protein (Fragment)	ubiquitin protein ligase activity	Homo sapiens
	KCTD10	BTB/POZ domain-containing adapter for CUL3-mediated RhoA degradation protein 3	ubiquitin-protein transferase activity	Homo sapiens
	KCTD13	BTB/POZ domain-containing adapter for CUL3-mediated RhoA degradation protein 1	ubiquitin-protein transferase activity	Homo sapiens
	LRRC29	Leucine-rich repeat-containing protein 29	ubiquitin-protein transferase activity	Homo sapiens
	LRSAM1	E3 ubiquitin-protein ligase LRSAM1	ubiquitin protein ligase activity	Homo sapiens
	LTN1	E3 ubiquitin-protein ligase listerin	ubiquitin protein ligase activity	Homo sapiens
	MAEA	E3 ubiquitin-protein transferase MAEA	ubiquitin-protein transferase activity	Homo sapiens
	MARCH2	E3 ubiquitin-protein ligase MARCH2	ubiquitin-protein transferase activity	Homo sapiens
	MGRN1	E3 ubiquitin-protein ligase MGRN1	ubiquitin protein ligase activity	Homo sapiens
	MIB1	E3 ubiquitin-protein ligase MIB1	ubiquitin-protein transferase activity	Homo sapiens
	MIB2	E3 ubiquitin-protein ligase MIB2	ubiquitin-protein transferase activity	Homo sapiens
	MSL2	E3 ubiquitin-protein ligase MSL2	ubiquitin protein ligase activity	Homo sapiens
	MUL1	Mitochondrial ubiquitin ligase activator of NFKB 1	ubiquitin-protein transferase activity	Homo sapiens
	MYLIP	E3 ubiquitin-protein ligase MYLIP	ubiquitin-protein transferase activity	Homo sapiens
	NCCRP1	F-box only protein 50	ubiquitin protein ligase activity	Homo sapiens
	NEDD4	E3 ubiquitin-protein ligase NEDD4	ubiquitin protein ligase activity	Homo sapiens
	NEDD4L	E3 ubiquitin-protein ligase NEDD4-like	ubiquitin protein ligase activity	Homo sapiens
	NEURL1	E3 ubiquitin-protein ligase NEURL1	ubiquitin protein ligase activity	Homo sapiens
	NEURL1B	E3 ubiquitin-protein ligase NEURL1B	ubiquitin protein ligase activity	Homo sapiens
	NEURL2	Neuralized-like protein 2	ubiquitin protein ligase activity	Homo sapiens
	NEURL3	E3 ubiquitin-protein ligase NEURL3	ubiquitin protein ligase activity	Homo sapiens
	NEURL4	Neuralized-like protein 4	ubiquitin protein ligase activity	Homo sapiens
	NHLRC1	E3 ubiquitin-protein ligase NHLRC1	ubiquitin protein ligase activity	Homo sapiens
	NHLRC3	NHL repeat-containing protein 3	ubiquitin protein ligase activity	Homo sapiens
	NHLRC4	NHL-repeat-containing protein 4	ubiquitin protein ligase activity	Homo sapiens
	NSMCE1	Non-structural maintenance of chromosomes element 1 homolog	ubiquitin-protein transferase activity	Homo sapiens
	PDZD4	PDZ domain-containing protein 4	ubiquitin protein ligase activity	Homo sapiens
	PDZRN3	E3 ubiquitin-protein ligase PDZRN3	ubiquitin protein ligase activity	Homo sapiens
	PDZRN4	PDZ domain-containing RING finger protein 4	ubiquitin protein ligase activity	Homo sapiens
	PELI1	E3 ubiquitin-protein ligase pellino homolog 1	ubiquitin protein ligase activity	Homo sapiens
	PELI2	E3 ubiquitin-protein ligase pellino homolog 2	ubiquitin protein ligase activity	Homo sapiens
	PELI3	E3 ubiquitin-protein ligase pellino homolog 3	ubiquitin protein ligase activity	Homo sapiens
	PEX12	Peroxisome assembly protein 12	ubiquitin-protein transferase activity	Homo sapiens
	PJA1	E3 ubiquitin-protein ligase Praja-1	ubiquitin protein ligase activity	Homo sapiens
	PJA2	E3 ubiquitin-protein ligase Praja-2	ubiquitin protein ligase activity	Homo sapiens
	PPIL2	RING-type E3 ubiquitin-protein ligase PPIL2	ubiquitin-ubiquitin ligase activity	Homo sapiens
	PRKN	E3 ubiquitin-protein ligase parkin	ubiquitin protein ligase activity	Homo sapiens
	PRPF19	Pre-mRNA-processing factor 19	ubiquitin-protein transferase activity	Homo sapiens
	RAD18	E3 ubiquitin-protein ligase RAD18	ubiquitin protein ligase activity	Homo sapiens
	RAG1	V(D)J recombination-activating protein 1	ubiquitin protein ligase activity	Homo sapiens
	RBCK1	RanBP-type and C3HC4-type zinc finger-containing protein 1	ubiquitin-protein transferase activity	Homo sapiens
	RBX1	E3 ubiquitin-protein ligase RBX1	ubiquitin protein ligase activity	Homo sapiens
	RING1	E3 ubiquitin-protein ligase RING1	ubiquitin protein ligase activity	Homo sapiens
	RMND5A	E3 ubiquitin-protein transferase RMND5A	ubiquitin-protein transferase activity	Homo sapiens
	RMND5B	E3 ubiquitin-protein transferase RMND5B	ubiquitin-protein transferase activity	Homo sapiens
	RNF111	E3 ubiquitin-protein ligase Arkadia	ubiquitin protein ligase activity	Homo sapiens
	RNF115	E3 ubiquitin-protein ligase RNF115	ubiquitin protein ligase activity	Homo sapiens
	RNF121	RING finger protein 121	ubiquitin protein ligase activity	Homo sapiens
	RNF122	RING finger protein 122	ubiquitin protein ligase activity	Homo sapiens
	RNF123	E3 ubiquitin-protein ligase RNF123	ubiquitin-protein transferase activity	Homo sapiens
	RNF126	E3 ubiquitin-protein ligase RNF126	ubiquitin protein ligase activity	Homo sapiens
	RNF128	E3 ubiquitin-protein ligase RNF128	ubiquitin protein ligase activity	Homo sapiens
	RNF13	E3 ubiquitin-protein ligase RNF13	ubiquitin protein ligase activity	Homo sapiens
	RNF130	E3 ubiquitin-protein ligase RNF130	ubiquitin protein ligase activity	Homo sapiens
	RNF133	E3 ubiquitin-protein ligase RNF133	ubiquitin protein ligase activity	Homo sapiens
	RNF135	E3 ubiquitin-protein ligase RNF135	ubiquitin-protein transferase activity	Homo sapiens
	RNF138	E3 ubiquitin-protein ligase RNF138	ubiquitin protein ligase activity	Homo sapiens
	RNF139	E3 ubiquitin-protein ligase RNF139	ubiquitin protein ligase activity	Homo sapiens
	RNF14	E3 ubiquitin-protein ligase RNF14	ubiquitin protein ligase activity	Homo sapiens
	RNF141	RING finger protein 141	ubiquitin-protein transferase activity	Homo sapiens
	RNF144A	E3 ubiquitin-protein ligase RNF144A	ubiquitin protein ligase activity	Homo sapiens
	RNF144B	E3 ubiquitin-protein ligase RNF144B	ubiquitin protein ligase activity	Homo sapiens
	RNF145	RING finger protein 145	ubiquitin protein ligase activity	Homo sapiens
	RNF146	E3 ubiquitin-protein ligase RNF146	ubiquitin-protein transferase activity	Homo sapiens
	RNF148	RING finger protein 148	ubiquitin protein ligase activity	Homo sapiens
	RNF149	E3 ubiquitin-protein ligase RNF149	ubiquitin protein ligase activity	Homo sapiens
	RNF150	RING finger protein 150	ubiquitin protein ligase activity	Homo sapiens
	RNF152	E3 ubiquitin-protein ligase RNF152	ubiquitin protein ligase activity	Homo sapiens
	RNF157	E3 ubiquitin ligase RNF157	ubiquitin protein ligase activity	Homo sapiens
	RNF165	E3 ubiquitin-protein ligase RNF165	ubiquitin protein ligase activity	Homo sapiens
	RNF167	E3 ubiquitin-protein ligase RNF167	ubiquitin protein ligase activity	Homo sapiens
	RNF175	RING finger protein 175	ubiquitin protein ligase activity	Homo sapiens
	RNF180	E3 ubiquitin-protein ligase RNF180	ubiquitin protein ligase activity	Homo sapiens
	RNF181	E3 ubiquitin-protein ligase RNF181	ubiquitin protein ligase activity	Homo sapiens
	RNF185	E3 ubiquitin-protein ligase RNF185	ubiquitin protein ligase activity	Homo sapiens
	RNF186	E3 ubiquitin-protein ligase RNF186	ubiquitin-protein transferase activity	Homo sapiens
	RNF19A	E3 ubiquitin-protein ligase RNF19A	ubiquitin protein ligase activity	Homo sapiens
	RNF19B	E3 ubiquitin-protein ligase RNF19B	ubiquitin protein ligase activity	Homo sapiens
	RNF2	E3 ubiquitin-protein ligase RING2	ubiquitin protein ligase activity	Homo sapiens
	RNF213	E3 ubiquitin-protein ligase RNF213	ubiquitin-protein transferase activity	Homo sapiens
	RNF214	RING finger protein 214	ubiquitin-protein transferase activity	Homo sapiens
	RNF215	RING finger protein 215	ubiquitin protein ligase activity	Homo sapiens
	RNF217	Probable E3 ubiquitin-protein ligase RNF217	ubiquitin protein ligase activity	Homo sapiens
	RNF24	RING finger protein 24	ubiquitin protein ligase activity	Homo sapiens
	RNF25	E3 ubiquitin-protein ligase RNF25	ubiquitin protein ligase activity	Homo sapiens
	RNF43	E3 ubiquitin-protein ligase RNF43	ubiquitin protein ligase activity	Homo sapiens
	RNF5	E3 ubiquitin-protein ligase RNF5	ubiquitin protein ligase activity	Homo sapiens
	RNF7	RING-box protein 2	ubiquitin protein ligase activity	Homo sapiens
	RNF8	E3 ubiquitin-protein ligase RNF8	ubiquitin protein ligase activity	Homo sapiens
	RSPRY1	RING finger and SPRY domain-containing protein 1	ubiquitin-protein transferase activity	Homo sapiens
	SEL1L	Protein sel-1 homolog 1	ubiquitin-protein transferase activity	Homo sapiens
	SEL1L2	Protein sel-1 homolog 2	ubiquitin-protein transferase activity	Homo sapiens
	SHARPIN	Sharpin	ubiquitin-protein transferase activity	Homo sapiens
	SHPRH	E3 ubiquitin-protein ligase SHPRH	ubiquitin protein ligase activity	Homo sapiens
	SIAH1	E3 ubiquitin-protein ligase SIAH1	ubiquitin protein ligase activity	Homo sapiens
	SIAH2	E3 ubiquitin-protein ligase SIAH2	ubiquitin protein ligase activity	Homo sapiens
	SIAH3	Seven in absentia homolog 3	ubiquitin protein ligase activity	Homo sapiens
	SKP1	S-phase kinase-associated protein 1	ubiquitin protein ligase activity	Homo sapiens
	SKP2	S-phase kinase-associated protein 2	ubiquitin protein ligase activity	Homo sapiens
	SMURF1	E3 ubiquitin-protein ligase SMURF1	ubiquitin protein ligase activity	Homo sapiens
	SMURF2	E3 ubiquitin-protein ligase SMURF2	ubiquitin protein ligase activity	Homo sapiens
	SYVN1	E3 ubiquitin-protein ligase synoviolin	ubiquitin protein ligase activity	Homo sapiens
	TMEM129	E3 ubiquitin-protein ligase TM129	ubiquitin protein ligase activity	Homo sapiens
	TMEM189-UBE2V1	HCG2044781	ubiquitin conjugating enzyme activity	Homo sapiens
	TNFAIP1	BTB/POZ domain-containing adapter for CUL3-mediated RhoA degradation protein 2	ubiquitin-protein transferase activity	Homo sapiens
	TOPORS	E3 ubiquitin-protein ligase Topors	ubiquitin protein ligase activity	Homo sapiens
	TRAF6	TNF receptor-associated factor 6	ubiquitin-protein transferase activity	Homo sapiens
	TRIM2	Tripartite motif-containing protein 2	ubiquitin protein ligase activity	Homo sapiens
	TRIM28	Transcription intermediary factor 1-beta	ubiquitin-protein transferase activity	Homo sapiens
	TRIM3	Tripartite motif-containing protein 3	ubiquitin protein ligase activity	Homo sapiens
	TRIM32	E3 ubiquitin-protein ligase TRIM32	ubiquitin protein ligase activity	Homo sapiens
	TRIM71	E3 ubiquitin-protein ligase TRIM71	ubiquitin protein ligase activity	Homo sapiens
	TTC3	E3 ubiquitin-protein ligase TTC3	ubiquitin-protein transferase activity	Homo sapiens
	UBE2A	Ubiquitin-conjugating enzyme E2 A	ubiquitin conjugating enzyme activity	Homo sapiens
	UBE2B	Ubiquitin-conjugating enzyme E2 B	ubiquitin conjugating enzyme activity	Homo sapiens
	UBE2C	Ubiquitin-conjugating enzyme E2 C	ubiquitin conjugating enzyme activity	Homo sapiens
	UBE2D1	Ubiquitin-conjugating enzyme E2 D1	ubiquitin conjugating enzyme activity	Homo sapiens
	UBE2D2	Ubiquitin-conjugating enzyme E2 D2	ubiquitin conjugating enzyme activity	Homo sapiens
	UBE2D3	Ubiquitin-conjugating enzyme E2 D3	ubiquitin conjugating enzyme activity	Homo sapiens
	UBE2D4	Ubiquitin-conjugating enzyme E2 D4	ubiquitin conjugating enzyme activity	Homo sapiens
	UBE2E1	Ubiquitin-conjugating enzyme E2 E1	ubiquitin conjugating enzyme activity	Homo sapiens
	UBE2E2	Ubiquitin-conjugating enzyme E2 E2	ubiquitin conjugating enzyme activity	Homo sapiens
	UBE2E3	Ubiquitin-conjugating enzyme E2 E3	ubiquitin conjugating enzyme activity	Homo sapiens
	UBE2G1	Ubiquitin-conjugating enzyme E2 G1	ubiquitin conjugating enzyme activity	Homo sapiens
	UBE2G2	Ubiquitin-conjugating enzyme E2 G2	ubiquitin conjugating enzyme activity	Homo sapiens
	UBE2H	Ubiquitin-conjugating enzyme E2 H	ubiquitin conjugating enzyme activity	Homo sapiens
	UBE2J1	Ubiquitin-conjugating enzyme E2 J1	ubiquitin conjugating enzyme activity	Homo sapiens
	UBE2J2	Ubiquitin-conjugating enzyme E2 J2	ubiquitin conjugating enzyme activity	Homo sapiens
	UBE2K	Ubiquitin-conjugating enzyme E2 K	ubiquitin conjugating enzyme activity	Homo sapiens
	UBE2L3	Ubiquitin-conjugating enzyme E2 L3	ubiquitin conjugating enzyme activity	Homo sapiens
	UBE2L5	Ubiquitin-conjugating enzyme E2 L5	ubiquitin conjugating enzyme activity	Homo sapiens
	UBE2L6	Ubiquitin/ISG15-conjugating enzyme E2 L6	ubiquitin conjugating enzyme activity	Homo sapiens
	UBE2N	Ubiquitin-conjugating enzyme E2 N	ubiquitin conjugating enzyme activity	Homo sapiens
	UBE2NL	Putative ubiquitin-conjugating enzyme E2 N-like	ubiquitin conjugating enzyme activity	Homo sapiens
	UBE2O	(E3-independent) E2 ubiquitin-conjugating enzyme	ubiquitin conjugating enzyme activity	Homo sapiens
	UBE2Q1	Ubiquitin-conjugating enzyme E2 Q1	ubiquitin conjugating enzyme activity	Homo sapiens
	UBE2Q2	Ubiquitin-conjugating enzyme E2 Q2	ubiquitin conjugating enzyme activity	Homo sapiens
	UBE2QL1	Ubiquitin-conjugating enzyme E2Q-like protein 1	ubiquitin conjugating enzyme activity	Homo sapiens
	UBE2S	Ubiquitin-conjugating enzyme E2 S	ubiquitin conjugating enzyme activity	Homo sapiens
	UBE2T	Ubiquitin-conjugating enzyme E2 T	ubiquitin conjugating enzyme activity	Homo sapiens
	UBE2U	Ubiquitin-conjugating enzyme E2 U	ubiquitin conjugating enzyme activity	Homo sapiens
	UBE2V1	Ubiquitin-conjugating enzyme E2 variant 1	ubiquitin conjugating enzyme activity	Homo sapiens
	UBE2V2	Ubiquitin-conjugating enzyme E2 variant 2	ubiquitin conjugating enzyme activity	Homo sapiens
	UBE2W	Ubiquitin-conjugating enzyme E2 W	ubiquitin conjugating enzyme activity	Homo sapiens
	UBE2Z	Ubiquitin-conjugating enzyme E2 Z	ubiquitin conjugating enzyme activity	Homo sapiens
	UBE3B	Ubiquitin-protein ligase E3B	ubiquitin conjugating enzyme activity	Homo sapiens
	UBE3C	Ubiquitin-protein ligase E3C	ubiquitin conjugating enzyme activity	Homo sapiens
	UBE3D	E3 ubiquitin-protein ligase E3D	ubiquitin protein ligase activity	Homo sapiens
	UBE4A	Ubiquitin conjugation factor E4 A	ubiquitin-ubiquitin ligase activity	Homo sapiens
	UBE4B	Ubiquitin conjugation factor E4 B	ubiquitin-ubiquitin ligase activity	Homo sapiens
	UBOX5	RING finger protein 37	ubiquitin-ubiquitin ligase activity	Homo sapiens
	UBR1	E3 ubiquitin-protein ligase UBR1	ubiquitin protein ligase activity	Homo sapiens
	UBR2	E3 ubiquitin-protein ligase UBR2	ubiquitin protein ligase activity	Homo sapiens
	UBR3	E3 ubiquitin-protein ligase UBR3	ubiquitin protein ligase activity	Homo sapiens
	UBR4	E3 ubiquitin-protein ligase UBR4	ubiquitin-protein transferase activity	Homo sapiens
	UHRF1	E3 ubiquitin-protein ligase UHRF1	ubiquitin protein ligase activity	Homo sapiens
	UHRF2	E3 ubiquitin-protein ligase UHRF2	ubiquitin protein ligase activity	Homo sapiens
	VHL	von Hippel-Lindau disease tumor suppressor	ubiquitin protein ligase activity	Homo sapiens
	VHLL	von Hippel-Lindau-like protein	ubiquitin protein ligase activity	Homo sapiens
	WWP1	NEDD4-like E3 ubiquitin-protein ligase WWP1	ubiquitin protein ligase activity	Homo sapiens
	WWP2	NEDD4-like E3 ubiquitin-protein ligase WWP2	ubiquitin protein ligase activity	Homo sapiens
	XIAP	E3 ubiquitin-protein ligase XIAP	ubiquitin protein ligase activity	Homo sapiens
	ZNRF3	E3 ubiquitin-protein ligase ZNRF3	ubiquitin protein ligase activity	Homo sapiens
	ZNRF4	E3 ubiquitin-protein ligase ZNRF4	ubiquitin protein ligase activity	Homo sapiens
ATP binding	GO:0005524
	Gene/product	Gene/product name	GO class (direct)	Organism
	STK17A	Serine/threonine-protein kinase 17A	ATP binding	Homo sapiens
	PRKCD	Protein kinase C delta type	ATP binding	Homo sapiens
	GRK6	G protein-coupled receptor kinase 6	ATP binding	Homo sapiens
	P2RX7	P2X purinoceptor 7	ATP binding	Homo sapiens
	ATP8B4	Probable phospholipid-transporting ATPase IM	ATP binding	Homo sapiens
	MSH2	DNA mismatch repair protein Msh2	ATP binding	Homo sapiens
	TOP2A	DNA topoisomerase 2-alpha	ATP binding	Homo sapiens
	TOP1	DNA topoisomerase 1	ATP binding	Homo sapiens
	RAD50	DNA repair protein RAD50	ATP binding	Homo sapiens
	FGFR1	Fibroblast growth factor receptor 1	ATP binding	Homo sapiens
	HYOU1	Hypoxia up-regulated protein 1	ATP binding	Homo sapiens
	ERCC2	General transcription and DNA repair factor IIH helicase subunit XPD	ATP binding	Homo sapiens
	ACOT12	Acetyl-coenzyme A thioesterase	ATP binding	Homo sapiens
	UBE2C	Ubiquitin-conjugating enzyme E2 C	ATP binding	Homo sapiens
	PIM1	Serine/threonine-protein kinase pim-1	ATP binding	Homo sapiens
	TTBK1	Tau-tubulin kinase 1	ATP binding	Homo sapiens
	GRK1	Rhodopsin kinase GRK1	ATP binding	Homo sapiens
	ORC5	Origin recognition complex subunit 5	ATP binding	Homo sapiens
	AK9	Adenylate kinase 9	ATP binding	Homo sapiens
	ABCD3	ATP-binding cassette sub-family D member 3	ATP binding	Homo sapiens
	HSPA7	Putative heat shock 70 kDa protein 7	ATP binding	Homo sapiens
	MAGI3	Membrane-associated guanylate kinase, WW and PDZ domain-containing protein 3	ATP binding	Homo sapiens
	PIK3CG	Phosphatidylinositol 4,5-bisphosphate 3-kinase catalytic subunit gamma isoform	ATP binding	Homo sapiens
	CSNK1D	Casein kinase I isoform delta	ATP binding	Homo sapiens
	CSNK1A1	Casein kinase I isoform alpha	ATP binding	Homo sapiens
	HSPA13	Heat shock 70 kDa protein 13	ATP binding	Homo sapiens
	CDK1	Cyclin-dependent kinase 1	ATP binding	Homo sapiens
	CCT6A	T-complex protein 1 subunit zeta	ATP binding	Homo sapiens
	DARS	Aspartate--tRNA ligase, cytoplasmic	ATP binding	Homo sapiens
	GCK	Hexokinase-4	ATP binding	Homo sapiens
	RARS2	Probable arginine--tRNA ligase, mitochondrial	ATP binding	Homo sapiens
	CASK	Peripheral plasma membrane protein CASK	ATP binding	Homo sapiens
	FIGNL2	Putative fidgetin-like protein 2	ATP binding	Homo sapiens
	IKBKB	Inhibitor of nuclear factor kappa-B kinase subunit beta	ATP binding	Homo sapiens
	BRAF	Serine/threonine-protein kinase B-raf	ATP binding	Homo sapiens
	UBE2Z	Ubiquitin-conjugating enzyme E2 Z	ATP binding	Homo sapiens
	CHD3	Chromodomain-helicase-DNA-binding protein 3	ATP binding	Homo sapiens
	MERTK	Tyrosine-protein kinase Mer	ATP binding	Homo sapiens
	MAP3K12	Mitogen-activated protein kinase kinase kinase 12	ATP binding	Homo sapiens
	MAP4K2	Mitogen-activated protein kinase kinase kinase kinase 2	ATP binding	Homo sapiens
	KIF5A	Kinesin heavy chain isoform 5A	ATP binding	Homo sapiens
	NEK6	Serine/threonine-protein kinase Nek6	ATP binding	Homo sapiens
	BMP2K	BMP-2-inducible protein kinase	ATP binding	Homo sapiens
	EIF2AK1	Eukaryotic translation initiation factor 2-alpha kinase 1	ATP binding	Homo sapiens
	MAP2K3	Dual specificity mitogen-activated protein kinase kinase 3	ATP binding	Homo sapiens
	PANK2	Pantothenate kinase 2, mitochondrial	ATP binding	Homo sapiens
	ERBB2	Receptor tyrosine-protein kinase erbB-2	ATP binding	Homo sapiens
	CAMK1G	Calcium/calmodulin-dependent protein kinase type 1G	ATP binding	Homo sapiens
	CCT8L1P	Putative T-complex protein 1 subunit theta-like 1	ATP binding	Homo sapiens
	ZRANB3	DNA annealing helicase and endonuclease ZRANB3	ATP binding	Homo sapiens
	MCM3	DNA replication licensing factor MCM3	ATP binding	Homo sapiens
	ATP8A2	Phospholipid-transporting ATPase IB	ATP binding	Homo sapiens
	UBE2E3	Ubiquitin-conjugating enzyme E2 E3	ATP binding	Homo sapiens
	SMC4	Structural maintenance of chromosomes protein 4	ATP binding	Homo sapiens
	ABCC3	Canalicular multispecific organic anion transporter 2	ATP binding	Homo sapiens
	ABCC4	Multidrug resistance-associated protein 4	ATP binding	Homo sapiens
	ADCY8	Adenylate cyclase type 8	ATP binding	Homo sapiens
	UBE2G2	Ubiquitin-conjugating enzyme E2 G2	ATP binding	Homo sapiens
	CHD9	Chromodomain-helicase-DNA-binding protein 9	ATP binding	Homo sapiens
	POTEKP	Putative beta-actin-like protein 3	ATP binding	Homo sapiens
	UBE2F	NEDD8-conjugating enzyme UBE2F	ATP binding	Homo sapiens
	VARS2	Valine--tRNA ligase, mitochondrial	ATP binding	Homo sapiens
	TWF1	Twinfilin-1	ATP binding	Homo sapiens
	RFK	Riboflavin kinase	ATP binding	Homo sapiens
	KIF1A	Kinesin-like protein KIF1A	ATP binding	Homo sapiens
	PANK3	Pantothenate kinase 3	ATP binding	Homo sapiens
	RIPK4	Receptor-interacting serine/threonine-protein kinase 4	ATP binding	Homo sapiens
	DNAH3	Dynein heavy chain 3, axonemal	ATP binding	Homo sapiens
	JAK1	Tyrosine-protein kinase JAK1	ATP binding	Homo sapiens
	RPS6KB1	Ribosomal protein S6 kinase beta-1	ATP binding	Homo sapiens
	ATR	Serine/threonine-protein kinase ATR	ATP binding	Homo sapiens
	ATP13A1	Manganese-transporting ATPase 13A1	ATP binding	Homo sapiens
	CAMK2B	Calcium/calmodulin-dependent protein kinase type II subunit beta	ATP binding	Homo sapiens
	CAMK2G	Calcium/calmodulin-dependent protein kinase type II subunit gamma	ATP binding	Homo sapiens
	RECQL5	ATP-dependent DNA helicase Q5	ATP binding	Homo sapiens
	STK17B	Serine/threonine-protein kinase 17B	ATP binding	Homo sapiens
	CAMKK1	Calcium/calmodulin-dependent protein kinase kinase 1	ATP binding	Homo sapiens
	CDC7	Cell division cycle 7-related protein kinase	ATP binding	Homo sapiens
	ADCK2	Uncharacterized aarF domain-containing protein kinase 2	ATP binding	Homo sapiens
	ADK	Adenosine kinase	ATP binding	Homo sapiens
	WARS	Tryptophan--tRNA ligase, cytoplasmic	ATP binding	Homo sapiens
	MARK2	Serine/threonine-protein kinase MARK2	ATP binding	Homo sapiens
	PEX6	Peroxisome assembly factor 2	ATP binding	Homo sapiens
	BLK	Tyrosine-protein kinase Blk	ATP binding	Homo sapiens
	PRKD3	Serine/threonine-protein kinase D3	ATP binding	Homo sapiens
	HELZ2	Helicase with zinc finger domain 2	ATP binding	Homo sapiens
	KIF17	Kinesin-like protein KIF17	ATP binding	Homo sapiens
	AASDH	Beta-alanine-activating enzyme	ATP binding	Homo sapiens
	LONP1	Lon protease homolog, mitochondrial	ATP binding	Homo sapiens
	MAP3K9	Mitogen-activated protein kinase kinase kinase 9	ATP binding	Homo sapiens
	KATNA1	Katanin p60 ATPase-containing subunit A1	ATP binding	Homo sapiens
	DPH6	Diphthine--ammonia ligase	ATP binding	Homo sapiens
	ABCB1	ATP-dependent translocase ABCB1	ATP binding	Homo sapiens
	VPS4A	Vacuolar protein sorting-associated protein 4A	ATP binding	Homo sapiens
	MKNK2	MAP kinase-interacting serine/threonine-protein kinase 2	ATP binding	Homo sapiens
	UBE2J1	Ubiquitin-conjugating enzyme E2 J1	ATP binding	Homo sapiens
	CCT6B	T-complex protein 1 subunit zeta-2	ATP binding	Homo sapiens
	NLRP9	NACHT, LRR and PYD domains-containing protein 9	ATP binding	Homo sapiens
	FPGS	Folylpolyglutamate synthase, mitochondrial	ATP binding	Homo sapiens
	MYO5A	Unconventional myosin-Va	ATP binding	Homo sapiens
	UBE2J2	Ubiquitin-conjugating enzyme E2 J2	ATP binding	Homo sapiens
	SETX	Probable helicase senataxin	ATP binding	Homo sapiens
	KSR2	Kinase suppressor of Ras 2	ATP binding	Homo sapiens
	MAPKAPK5	MAP kinase-activated protein kinase 5	ATP binding	Homo sapiens
	DDX17	Probable ATP-dependent RNA helicase DDX17	ATP binding	Homo sapiens
	STK40	Serine/threonine-protein kinase 40	ATP binding	Homo sapiens
	HASPIN	Serine/threonine-protein kinase haspin	ATP binding	Homo sapiens
	ETNK1	Ethanolamine kinase 1	ATP binding	Homo sapiens
	MAPK12	Mitogen-activated protein kinase 12	ATP binding	Homo sapiens
	KIF26B	Kinesin-like protein KIF26B	ATP binding	Homo sapiens
	CLCN4	H(+)/Cl(-) exchange transporter 4	ATP binding	Homo sapiens
	CLCN5	H(+)/Cl(-) exchange transporter 5	ATP binding	Homo sapiens
	SGK2	Serine/threonine-protein kinase Sgk2	ATP binding	Homo sapiens
	CHD1L	Chromodomain-helicase-DNA-binding protein 1-like	ATP binding	Homo sapiens
	ERBB3	Receptor tyrosine-protein kinase erbB-3	ATP binding	Homo sapiens
	CDK18	Cyclin-dependent kinase 18	ATP binding	Homo sapiens
	BMPR1A	Bone morphogenetic protein receptor type-1A	ATP binding	Homo sapiens
	TAOK1	Serine/threonine-protein kinase TAO1	ATP binding	Homo sapiens
	RYR1	Ryanodine receptor 1	ATP binding	Homo sapiens
	DHX32	Putative pre-mRNA-splicing factor ATP-dependent RNA helicase DHX32	ATP binding	Homo sapiens
	MYO1H	Unconventional myosin-Ih	ATP binding	Homo sapiens
	FGFR2	Fibroblast growth factor receptor 2	ATP binding	Homo sapiens
	IGF1R	Insulin-like growth factor 1 receptor	ATP binding	Homo sapiens
	TARS	Threonine--tRNA ligase, cytoplasmic	ATP binding	Homo sapiens
	PMVK	Phosphomevalonate kinase	ATP binding	Homo sapiens
	UBE2T	Ubiquitin-conjugating enzyme E2 T	ATP binding	Homo sapiens
	P2RX5	P2X purinoceptor 5	ATP binding	Homo sapiens
	ACVRL1	Serine/threonine-protein kinase receptor R3	ATP binding	Homo sapiens
	PCCB	Propionyl-CoA carboxylase beta chain, mitochondrial	ATP binding	Homo sapiens
	PCCA	Propionyl-CoA carboxylase alpha chain, mitochondrial	ATP binding	Homo sapiens
	PRKCG	Protein kinase C gamma type	ATP binding	Homo sapiens
	PBK	Lymphokine-activated killer T-cell-originated protein kinase	ATP binding	Homo sapiens
	TRPM6	Transient receptor potential cation channel subfamily M member 6	ATP binding	Homo sapiens
	DDX19B	ATP-dependent RNA helicase DDX19B	ATP binding	Homo sapiens
	NLRC4	NLR family CARD domain-containing protein 4	ATP binding	Homo sapiens
	ATP2B1	Plasma membrane calcium-transporting ATPase 1	ATP binding	Homo sapiens
	H1FNT	Testis-specific H1 histone	ATP binding	Homo sapiens
	PSMC5	26S proteasome regulatory subunit 8	ATP binding	Homo sapiens
	PSMC1	26S proteasome regulatory subunit 4	ATP binding	Homo sapiens
	EPHB3	Ephrin type-B receptor 3	ATP binding	Homo sapiens
	ATP6V1B1	V-type proton ATPase subunit B, kidney isoform	ATP binding	Homo sapiens
	WEE1	Wee1-like protein kinase	ATP binding	Homo sapiens
	CDK9	Cyclin-dependent kinase 9	ATP binding	Homo sapiens
	MARK4	MAP/microtubule affinity-regulating kinase 4	ATP binding	Homo sapiens
	HLCS	Biotin--protein ligase	ATP binding	Homo sapiens
	STK26	Serine/threonine-protein kinase 26	ATP binding	Homo sapiens
	KIF2A	Kinesin-like protein KIF2A	ATP binding	Homo sapiens
	ABCC9	ATP-binding cassette sub-family C member 9	ATP binding	Homo sapiens
	TSSK4	Testis-specific serine/threonine-protein kinase 4	ATP binding	Homo sapiens
	PNCK	Calcium/calmodulin-dependent protein kinase type 1B	ATP binding	Homo sapiens
	FASTK	Fas-activated serine/threonine kinase	ATP binding	Homo sapiens
	NLRP1	NACHT, LRR and PYD domains-containing protein 1	ATP binding	Homo sapiens
	UBE2R2	Ubiquitin-conjugating enzyme E2 R2	ATP binding	Homo sapiens
	PTK2B	Protein-tyrosine kinase 2-beta	ATP binding	Homo sapiens
	TOP2B	DNA topoisomerase 2-beta	ATP binding	Homo sapiens
	TTLL13P	Tubulin polyglutamylase TTLL13P	ATP binding	Homo sapiens
	EIF4A2	Eukaryotic initiation factor 4A-II	ATP binding	Homo sapiens
	ATP1B1	Sodium/potassium-transporting ATPase subunit beta-1	ATP binding	Homo sapiens
	ATP1A1	Sodium/potassium-transporting ATPase subunit alpha-1	ATP binding	Homo sapiens
	GUCY2D	Retinal guanylyl cyclase 1	ATP binding	Homo sapiens
	DYNC1H1	Cytoplasmic dynein 1 heavy chain 1	ATP binding	Homo sapiens
	KIF23	Kinesin-like protein KIF23	ATP binding	Homo sapiens
	ICK	Serine/threonine-protein kinase ICK	ATP binding	Homo sapiens
	CLK4	Dual specificity protein kinase CLK4	ATP binding	Homo sapiens
	CIT	Citron Rho-interacting kinase	ATP binding	Homo sapiens
	RTEL1-TNFRSF6B	Regulator of telomere elongation helicase 1	ATP binding	Homo sapiens
	DGKA	Diacylglycerol kinase alpha	ATP binding	Homo sapiens
	PFKP	ATP-dependent 6-phosphofructokinase, platelet type	ATP binding	Homo sapiens
	ATP2B2	Plasma membrane calcium-transporting ATPase 2	ATP binding	Homo sapiens
	ENTPD8	Ectonucleoside triphosphate diphosphohydrolase 8	ATP binding	Homo sapiens
	NMRK1	Nicotinamide riboside kinase 1	ATP binding	Homo sapiens
	UBA6	Ubiquitin-like modifier-activating enzyme 6	ATP binding	Homo sapiens
	MAP3K1	Mitogen-activated protein kinase kinase kinase 1	ATP binding	Homo sapiens
	KHK	Ketohexokinase	ATP binding	Homo sapiens
	MCM5	DNA replication licensing factor MCM5	ATP binding	Homo sapiens
	MCM4	DNA replication licensing factor MCM4	ATP binding	Homo sapiens
	TTK	Dual specificity protein kinase TTK	ATP binding	Homo sapiens
	WRNIP1	ATPase WRNIP1	ATP binding	Homo sapiens
	TRIB3	Tribbles homolog 3	ATP binding	Homo sapiens
	NLRP10	NACHT, LRR and PYD domains-containing protein 10	ATP binding	Homo sapiens
	SMCHD1	Structural maintenance of chromosomes flexible hinge domain-containing protein 1	ATP binding	Homo sapiens
	SUCLA2	Succinate--CoA ligase [ADP-forming] subunit beta, mitochondrial	ATP binding	Homo sapiens
	TOR4A	Torsin-4A	ATP binding	Homo sapiens
	PRKCE	Protein kinase C epsilon type	ATP binding	Homo sapiens
	MCM9	DNA helicase MCM9	ATP binding	Homo sapiens
	EIF2AK4	eIF-2-alpha kinase GCN2	ATP binding	Homo sapiens
	LARS	Leucine--tRNA ligase, cytoplasmic	ATP binding	Homo sapiens
	ITPKA	Inositol-trisphosphate 3-kinase A	ATP binding	Homo sapiens
	ATP2B4	Plasma membrane calcium-transporting ATPase 4	ATP binding	Homo sapiens
	CHD7	Chromodomain-helicase-DNA-binding protein 7	ATP binding	Homo sapiens
	CACNA1B	Voltage-dependent N-type calcium channel subunit alpha-1B	ATP binding	Homo sapiens
	MYH2	Myosin-2	ATP binding	Homo sapiens
	DDX51	ATP-dependent RNA helicase DDX51	ATP binding	Homo sapiens
	ROR2	Tyrosine-protein kinase transmembrane receptor ROR2	ATP binding	Homo sapiens
	ABCD1	ATP-binding cassette sub-family D member 1	ATP binding	Homo sapiens
	CDKL2	Cyclin-dependent kinase-like 2	ATP binding	Homo sapiens
	SELENOO	Protein adenylyltransferase SelO, mitochondrial	ATP binding	Homo sapiens
	HSP90B1	Endoplasmin	ATP binding	Homo sapiens
	CGAS	Cyclic GMP-AMP synthase	ATP binding	Homo sapiens
	MYH11	Myosin-11	ATP binding	Homo sapiens
	ACTBL2	Beta-actin-like protein 2	ATP binding	Homo sapiens
	AK7	Adenylate kinase 7	ATP binding	Homo sapiens
	MAP2K4	Dual specificity mitogen-activated protein kinase kinase 4	ATP binding	Homo sapiens
	MAPK9	Mitogen-activated protein kinase 9	ATP binding	Homo sapiens
	MAPK8	Mitogen-activated protein kinase 8	ATP binding	Homo sapiens
	CDK7	Cyclin-dependent kinase 7	ATP binding	Homo sapiens
	ACTR3C	Actin-related protein 3C	ATP binding	Homo sapiens
	SPHK2	Sphingosine kinase 2	ATP binding	Homo sapiens
	WRN	Werner syndrome ATP-dependent helicase	ATP binding	Homo sapiens
	PRPS1	Ribose-phosphate pyrophosphokinase 1	ATP binding	Homo sapiens
	FKBP4	Peptidyl-prolyl cis-trans isomerase FKBP4	ATP binding	Homo sapiens
	TTLL12	Tubulin--tyrosine ligase-like protein 12	ATP binding	Homo sapiens
	STK31	Serine/threonine-protein kinase 31	ATP binding	Homo sapiens
	TEK	Angiopoietin-1 receptor	ATP binding	Homo sapiens
	DHX34	Probable ATP-dependent RNA helicase DHX34	ATP binding	Homo sapiens
	DNAJA2	DnaJ homolog subfamily A member 2	ATP binding	Homo sapiens
	MAP2K1	Dual specificity mitogen-activated protein kinase kinase 1	ATP binding	Homo sapiens
	EIF4A1	Eukaryotic initiation factor 4A-I	ATP binding	Homo sapiens
	ATP7B	Copper-transporting ATPase 2	ATP binding	Homo sapiens
	ABCC8	ATP-binding cassette sub-family C member 8	ATP binding	Homo sapiens
	CMPK2	UMP-CMP kinase 2, mitochondrial	ATP binding	Homo sapiens
	STK36	Serine/threonine-protein kinase 36	ATP binding	Homo sapiens
	GRK3	Beta-adrenergic receptor kinase 2	ATP binding	Homo sapiens
	MYO1E	Unconventional myosin-Ie	ATP binding	Homo sapiens
	DNAH7	Dynein heavy chain 7, axonemal	ATP binding	Homo sapiens
	MYO3B	Myosin-IIIb	ATP binding	Homo sapiens
	KIF2C	Kinesin-like protein KIF2C	ATP binding	Homo sapiens
	PRKCZ	Protein kinase C zeta type	ATP binding	Homo sapiens
	AKT1	RAC-alpha serine/threonine-protein kinase	ATP binding	Homo sapiens
	BCR	Breakpoint cluster region protein	ATP binding	Homo sapiens
	SLC22A5	Solute carrier family 22 member 5	ATP binding	Homo sapiens
	ATP5F1B	ATP synthase subunit beta, mitochondrial	ATP binding	Homo sapiens
	SPEG	Striated muscle preferentially expressed protein kinase	ATP binding	Homo sapiens
	CDC42BPG	Serine/threonine-protein kinase MRCK gamma	ATP binding	Homo sapiens
	CDKL5	Cyclin-dependent kinase-like 5	ATP binding	Homo sapiens
	ACLY	ATP-citrate synthase	ATP binding	Homo sapiens
	CLPX	ATP-dependent Clp protease ATP-binding subunit clpX-like, mitochondrial	ATP binding	Homo sapiens
	MAPK11	Mitogen-activated protein kinase 11	ATP binding	Homo sapiens
	NUBP1	Cytosolic Fe-S cluster assembly factor NUBP1	ATP binding	Homo sapiens
	MYLK	Myosin light chain kinase, smooth muscle	ATP binding	Homo sapiens
	DAPK1	Death-associated protein kinase 1	ATP binding	Homo sapiens
	ATP2A2	Sarcoplasmic/endoplasmic reticulum calcium ATPase 2	ATP binding	Homo sapiens
	TCP1	T-complex protein 1 subunit alpha	ATP binding	Homo sapiens
	DCK	Deoxycytidine kinase	ATP binding	Homo sapiens
	CMPK1	UMP-CMP kinase	ATP binding	Homo sapiens
	COQ8B	Atypical kinase COQ8B, mitochondrial	ATP binding	Homo sapiens
	RECQL	ATP-dependent DNA helicase Q1	ATP binding	Homo sapiens
	CCT5	T-complex protein 1 subunit epsilon	ATP binding	Homo sapiens
	PAPOLA	Poly(A) polymerase alpha	ATP binding	Homo sapiens
	NLRP6	NACHT, LRR and PYD domains-containing protein 6	ATP binding	Homo sapiens
	CDK10	Cyclin-dependent kinase 10	ATP binding	Homo sapiens
	RNASEL	2-5A-dependent ribonuclease	ATP binding	Homo sapiens
	BRSK2	Serine/threonine-protein kinase BRSK2	ATP binding	Homo sapiens
	MTHFD1	C-1-tetrahydrofolate synthase, cytoplasmic	ATP binding	Homo sapiens
	LRRK2	Leucine-rich repeat serine/threonine-protein kinase 2	ATP binding	Homo sapiens
	ZAP70	Tyrosine-protein kinase ZAP-70	ATP binding	Homo sapiens
	PRKX	cAMP-dependent protein kinase catalytic subunit PRKX	ATP binding	Homo sapiens
	EPB42	Erythrocyte membrane protein band 4.2	ATP binding	Homo sapiens
	ADCY7	Adenylate cyclase type 7	ATP binding	Homo sapiens
	PRPS1L1	Ribose-phosphate pyrophosphokinase 3	ATP binding	Homo sapiens
	MAT1A	S-adenosylmethionine synthase isoform type-1	ATP binding	Homo sapiens
	LIMK2	LIM domain kinase 2	ATP binding	Homo sapiens
	LIMK1	LIM domain kinase 1	ATP binding	Homo sapiens
	INSR	Insulin receptor	ATP binding	Homo sapiens
	BRSK1	Serine/threonine-protein kinase BRSK1	ATP binding	Homo sapiens
	ACTG2	Actin, gamma-enteric smooth muscle	ATP binding	Homo sapiens
	MAPK1	Mitogen-activated protein kinase 1	ATP binding	Homo sapiens
	MVD	Diphosphomevalonate decarboxylase	ATP binding	Homo sapiens
	CHD5	Chromodomain-helicase-DNA-binding protein 5	ATP binding	Homo sapiens
	FCSK	L-fucose kinase	ATP binding	Homo sapiens
	ACSL1	Long-chain-fatty-acid--CoA ligase 1	ATP binding	Homo sapiens
	PDIK1L	Serine/threonine-protein kinase PDIK1L	ATP binding	Homo sapiens
	ABCA6	ATP-binding cassette sub-family A member 6	ATP binding	Homo sapiens
	PTPA	Serine/threonine-protein phosphatase 2A activator	ATP binding	Homo sapiens
	PC	Pyruvate carboxylase, mitochondrial	ATP binding	Homo sapiens
	ABCC1	Multidrug resistance-associated protein 1	ATP binding	Homo sapiens
	DCLK2	Serine/threonine-protein kinase DCLK2	ATP binding	Homo sapiens
	XRCC5	X-ray repair cross-complementing protein 5	ATP binding	Homo sapiens
	KIF2B	Kinesin-like protein KIF2B	ATP binding	Homo sapiens
	PFKFB1	6-phosphofructo-2-kinase/fructose-2,6-bisphosphatase 1	ATP binding	Homo sapiens
	HKDC1	Hexokinase HKDC1	ATP binding	Homo sapiens
	PALM3	Paralemmin-3	ATP binding	Homo sapiens
	MINK1	Misshapen-like kinase 1	ATP binding	Homo sapiens
	CDK4	Cyclin-dependent kinase 4	ATP binding	Homo sapiens
	PSKH1	Serine/threonine-protein kinase H1	ATP binding	Homo sapiens
	CDK17	Cyclin-dependent kinase 17	ATP binding	Homo sapiens
	CDK16	Cyclin-dependent kinase 16	ATP binding	Homo sapiens
	CDK5	Cyclin-dependent-like kinase 5	ATP binding	Homo sapiens
	CDK6	Cyclin-dependent kinase 6	ATP binding	Homo sapiens
	CDKL1	Cyclin-dependent kinase-like 1	ATP binding	Homo sapiens
	CDK3	Cyclin-dependent kinase 3	ATP binding	Homo sapiens
	NME4	Nucleoside diphosphate kinase, mitochondrial	ATP binding	Homo sapiens
	RHOBTB3	Rho-related BTB domain-containing protein 3	ATP binding	Homo sapiens
	TAP2	Antigen peptide transporter 2	ATP binding	Homo sapiens
	MPP5	MAGUK p55 subfamily member 5	ATP binding	Homo sapiens
	IQCA1L	IQ and AAA domain-containing protein 1-like	ATP binding	Homo sapiens
	HSP90AB1	Heat shock protein HSP 90-beta	ATP binding	Homo sapiens
	PFKM	ATP-dependent 6-phosphofructokinase, muscle type	ATP binding	Homo sapiens
	PSMC4	26S proteasome regulatory subunit 6B	ATP binding	Homo sapiens
	GCLC	Glutamate--cysteine ligase catalytic subunit	ATP binding	Homo sapiens
	PTK2	Focal adhesion kinase 1	ATP binding	Homo sapiens
	TDRD12	Putative ATP-dependent RNA helicase TDRD12	ATP binding	Homo sapiens
	MAP3K19	Mitogen-activated protein kinase kinase kinase 19	ATP binding	Homo sapiens
	CCT7	T-complex protein 1 subunit eta	ATP binding	Homo sapiens
	PI4K2B	Phosphatidylinositol 4-kinase type 2-beta	ATP binding	Homo sapiens
	DNAJA4	DnaJ homolog subfamily A member 4	ATP binding	Homo sapiens
	UBE2Q2	Ubiquitin-conjugating enzyme E2 Q2	ATP binding	Homo sapiens
	MYH3	Myosin-3	ATP binding	Homo sapiens
	HSPA5	Endoplasmic reticulum chaperone BiP	ATP binding	Homo sapiens
	DHX30	ATP-dependent RNA helicase DHX30	ATP binding	Homo sapiens
	TESK1	Dual specificity testis-specific protein kinase 1	ATP binding	Homo sapiens
	ACSM3	Acyl-coenzyme A synthetase ACSM3, mitochondrial	ATP binding	Homo sapiens
	DCAKD	Dephospho-CoA kinase domain-containing protein	ATP binding	Homo sapiens
	CHTF18	Chromosome transmission fidelity protein 18 homolog	ATP binding	Homo sapiens
	ATP6V1B2	V-type proton ATPase subunit B, brain isoform	ATP binding	Homo sapiens
	PRKCI	Protein kinase C iota type	ATP binding	Homo sapiens
	PYGL	Glycogen phosphorylase, liver form	ATP binding	Homo sapiens
	FER	Tyrosine-protein kinase Fer	ATP binding	Homo sapiens
	CBWD5	COBW domain-containing protein 5	ATP binding	Homo sapiens
	PIP4K2A	Phosphatidylinositol 5-phosphate 4-kinase type-2 alpha	ATP binding	Homo sapiens
	AFG1L	AFG1-like ATPase	ATP binding	Homo sapiens
	HELLS	Lymphoid-specific helicase	ATP binding	Homo sapiens
	UBE2E1	Ubiquitin-conjugating enzyme E2 E1	ATP binding	Homo sapiens
	ABCA3	ATP-binding cassette sub-family A member 3	ATP binding	Homo sapiens
	PIP5K1A	Phosphatidylinositol 4-phosphate 5-kinase type-1 alpha	ATP binding	Homo sapiens
	NEK4	Serine/threonine-protein kinase Nek4	ATP binding	Homo sapiens
	NEK3	Serine/threonine-protein kinase Nek3	ATP binding	Homo sapiens
	NEK2	Serine/threonine-protein kinase Nek2	ATP binding	Homo sapiens
	TEP1	Telomerase protein component 1	ATP binding	Homo sapiens
	TGFBR1	TGF-beta receptor type-1	ATP binding	Homo sapiens
	ACVR1B	Activin receptor type-1B	ATP binding	Homo sapiens
	ERBB4	Receptor tyrosine-protein kinase erbB-4	ATP binding	Homo sapiens
	FLT3	Receptor-type tyrosine-protein kinase FLT3	ATP binding	Homo sapiens
	PLK4	Serine/threonine-protein kinase PLK4	ATP binding	Homo sapiens
	PIK3C2A	Phosphatidylinositol 4-phosphate 3-kinase C2 domain-containing subunit alpha	ATP binding	Homo sapiens
	RTCA	RNA 3'-terminal phosphate cyclase	ATP binding	Homo sapiens
	ULK2	Serine/threonine-protein kinase ULK2	ATP binding	Homo sapiens
	ABCC2	Canalicular multispecific organic anion transporter 1	ATP binding	Homo sapiens
	KATNAL2	Katanin p60 ATPase-containing subunit A-like 2	ATP binding	Homo sapiens
	CDK14	Cyclin-dependent kinase 14	ATP binding	Homo sapiens
	EEF2K	Eukaryotic elongation factor 2 kinase	ATP binding	Homo sapiens
	ABCA8	ATP-binding cassette sub-family A member 8	ATP binding	Homo sapiens
	CDKL4	Cyclin-dependent kinase-like 4	ATP binding	Homo sapiens
	CLCN7	H(+)/Cl(-) exchange transporter 7	ATP binding	Homo sapiens
	CLCN6	Chloride transport protein 6	ATP binding	Homo sapiens
	CLCN3	H(+)/Cl(-) exchange transporter 3	ATP binding	Homo sapiens
	P2RX4	P2X purinoceptor 4	ATP binding	Homo sapiens
	PIK3R4	Phosphoinositide 3-kinase regulatory subunit 4	ATP binding	Homo sapiens
	MAPK10	Mitogen-activated protein kinase 10	ATP binding	Homo sapiens
	MYLK4	Myosin light chain kinase family member 4	ATP binding	Homo sapiens
	PRAG1	Inactive tyrosine-protein kinase PRAG1	ATP binding	Homo sapiens
	MAP3K14	Mitogen-activated protein kinase kinase kinase 14	ATP binding	Homo sapiens
	UBE2B	Ubiquitin-conjugating enzyme E2 B	ATP binding	Homo sapiens
	DDX46	Probable ATP-dependent RNA helicase DDX46	ATP binding	Homo sapiens
	TTN	Titin	ATP binding	Homo sapiens
	HIPK1	Homeodomain-interacting protein kinase 1	ATP binding	Homo sapiens
	SHPK	Sedoheptulokinase	ATP binding	Homo sapiens
	FANCM	Fanconi anemia group M protein	ATP binding	Homo sapiens
	CHEK2	Serine/threonine-protein kinase Chk2	ATP binding	Homo sapiens
	PAK4	Serine/threonine-protein kinase PAK 4	ATP binding	Homo sapiens
	SUPV3L1	ATP-dependent RNA helicase SUPV3L1, mitochondrial	ATP binding	Homo sapiens
	SPG7	Paraplegin	ATP binding	Homo sapiens
	DICER1	Endoribonuclease Dicer	ATP binding	Homo sapiens
	TBCK	TBC domain-containing protein kinase-like protein	ATP binding	Homo sapiens
	RUNX2	Runt-related transcription factor 2	ATP binding	Homo sapiens
	DDX60L	Probable ATP-dependent RNA helicase DDX60-like	ATP binding	Homo sapiens
	P2RY4	P2Y purinoceptor 4	ATP binding	Homo sapiens
	DHX40	Probable ATP-dependent RNA helicase DHX40	ATP binding	Homo sapiens
	P2RX1	P2X purinoceptor 1	ATP binding	Homo sapiens
	GALK1	Galactokinase	ATP binding	Homo sapiens
	DYRK2	Dual specificity tyrosine-phosphorylation-regulated kinase 2	ATP binding	Homo sapiens
	TRPM4	Transient receptor potential cation channel subfamily M member 4	ATP binding	Homo sapiens
	DHX38	Pre-mRNA-splicing factor ATP-dependent RNA helicase PRP16	ATP binding	Homo sapiens
	CHD8	Chromodomain-helicase-DNA-binding protein 8	ATP binding	Homo sapiens
	IDH3G	Isocitrate dehydrogenase [NAD] subunit gamma, mitochondrial	ATP binding	Homo sapiens
	MYO18A	Unconventional myosin-XVIIIa	ATP binding	Homo sapiens
	CHD6	Chromodomain-helicase-DNA-binding protein 6	ATP binding	Homo sapiens
	SMARCA4	Transcription activator BRG1	ATP binding	Homo sapiens
	SMARCA2	Probable global transcription activator SNF2L2	ATP binding	Homo sapiens
	DNA2	DNA replication ATP-dependent helicase/nuclease DNA2	ATP binding	Homo sapiens
	MAPK15	Mitogen-activated protein kinase 15	ATP binding	Homo sapiens
	MOV10	Helicase MOV-10	ATP binding	Homo sapiens
	DAPK2	Death-associated protein kinase 2	ATP binding	Homo sapiens
	TEX14	Inactive serine/threonine-protein kinase TEX14	ATP binding	Homo sapiens
	NLRC5	Protein NLRC5	ATP binding	Homo sapiens
	KIF14	Kinesin-like protein KIF14	ATP binding	Homo sapiens
	KARS	Lysine--tRNA ligase	ATP binding	Homo sapiens
	LARS2	Probable leucine--tRNA ligase, mitochondrial	ATP binding	Homo sapiens
	MAP3K8	Mitogen-activated protein kinase kinase kinase 8	ATP binding	Homo sapiens
	IARS	Isoleucine--tRNA ligase, cytoplasmic	ATP binding	Homo sapiens
	GARS	Glycine--tRNA ligase	ATP binding	Homo sapiens
	CSK	Tyrosine-protein kinase CSK	ATP binding	Homo sapiens
	LONP2	Lon protease homolog 2, peroxisomal	ATP binding	Homo sapiens
	SIK2	Serine/threonine-protein kinase SIK2	ATP binding	Homo sapiens
	MYO1F	Unconventional myosin-If	ATP binding	Homo sapiens
	UBA7	Ubiquitin-like modifier-activating enzyme 7	ATP binding	Homo sapiens
	MYO1C	Unconventional myosin-Ic	ATP binding	Homo sapiens
	CDKL3	Cyclin-dependent kinase-like 3	ATP binding	Homo sapiens
	PRPS2	Ribose-phosphate pyrophosphokinase 2	ATP binding	Homo sapiens
	CSNK2A1	Casein kinase II subunit alpha	ATP binding	Homo sapiens
	DDX39A	ATP-dependent RNA helicase DDX39A	ATP binding	Homo sapiens
	TK2	Thymidine kinase 2, mitochondrial	ATP binding	Homo sapiens
	SGK1	Serine/threonine-protein kinase Sgk1	ATP binding	Homo sapiens
	KCNJ10	ATP-sensitive inward rectifier potassium channel 10	ATP binding	Homo sapiens
	BBS10	Bardet-Biedl syndrome 10 protein	ATP binding	Homo sapiens
	MYO18B	Unconventional myosin-XVIIIb	ATP binding	Homo sapiens
	NMNAT2	Nicotinamide/nicotinic acid mononucleotide adenylyltransferase 2	ATP binding	Homo sapiens
	MET	Hepatocyte growth factor receptor	ATP binding	Homo sapiens
	CBWD2	COBW domain-containing protein 2	ATP binding	Homo sapiens
	PPCS	Phosphopantothenate--cysteine ligase	ATP binding	Homo sapiens
	ABCA12	ATP-binding cassette sub-family A member 12	ATP binding	Homo sapiens
	IDE	Insulin-degrading enzyme	ATP binding	Homo sapiens
	PRKD2	Serine/threonine-protein kinase D2	ATP binding	Homo sapiens
	ABCA9	ATP-binding cassette sub-family A member 9	ATP binding	Homo sapiens
	ERCC6	DNA excision repair protein ERCC-6	ATP binding	Homo sapiens
	TLK2	Serine/threonine-protein kinase tousled-like 2	ATP binding	Homo sapiens
	MVK	Mevalonate kinase	ATP binding	Homo sapiens
	ERCC6L	DNA excision repair protein ERCC-6-like	ATP binding	Homo sapiens
	ABCA2	ATP-binding cassette sub-family A member 2	ATP binding	Homo sapiens
	ACSM5	Acyl-coenzyme A synthetase ACSM5, mitochondrial	ATP binding	Homo sapiens
	CAMK1D	Calcium/calmodulin-dependent protein kinase type 1D	ATP binding	Homo sapiens
	UCK1	Uridine-cytidine kinase 1	ATP binding	Homo sapiens
	NOL9	Polynucleotide 5'-hydroxyl-kinase NOL9	ATP binding	Homo sapiens
	CDK2	Cyclin-dependent kinase 2	ATP binding	Homo sapiens
	LIG1	DNA ligase 1	ATP binding	Homo sapiens
	KIF21A	Kinesin-like protein KIF21A	ATP binding	Homo sapiens
	ADCK1	Uncharacterized aarF domain-containing protein kinase 1	ATP binding	Homo sapiens
	UBE2QL1	Ubiquitin-conjugating enzyme E2Q-like protein 1	ATP binding	Homo sapiens
	DYRK1A	Dual specificity tyrosine-phosphorylation-regulated kinase 1A	ATP binding	Homo sapiens
	IFIH1	Interferon-induced helicase C domain-containing protein 1	ATP binding	Homo sapiens
	STK33	Serine/threonine-protein kinase 33	ATP binding	Homo sapiens
	PIP5KL1	Phosphatidylinositol 4-phosphate 5-kinase-like protein 1	ATP binding	Homo sapiens
	ATAD3B	ATPase family AAA domain-containing protein 3B	ATP binding	Homo sapiens
	DDX53	Probable ATP-dependent RNA helicase DDX53	ATP binding	Homo sapiens
	WNK3	Serine/threonine-protein kinase WNK3	ATP binding	Homo sapiens
	SRXN1	Sulfiredoxin-1	ATP binding	Homo sapiens
	AK5	Adenylate kinase isoenzyme 5	ATP binding	Homo sapiens
	ABCA5	ATP-binding cassette sub-family A member 5	ATP binding	Homo sapiens
	EPHA1	Ephrin type-A receptor 1	ATP binding	Homo sapiens
	CSNK1G3	Casein kinase I isoform gamma-3	ATP binding	Homo sapiens
	SKIV2L	Helicase SKI2W	ATP binding	Homo sapiens
	FYN	Tyrosine-protein kinase Fyn	ATP binding	Homo sapiens
	LCK	Tyrosine-protein kinase Lck	ATP binding	Homo sapiens
	RPS6KA1	Ribosomal protein S6 kinase alpha-1	ATP binding	Homo sapiens
	PPP5C	Serine/threonine-protein phosphatase 5	ATP binding	Homo sapiens
	ABCA7	Phospholipid-transporting ATPase ABCA7	ATP binding	Homo sapiens
	PIK3C2G	Phosphatidylinositol 4-phosphate 3-kinase C2 domain-containing subunit gamma	ATP binding	Homo sapiens
	MAP3K4	Mitogen-activated protein kinase kinase kinase 4	ATP binding	Homo sapiens
	KIF5B	Kinesin-1 heavy chain	ATP binding	Homo sapiens
	CDK11B	Cyclin-dependent kinase 11B	ATP binding	Homo sapiens
	DGKB	Diacylglycerol kinase beta	ATP binding	Homo sapiens
	STK25	Serine/threonine-protein kinase 25	ATP binding	Homo sapiens
	UBE2I	SUMO-conjugating enzyme UBC9	ATP binding	Homo sapiens
	ACTG1	Actin, cytoplasmic 2	ATP binding	Homo sapiens
	STK11	Serine/threonine-protein kinase STK11	ATP binding	Homo sapiens
	MAP4K1	Mitogen-activated protein kinase kinase kinase kinase 1	ATP binding	Homo sapiens
	PKMYT1	Membrane-associated tyrosine- and threonine-specific cdc2-inhibitory kinase	ATP binding	Homo sapiens
	GUCY2F	Retinal guanylyl cyclase 2	ATP binding	Homo sapiens
	CDK20	Cyclin-dependent kinase 20	ATP binding	Homo sapiens
	UPF1	Regulator of nonsense transcripts 1	ATP binding	Homo sapiens
	MYO16	Unconventional myosin-XVI	ATP binding	Homo sapiens
	MORC2	ATPase MORC2	ATP binding	Homo sapiens
	DDX50	ATP-dependent RNA helicase DDX50	ATP binding	Homo sapiens
	GRK7	Rhodopsin kinase GRK7	ATP binding	Homo sapiens
	SYK	Tyrosine-protein kinase SYK	ATP binding	Homo sapiens
	HSPH1	Heat shock protein 105 kDa	ATP binding	Homo sapiens
	NPR1	Atrial natriuretic peptide receptor 1	ATP binding	Homo sapiens
	NEK8	Protein kinase domain-containing protein	ATP binding	Homo sapiens
	KSR1	Kinase suppressor of Ras 1	ATP binding	Homo sapiens
	PTK6	Protein-tyrosine kinase 6	ATP binding	Homo sapiens
	NOD2	Nucleotide-binding oligomerization domain-containing protein 2	ATP binding	Homo sapiens
	PIP4K2C	Phosphatidylinositol 5-phosphate 4-kinase type-2 gamma	ATP binding	Homo sapiens
	GLYCTK	Glycerate kinase	ATP binding	Homo sapiens
	NAXD	ATP-dependent (S)-NAD(P)H-hydrate dehydratase	ATP binding	Homo sapiens
	BMPR2	Bone morphogenetic protein receptor type-2	ATP binding	Homo sapiens
	MAP2K2	Dual specificity mitogen-activated protein kinase kinase 2	ATP binding	Homo sapiens
	IP6K1	Inositol hexakisphosphate kinase 1	ATP binding	Homo sapiens
	TP53	Cellular tumor antigen p53	ATP binding	Homo sapiens
	NTRK1	High affinity nerve growth factor receptor	ATP binding	Homo sapiens
	DDX39B	Spliceosome RNA helicase DDX39B	ATP binding	Homo sapiens
	NAV2	Neuron navigator 2	ATP binding	Homo sapiens
	NAV3	Neuron navigator 3	ATP binding	Homo sapiens
	NRK	Nik-related protein kinase	ATP binding	Homo sapiens
	NLRP8	NACHT, LRR and PYD domains-containing protein 8	ATP binding	Homo sapiens
	NLRP13	NACHT, LRR and PYD domains-containing protein 13	ATP binding	Homo sapiens
	NLRP14	NACHT, LRR and PYD domains-containing protein 14	ATP binding	Homo sapiens
	MAP4K3	Mitogen-activated protein kinase kinase kinase kinase 3	ATP binding	Homo sapiens
	DNAH10	Dynein heavy chain 10, axonemal	ATP binding	Homo sapiens
	TRPV4	Transient receptor potential cation channel subfamily V member 4	ATP binding	Homo sapiens
	HFM1	Probable ATP-dependent DNA helicase HFM1	ATP binding	Homo sapiens
	KIF27	Kinesin-like protein KIF27	ATP binding	Homo sapiens
	UBA3	NEDD8-activating enzyme E1 catalytic subunit	ATP binding	Homo sapiens
	TAP1	Antigen peptide transporter 1	ATP binding	Homo sapiens
	HSPE1	10 kDa heat shock protein, mitochondrial	ATP binding	Homo sapiens
	HSP90AA4P	Putative heat shock protein HSP 90-alpha A4	ATP binding	Homo sapiens
	HSP90AA5P	Putative heat shock protein HSP 90-alpha A5	ATP binding	Homo sapiens
	HSP90AB2P	Putative heat shock protein HSP 90-beta 2	ATP binding	Homo sapiens
	HSP90AB3P	Putative heat shock protein HSP 90-beta-3	ATP binding	Homo sapiens
	HSP90B2P	Putative endoplasmin-like protein	ATP binding	Homo sapiens
	DDX1	ATP-dependent RNA helicase DDX1	ATP binding	Homo sapiens
	VRK3	Inactive serine/threonine-protein kinase VRK3	ATP binding	Homo sapiens
	PSTK	L-seryl-tRNA(Sec) kinase	ATP binding	Homo sapiens
	RUNX3	Runt-related transcription factor 3	ATP binding	Homo sapiens
	SIK1	Serine/threonine-protein kinase SIK1	ATP binding	Homo sapiens
	HUNK	Hormonally up-regulated neu tumor-associated kinase	ATP binding	Homo sapiens
	ACSS1	Acetyl-coenzyme A synthetase 2-like, mitochondrial	ATP binding	Homo sapiens
	CARS2	Probable cysteine--tRNA ligase, mitochondrial	ATP binding	Homo sapiens
	NEK9	Serine/threonine-protein kinase Nek9	ATP binding	Homo sapiens
	RIOK1	Serine/threonine-protein kinase RIO1	ATP binding	Homo sapiens
	ACSBG2	Long-chain-fatty-acid--CoA ligase ACSBG2	ATP binding	Homo sapiens
	CHEK1	Serine/threonine-protein kinase Chk1	ATP binding	Homo sapiens
	ATP1A4	Sodium/potassium-transporting ATPase subunit alpha-4	ATP binding	Homo sapiens
	CERK	Ceramide kinase	ATP binding	Homo sapiens
	MAP2K7	Dual specificity mitogen-activated protein kinase kinase 7	ATP binding	Homo sapiens
	RIOK3	Serine/threonine-protein kinase RIO3	ATP binding	Homo sapiens
	APAF1	Apoptotic protease-activating factor 1	ATP binding	Homo sapiens
	ABCB8	ATP-binding cassette sub-family B member 8, mitochondrial	ATP binding	Homo sapiens
	RRM1	Ribonucleoside-diphosphate reductase large subunit	ATP binding	Homo sapiens
	DDX19A	ATP-dependent RNA helicase DDX19A	ATP binding	Homo sapiens
	DTYMK	Thymidylate kinase	ATP binding	Homo sapiens
	ATP10B	Probable phospholipid-transporting ATPase VB	ATP binding	Homo sapiens
	SLFNL1	Schlafen-like protein 1	ATP binding	Homo sapiens
	GUCY2C	Heat-stable enterotoxin receptor	ATP binding	Homo sapiens
	TNK2	Activated CDC42 kinase 1	ATP binding	Homo sapiens
	KIF20B	Kinesin-like protein KIF20B	ATP binding	Homo sapiens
	ABCA13	ATP-binding cassette sub-family A member 13	ATP binding	Homo sapiens
	NEK1	Serine/threonine-protein kinase Nek1	ATP binding	Homo sapiens
	ATP1A2	Sodium/potassium-transporting ATPase subunit alpha-2	ATP binding	Homo sapiens
	ROS1	Proto-oncogene tyrosine-protein kinase ROS	ATP binding	Homo sapiens
	STK38	Serine/threonine-protein kinase 38	ATP binding	Homo sapiens
	NIM1K	Serine/threonine-protein kinase NIM1	ATP binding	Homo sapiens
	CBWD6	COBW domain-containing protein 6	ATP binding	Homo sapiens
	MYO1D	Unconventional myosin-Id	ATP binding	Homo sapiens
	PIK3CD	Phosphatidylinositol 4,5-bisphosphate 3-kinase catalytic subunit delta isoform	ATP binding	Homo sapiens
	NEK7	Serine/threonine-protein kinase Nek7	ATP binding	Homo sapiens
	KCNT2	Potassium channel subfamily T member 2	ATP binding	Homo sapiens
	DHX37	Probable ATP-dependent RNA helicase DHX37	ATP binding	Homo sapiens
	STK10	Serine/threonine-protein kinase 10	ATP binding	Homo sapiens
	DNAH5	Dynein heavy chain 5, axonemal	ATP binding	Homo sapiens
	PDGFRA	Platelet-derived growth factor receptor alpha	ATP binding	Homo sapiens
	DDX60	Probable ATP-dependent RNA helicase DDX60	ATP binding	Homo sapiens
	KIF18B	Kinesin-like protein KIF18B	ATP binding	Homo sapiens
	SMC5	Structural maintenance of chromosomes protein 5	ATP binding	Homo sapiens
	UBE2D1	Ubiquitin-conjugating enzyme E2 D1	ATP binding	Homo sapiens
	RIMKLA	N-acetylaspartylglutamate synthase A	ATP binding	Homo sapiens
	STK35	Serine/threonine-protein kinase 35	ATP binding	Homo sapiens
	FAM20C	Extracellular serine/threonine protein kinase FAM20C	ATP binding	Homo sapiens
	PANK1	Pantothenate kinase 1	ATP binding	Homo sapiens
	ASNS	Asparagine synthetase [glutamine-hydrolyzing]	ATP binding	Homo sapiens
	MAT2A	S-adenosylmethionine synthase isoform type-2	ATP binding	Homo sapiens
	MAPK4	Mitogen-activated protein kinase 4	ATP binding	Homo sapiens
	IRAK1	Interleukin-1 receptor-associated kinase 1	ATP binding	Homo sapiens
	DDX42	ATP-dependent RNA helicase DDX42	ATP binding	Homo sapiens
	DGKH	Diacylglycerol kinase eta	ATP binding	Homo sapiens
	RENBP	N-acylglucosamine 2-epimerase	ATP binding	Homo sapiens
	VRK2	Serine/threonine-protein kinase VRK2	ATP binding	Homo sapiens
	FARS2	Phenylalanine--tRNA ligase, mitochondrial	ATP binding	Homo sapiens
	HELQ	Helicase POLQ-like	ATP binding	Homo sapiens
	IQCA1	Dynein regulatory complex protein 11	ATP binding	Homo sapiens
	PKDCC	Extracellular tyrosine-protein kinase PKDCC	ATP binding	Homo sapiens
	GSS	Glutathione synthetase	ATP binding	Homo sapiens
	ABCB4	Phosphatidylcholine translocator ABCB4	ATP binding	Homo sapiens
	ABCA10	ATP-binding cassette sub-family A member 10	ATP binding	Homo sapiens
	NLRP7	NACHT, LRR and PYD domains-containing protein 7	ATP binding	Homo sapiens
	ATP11A	Probable phospholipid-transporting ATPase IH	ATP binding	Homo sapiens
	PARS2	Probable proline--tRNA ligase, mitochondrial	ATP binding	Homo sapiens
	PLK1	Serine/threonine-protein kinase PLK1	ATP binding	Homo sapiens
	VRK1	Serine/threonine-protein kinase VRK1	ATP binding	Homo sapiens
	CDC6	Cell division control protein 6 homolog	ATP binding	Homo sapiens
	DNAJA1	DnaJ homolog subfamily A member 1	ATP binding	Homo sapiens
	MAP3K3	Mitogen-activated protein kinase kinase kinase 3	ATP binding	Homo sapiens
	DNAH17	Dynein heavy chain 17, axonemal	ATP binding	Homo sapiens
	AKT2	RAC-beta serine/threonine-protein kinase	ATP binding	Homo sapiens
	HSPA8	Heat shock cognate 71 kDa protein	ATP binding	Homo sapiens
	STYK1	Tyrosine-protein kinase STYK1	ATP binding	Homo sapiens
	ACSM2A	Acyl-coenzyme A synthetase ACSM2A, mitochondrial	ATP binding	Homo sapiens
	ACSM1	Acyl-coenzyme A synthetase ACSM1, mitochondrial	ATP binding	Homo sapiens
	OASL	2'-5'-oligoadenylate synthase-like protein	ATP binding	Homo sapiens
	TRIP13	Pachytene checkpoint protein 2 homolog	ATP binding	Homo sapiens
	SLFN5	Schlafen family member 5	ATP binding	Homo sapiens
	MYH4	Myosin-4	ATP binding	Homo sapiens
	PDXK	Pyridoxal kinase	ATP binding	Homo sapiens
	ACACB	Acetyl-CoA carboxylase 2	ATP binding	Homo sapiens
	ROR1	Inactive tyrosine-protein kinase transmembrane receptor ROR1	ATP binding	Homo sapiens
	PIK3C2B	Phosphatidylinositol 4-phosphate 3-kinase C2 domain-containing subunit beta	ATP binding	Homo sapiens
	TDG	G/T mismatch-specific thymine DNA glycosylase	ATP binding	Homo sapiens
	PFKFB4	6-phosphofructo-2-kinase/fructose-2,6-bisphosphatase 4	ATP binding	Homo sapiens
	ACTR3B	Actin-related protein 3B	ATP binding	Homo sapiens
	MCMDC2	Minichromosome maintenance domain-containing protein 2	ATP binding	Homo sapiens
	DDX3X	ATP-dependent RNA helicase DDX3X	ATP binding	Homo sapiens
	ATP10D	Probable phospholipid-transporting ATPase VD	ATP binding	Homo sapiens
	LRRK1	Leucine-rich repeat serine/threonine-protein kinase 1	ATP binding	Homo sapiens
	TTLL6	Tubulin polyglutamylase TTLL6	ATP binding	Homo sapiens
	ACSF3	Malonate--CoA ligase ACSF3, mitochondrial	ATP binding	Homo sapiens
	YME1L1	ATP-dependent zinc metalloprotease YME1L1	ATP binding	Homo sapiens
	HCK	Tyrosine-protein kinase HCK	ATP binding	Homo sapiens
	PLK5	Inactive serine/threonine-protein kinase PLK5	ATP binding	Homo sapiens
	TENT2	Poly(A) RNA polymerase GLD2	ATP binding	Homo sapiens
	NADK2	NAD kinase 2, mitochondrial	ATP binding	Homo sapiens
	SLFN11	Schlafen family member 11	ATP binding	Homo sapiens
	RTEL1	Regulator of telomere elongation helicase 1	ATP binding	Homo sapiens
	CDK12	Cyclin-dependent kinase 12	ATP binding	Homo sapiens
	ORC1	Origin recognition complex subunit 1	ATP binding	Homo sapiens
	PLK2	Serine/threonine-protein kinase PLK2	ATP binding	Homo sapiens
	HNRNPU	Heterogeneous nuclear ribonucleoprotein U	ATP binding	Homo sapiens
	UBE2Q1	Ubiquitin-conjugating enzyme E2 Q1	ATP binding	Homo sapiens
	MCCC2	Methylcrotonoyl-CoA carboxylase beta chain, mitochondrial	ATP binding	Homo sapiens
	PXK	PX domain-containing protein kinase-like protein	ATP binding	Homo sapiens
	CSNK1A1L	Casein kinase I isoform alpha-like	ATP binding	Homo sapiens
	CDK19	Cyclin-dependent kinase 19	ATP binding	Homo sapiens
	BRIP1	Fanconi anemia group J protein	ATP binding	Homo sapiens
	MARK1	Serine/threonine-protein kinase MARK1	ATP binding	Homo sapiens
	KIAA0232	Uncharacterized protein KIAA0232	ATP binding	Homo sapiens
	NDUFA13	NADH dehydrogenase [ubiquinone] 1 alpha subcomplex subunit 13	ATP binding	Homo sapiens
	ROCK1	Rho-associated protein kinase 1	ATP binding	Homo sapiens
	TAOK2	Serine/threonine-protein kinase TAO2	ATP binding	Homo sapiens
	MYO9B	Unconventional myosin-IXb	ATP binding	Homo sapiens
	EHD2	EH domain-containing protein 2	ATP binding	Homo sapiens
	EHD3	EH domain-containing protein 3	ATP binding	Homo sapiens
	ILK	Integrin-linked protein kinase	ATP binding	Homo sapiens
	MYO7A	Unconventional myosin-VIIa	ATP binding	Homo sapiens
	TTLL2	Probable tubulin polyglutamylase TTLL2	ATP binding	Homo sapiens
	EIF2AK3	Eukaryotic translation initiation factor 2-alpha kinase 3	ATP binding	Homo sapiens
	PAPOLG	Poly(A) polymerase gamma	ATP binding	Homo sapiens
	KIF24	Kinesin-like protein KIF24	ATP binding	Homo sapiens
	GRK5	G protein-coupled receptor kinase 5	ATP binding	Homo sapiens
	HSPA4	Heat shock 70 kDa protein 4	ATP binding	Homo sapiens
	HSPA1L	Heat shock 70 kDa protein 1-like	ATP binding	Homo sapiens
	RYK	Tyrosine-protein kinase RYK	ATP binding	Homo sapiens
	SMARCAL1	SWI/SNF-related matrix-associated actin-dependent regulator of chromatin subfamily A-like protein 1	ATP binding	Homo sapiens
	FGR	Tyrosine-protein kinase Fgr	ATP binding	Homo sapiens
	ABCE1	ATP-binding cassette sub-family E member 1	ATP binding	Homo sapiens
	AAK1	AP2-associated protein kinase 1	ATP binding	Homo sapiens
	BCKDK	[3-methyl-2-oxobutanoate dehydrogenase [lipoamide]] kinase, mitochondrial	ATP binding	Homo sapiens
	MSH4	MutS protein homolog 4	ATP binding	Homo sapiens
	ABCC5	Multidrug resistance-associated protein 5	ATP binding	Homo sapiens
	TK1	Thymidine kinase, cytosolic	ATP binding	Homo sapiens
	MAB21L1	Putative nucleotidyltransferase MAB21L1	ATP binding	Homo sapiens
	FIGNL1	Fidgetin-like protein 1	ATP binding	Homo sapiens
	IDNK	Probable gluconokinase	ATP binding	Homo sapiens
	ATM	Serine-protein kinase ATM	ATP binding	Homo sapiens
	PTK7	Inactive tyrosine-protein kinase 7	ATP binding	Homo sapiens
	TRIB1	Tribbles homolog 1	ATP binding	Homo sapiens
	TESK2	Dual specificity testis-specific protein kinase 2	ATP binding	Homo sapiens
	TP53RK	EKC/KEOPS complex subunit TP53RK	ATP binding	Homo sapiens
	UBA5	Ubiquitin-like modifier-activating enzyme 5	ATP binding	Homo sapiens
	RPS6KC1	Ribosomal protein S6 kinase delta-1	ATP binding	Homo sapiens
	CAMKK2	Calcium/calmodulin-dependent protein kinase kinase 2	ATP binding	Homo sapiens
	TWNK	Twinkle protein, mitochondrial	ATP binding	Homo sapiens
	MCCC1	Methylcrotonoyl-CoA carboxylase subunit alpha, mitochondrial	ATP binding	Homo sapiens
	MYO1G	Unconventional myosin-Ig	ATP binding	Homo sapiens
	UCKL1	Uridine-cytidine kinase-like 1	ATP binding	Homo sapiens
	IRAK4	Interleukin-1 receptor-associated kinase 4	ATP binding	Homo sapiens
	MAPK13	Mitogen-activated protein kinase 13	ATP binding	Homo sapiens
	SRR	Serine racemase	ATP binding	Homo sapiens
	MKNK1	MAP kinase-interacting serine/threonine-protein kinase 1	ATP binding	Homo sapiens
	CSNK2A2	Casein kinase II subunit alpha'	ATP binding	Homo sapiens
	PAK2	Serine/threonine-protein kinase PAK 2	ATP binding	Homo sapiens
	MAPK7	Mitogen-activated protein kinase 7	ATP binding	Homo sapiens
	MAP2K5	Dual specificity mitogen-activated protein kinase kinase 5	ATP binding	Homo sapiens
	PASK	PAS domain-containing serine/threonine-protein kinase	ATP binding	Homo sapiens
	PAK1	Serine/threonine-protein kinase PAK 1	ATP binding	Homo sapiens
	ERN2	Serine/threonine-protein kinase/endoribonuclease IRE2	ATP binding	Homo sapiens
	PRKAA1	5'-AMP-activated protein kinase catalytic subunit alpha-1	ATP binding	Homo sapiens
	NLRP2	NACHT, LRR and PYD domains-containing protein 2	ATP binding	Homo sapiens
	ADCY2	Adenylate cyclase type 2	ATP binding	Homo sapiens
	GK5	Putative glycerol kinase 5	ATP binding	Homo sapiens
	PI4K2A	Phosphatidylinositol 4-kinase type 2-alpha	ATP binding	Homo sapiens
	SRCAP	Helicase SRCAP	ATP binding	Homo sapiens
	MKI67	Proliferation marker protein Ki-67	ATP binding	Homo sapiens
	NMRK2	Nicotinamide riboside kinase 2	ATP binding	Homo sapiens
	IP6K3	Inositol hexakisphosphate kinase 3	ATP binding	Homo sapiens
	DDX28	Probable ATP-dependent RNA helicase DDX28	ATP binding	Homo sapiens
	CBWD1	COBW domain-containing protein 1	ATP binding	Homo sapiens
	DHX9	ATP-dependent RNA helicase A	ATP binding	Homo sapiens
	VWA8	von Willebrand factor A domain-containing protein 8	ATP binding	Homo sapiens
	JAK2	Tyrosine-protein kinase JAK2	ATP binding	Homo sapiens
	OAS2	2'-5'-oligoadenylate synthase 2	ATP binding	Homo sapiens
	DDX59	Probable ATP-dependent RNA helicase DDX59	ATP binding	Homo sapiens
	NLRP3	NACHT, LRR and PYD domains-containing protein 3	ATP binding	Homo sapiens
	IPPK	Inositol-pentakisphosphate 2-kinase	ATP binding	Homo sapiens
	ACTR8	Actin-related protein 8	ATP binding	Homo sapiens
	UBE4B	Ubiquitin conjugation factor E4 B	ATP binding	Homo sapiens
	DDX11L8	Putative ATP-dependent RNA helicase DDX11-like protein 8	ATP binding	Homo sapiens
	ATP8B2	Phospholipid-transporting ATPase ID	ATP binding	Homo sapiens
	ATP2C1	Calcium-transporting ATPase type 2C member 1	ATP binding	Homo sapiens
	ERCC3	General transcription and DNA repair factor IIH helicase subunit XPB	ATP binding	Homo sapiens
	MDN1	Midasin	ATP binding	Homo sapiens
	CNNM2	Metal transporter CNNM2	ATP binding	Homo sapiens
	ALDH18A1	Delta-1-pyrroline-5-carboxylate synthase	ATP binding	Homo sapiens
	DDX41	Probable ATP-dependent RNA helicase DDX41	ATP binding	Homo sapiens
	GALK2	N-acetylgalactosamine kinase	ATP binding	Homo sapiens
	OLA1	Obg-like ATPase 1	ATP binding	Homo sapiens
	DDX31	Probable ATP-dependent RNA helicase DDX31	ATP binding	Homo sapiens
	CAMK2A	Calcium/calmodulin-dependent protein kinase type II subunit alpha	ATP binding	Homo sapiens
	AK2	Adenylate kinase 2, mitochondrial	ATP binding	Homo sapiens
	CHKA	Choline kinase alpha	ATP binding	Homo sapiens
	BUB1B	Mitotic checkpoint serine/threonine-protein kinase BUB1 beta	ATP binding	Homo sapiens
	GPHN	Gephyrin	ATP binding	Homo sapiens
	PIKFYVE	1-phosphatidylinositol 3-phosphate 5-kinase	ATP binding	Homo sapiens
	SMC3	Structural maintenance of chromosomes protein 3	ATP binding	Homo sapiens
	SCN8A	Sodium channel protein type 8 subunit alpha	ATP binding	Homo sapiens
	AURKC	Aurora kinase C	ATP binding	Homo sapiens
	MKKS	McKusick-Kaufman/Bardet-Biedl syndromes putative chaperonin	ATP binding	Homo sapiens
	PFKFB2	6-phosphofructo-2-kinase/fructose-2,6-bisphosphatase 2	ATP binding	Homo sapiens
	TRPM7	Transient receptor potential cation channel subfamily M member 7	ATP binding	Homo sapiens
	EPHB6	Ephrin type-B receptor 6	ATP binding	Homo sapiens
	ABCC10	Multidrug resistance-associated protein 7	ATP binding	Homo sapiens
	ALPK1	Alpha-protein kinase 1	ATP binding	Homo sapiens
	AARSD1	Alanyl-tRNA editing protein Aarsd1	ATP binding	Homo sapiens
	TARSL2	Threonine--tRNA ligase 2, cytoplasmic	ATP binding	Homo sapiens
	MUSK	Muscle, skeletal receptor tyrosine-protein kinase	ATP binding	Homo sapiens
	MTPAP	Poly(A) RNA polymerase, mitochondrial	ATP binding	Homo sapiens
	XRCC6	X-ray repair cross-complementing protein 6	ATP binding	Homo sapiens
	ACACA	Acetyl-CoA carboxylase 1	ATP binding	Homo sapiens
	CHUK	Inhibitor of nuclear factor kappa-B kinase subunit alpha	ATP binding	Homo sapiens
	SRC	Proto-oncogene tyrosine-protein kinase Src	ATP binding	Homo sapiens
	COASY	Bifunctional coenzyme A synthase	ATP binding	Homo sapiens
	PPIP5K1	Inositol hexakisphosphate and diphosphoinositol-pentakisphosphate kinase 1	ATP binding	Homo sapiens
	STK4	Serine/threonine-protein kinase 4	ATP binding	Homo sapiens
	DDX18	ATP-dependent RNA helicase DDX18	ATP binding	Homo sapiens
	ATAD5	ATPase family AAA domain-containing protein 5	ATP binding	Homo sapiens
	DDR1	Epithelial discoidin domain-containing receptor 1	ATP binding	Homo sapiens
	ATAD3A	ATPase family AAA domain-containing protein 3A	ATP binding	Homo sapiens
	ETNK2	Ethanolamine kinase 2	ATP binding	Homo sapiens
	PANK4	Pantothenate kinase 4	ATP binding	Homo sapiens
	DNAH12	Dynein heavy chain 12, axonemal	ATP binding	Homo sapiens
	ACTB	Actin, cytoplasmic 1	ATP binding	Homo sapiens
	KATNAL1	Katanin p60 ATPase-containing subunit A-like 1	ATP binding	Homo sapiens
	RIOK2	Serine/threonine-protein kinase RIO2	ATP binding	Homo sapiens
	DNAH2	Dynein heavy chain 2, axonemal	ATP binding	Homo sapiens
	SPATA5L1	Spermatogenesis-associated protein 5-like protein 1	ATP binding	Homo sapiens
	KIFC1	Kinesin-like protein KIFC1	ATP binding	Homo sapiens
	KIF7	Kinesin-like protein KIF7	ATP binding	Homo sapiens
	DNAH9	Dynein heavy chain 9, axonemal	ATP binding	Homo sapiens
	PAK5	Serine/threonine-protein kinase PAK 5	ATP binding	Homo sapiens
	ACTR1A	Alpha-centractin	ATP binding	Homo sapiens
	ACTR2	Actin-related protein 2	ATP binding	Homo sapiens
	SPHK1	Sphingosine kinase 1	ATP binding	Homo sapiens
	NMNAT3	Nicotinamide/nicotinic acid mononucleotide adenylyltransferase 3	ATP binding	Homo sapiens
	PNKP	Bifunctional polynucleotide phosphatase/kinase	ATP binding	Homo sapiens
	ACTR3	Actin-related protein 3	ATP binding	Homo sapiens
	MYO7B	Unconventional myosin-VIIb	ATP binding	Homo sapiens
	KIFC3	Kinesin-like protein KIFC3	ATP binding	Homo sapiens
	PDGFRB	Platelet-derived growth factor receptor beta	ATP binding	Homo sapiens
	GRK2	Beta-adrenergic receptor kinase 1	ATP binding	Homo sapiens
	STRADA	STE20-related kinase adapter protein alpha	ATP binding	Homo sapiens
	NVL	Nuclear valosin-containing protein-like	ATP binding	Homo sapiens
	DDX43	Probable ATP-dependent RNA helicase DDX43	ATP binding	Homo sapiens
	AURKA	Aurora kinase A	ATP binding	Homo sapiens
	DDX56	Probable ATP-dependent RNA helicase DDX56	ATP binding	Homo sapiens
	FICD	Protein adenylyltransferase FICD	ATP binding	Homo sapiens
	DNAH1	Dynein heavy chain 1, axonemal	ATP binding	Homo sapiens
	G3BP1	Ras GTPase-activating protein-binding protein 1	ATP binding	Homo sapiens
	STK32B	Serine/threonine-protein kinase 32B	ATP binding	Homo sapiens
	SLFN13	Schlafen family member 13	ATP binding	Homo sapiens
	RAD51B	DNA repair protein RAD51 homolog 2	ATP binding	Homo sapiens
	NLRC3	NLR family CARD domain-containing protein 3	ATP binding	Homo sapiens
	RAF1	RAF proto-oncogene serine/threonine-protein kinase	ATP binding	Homo sapiens
	PRKG2	cGMP-dependent protein kinase 2	ATP binding	Homo sapiens
	ACSM2B	Acyl-coenzyme A synthetase ACSM2B, mitochondrial	ATP binding	Homo sapiens
	NME3	Nucleoside diphosphate kinase 3	ATP binding	Homo sapiens
	TTLL7	Tubulin polyglutamylase TTLL7	ATP binding	Homo sapiens
	PKM	Pyruvate kinase PKM	ATP binding	Homo sapiens
	INSRR	Insulin receptor-related protein	ATP binding	Homo sapiens
	NEK10	Serine/threonine-protein kinase Nek10	ATP binding	Homo sapiens
	CHD1	Chromodomain-helicase-DNA-binding protein 1	ATP binding	Homo sapiens
	ALPK2	Alpha-protein kinase 2	ATP binding	Homo sapiens
	ACTA1	Actin, alpha skeletal muscle	ATP binding	Homo sapiens
	DGKZ	Diacylglycerol kinase zeta	ATP binding	Homo sapiens
	ITPK1	Inositol-tetrakisphosphate 1-kinase	ATP binding	Homo sapiens
	CAMK2D	Calcium/calmodulin-dependent protein kinase type II subunit delta	ATP binding	Homo sapiens
	RIPK1	Receptor-interacting serine/threonine-protein kinase 1	ATP binding	Homo sapiens
	CCT2	T-complex protein 1 subunit beta	ATP binding	Homo sapiens
	ITK	Tyrosine-protein kinase ITK/TSK	ATP binding	Homo sapiens
	CSNK1G2	Casein kinase I isoform gamma-2	ATP binding	Homo sapiens
	ABCA4	Retinal-specific phospholipid-transporting ATPase ABCA4	ATP binding	Homo sapiens
	SRPK2	SRSF protein kinase 2	ATP binding	Homo sapiens
	PIP4K2B	Phosphatidylinositol 5-phosphate 4-kinase type-2 beta	ATP binding	Homo sapiens
	PRPF4B	Serine/threonine-protein kinase PRP4 homolog	ATP binding	Homo sapiens
	ADCY1	Adenylate cyclase type 1	ATP binding	Homo sapiens
	BBS12	Bardet-Biedl syndrome 12 protein	ATP binding	Homo sapiens
	MOV10L1	RNA helicase Mov10l1	ATP binding	Homo sapiens
	ATAD2	ATPase family AAA domain-containing protein 2	ATP binding	Homo sapiens
	NSF	Vesicle-fusing ATPase	ATP binding	Homo sapiens
	TTLL10	Inactive polyglycylase TTLL10	ATP binding	Homo sapiens
	PINK1	Serine/threonine-protein kinase PINK1, mitochondrial	ATP binding	Homo sapiens
	ERCC6L2	DNA excision repair protein ERCC-6-like 2	ATP binding	Homo sapiens
	ABCD4	ATP-binding cassette sub-family D member 4	ATP binding	Homo sapiens
	DMPK	Myotonin-protein kinase	ATP binding	Homo sapiens
	TOR1B	Torsin-1B	ATP binding	Homo sapiens
	TOR1A	Torsin-1A	ATP binding	Homo sapiens
	RFC1	Replication factor C subunit 1	ATP binding	Homo sapiens
	RFC2	Replication factor C subunit 2	ATP binding	Homo sapiens
	RFC4	Replication factor C subunit 4	ATP binding	Homo sapiens
	CHD2	Chromodomain-helicase-DNA-binding protein 2	ATP binding	Homo sapiens
	PSKH2	Serine/threonine-protein kinase H2	ATP binding	Homo sapiens
	STK3	Serine/threonine-protein kinase 3	ATP binding	Homo sapiens
	CFTR	Cystic fibrosis transmembrane conductance regulator	ATP binding	Homo sapiens
	MAGI1	Membrane-associated guanylate kinase, WW and PDZ domain-containing protein 1	ATP binding	Homo sapiens
	MYH8	Myosin-8	ATP binding	Homo sapiens
	MYH6	Myosin-6	ATP binding	Homo sapiens
	TRAP1	Heat shock protein 75 kDa, mitochondrial	ATP binding	Homo sapiens
	GLUL	Glutamine synthetase	ATP binding	Homo sapiens
	DHX57	Putative ATP-dependent RNA helicase DHX57	ATP binding	Homo sapiens
	PEAK1	Inactive tyrosine-protein kinase PEAK1	ATP binding	Homo sapiens
	PEBP1	Phosphatidylethanolamine-binding protein 1	ATP binding	Homo sapiens
	ILF2	Interleukin enhancer-binding factor 2	ATP binding	Homo sapiens
	SIK1B	Probable serine/threonine-protein kinase SIK1B	ATP binding	Homo sapiens
	MAST2	Microtubule-associated serine/threonine-protein kinase 2	ATP binding	Homo sapiens
	ATP5F1D	ATP synthase subunit delta, mitochondrial	ATP binding	Homo sapiens
	ABCG1	ATP-binding cassette sub-family G member 1	ATP binding	Homo sapiens
	GTF2F2	General transcription factor IIF subunit 2	ATP binding	Homo sapiens
	STARD9	StAR-related lipid transfer protein 9	ATP binding	Homo sapiens
	CAMK1	Calcium/calmodulin-dependent protein kinase type 1	ATP binding	Homo sapiens
	SYN3	Synapsin-3	ATP binding	Homo sapiens
	TIE1	Tyrosine-protein kinase receptor Tie-1	ATP binding	Homo sapiens
	CDK13	Cyclin-dependent kinase 13	ATP binding	Homo sapiens
	PIP5K1B	Phosphatidylinositol 4-phosphate 5-kinase type-1 beta	ATP binding	Homo sapiens
	ATP2A1	Sarcoplasmic/endoplasmic reticulum calcium ATPase 1	ATP binding	Homo sapiens
	BTAF1	TATA-binding protein-associated factor 172	ATP binding	Homo sapiens
	MYH10	Myosin-10	ATP binding	Homo sapiens
	MYH9	Myosin-9	ATP binding	Homo sapiens
	GAK	Cyclin-G-associated kinase	ATP binding	Homo sapiens
	SLC27A2	Very long-chain acyl-CoA synthetase	ATP binding	Homo sapiens
	STK32C	Serine/threonine-protein kinase 32C	ATP binding	Homo sapiens
	TTBK2	Tau-tubulin kinase 2	ATP binding	Homo sapiens
	PIM3	Serine/threonine-protein kinase pim-3	ATP binding	Homo sapiens
	UHMK1	Serine/threonine-protein kinase Kist	ATP binding	Homo sapiens
	NUBPL	Iron-sulfur protein NUBPL	ATP binding	Homo sapiens
	UCK2	Uridine-cytidine kinase 2	ATP binding	Homo sapiens
	NLRX1	NLR family member X1	ATP binding	Homo sapiens
	ACVR2B	Activin receptor type-2B	ATP binding	Homo sapiens
	PRKDC	DNA-dependent protein kinase catalytic subunit	ATP binding	Homo sapiens
	AACS	Acetoacetyl-CoA synthetase	ATP binding	Homo sapiens
	DDX6	Probable ATP-dependent RNA helicase DDX6	ATP binding	Homo sapiens
	MOCS3	Adenylyltransferase and sulfurtransferase MOCS3	ATP binding	Homo sapiens
	TENT4A	Terminal nucleotidyltransferase 4A	ATP binding	Homo sapiens
	MAP3K6	Mitogen-activated protein kinase kinase kinase 6	ATP binding	Homo sapiens
	P2RX2	P2X purinoceptor 2	ATP binding	Homo sapiens
	AXL	Tyrosine-protein kinase receptor UFO	ATP binding	Homo sapiens
	ABCD2	ATP-binding cassette sub-family D member 2	ATP binding	Homo sapiens
	ABCB11	Bile salt export pump	ATP binding	Homo sapiens
	PAPSS2	Bifunctional 3'-phosphoadenosine 5'-phosphosulfate synthase 2	ATP binding	Homo sapiens
	EPHA8	Ephrin type-A receptor 8	ATP binding	Homo sapiens
	ATAD1	ATPase family AAA domain-containing protein 1	ATP binding	Homo sapiens
	DALRD3	DALR anticodon-binding domain-containing protein 3	ATP binding	Homo sapiens
	HSP90AA2P	Heat shock protein HSP 90-alpha A2	ATP binding	Homo sapiens
	MCM6	DNA replication licensing factor MCM6	ATP binding	Homo sapiens
	DMC1	Meiotic recombination protein DMC1/LIM15 homolog	ATP binding	Homo sapiens
	DHX8	ATP-dependent RNA helicase DHX8	ATP binding	Homo sapiens
	MYO1A	Unconventional myosin-Ia	ATP binding	Homo sapiens
	HLTF	Helicase-like transcription factor	ATP binding	Homo sapiens
	MAP3K20	Mitogen-activated protein kinase kinase kinase 20	ATP binding	Homo sapiens
	TARS2	Threonine--tRNA ligase, mitochondrial	ATP binding	Homo sapiens
	TAOK3	Serine/threonine-protein kinase TAO3	ATP binding	Homo sapiens
	ACSL6	Long-chain-fatty-acid--CoA ligase 6	ATP binding	Homo sapiens
	CCT4	T-complex protein 1 subunit delta	ATP binding	Homo sapiens
	CCT8	T-complex protein 1 subunit theta	ATP binding	Homo sapiens
	NME1	Nucleoside diphosphate kinase A	ATP binding	Homo sapiens
	HIPK2	Homeodomain-interacting protein kinase 2	ATP binding	Homo sapiens
	PSMC6	26S proteasome regulatory subunit 10B	ATP binding	Homo sapiens
	ABCF2	ATP-binding cassette sub-family F member 2	ATP binding	Homo sapiens
	CDC42BPA	Serine/threonine-protein kinase MRCK alpha	ATP binding	Homo sapiens
	NUBP2	Cytosolic Fe-S cluster assembly factor NUBP2	ATP binding	Homo sapiens
	P2RY1	P2Y purinoceptor 1	ATP binding	Homo sapiens
	TEC	Tyrosine-protein kinase Tec	ATP binding	Homo sapiens
	ACVR1	Activin receptor type-1	ATP binding	Homo sapiens
	PRKCQ	Protein kinase C theta type	ATP binding	Homo sapiens
	CDC42BPB	Serine/threonine-protein kinase MRCK beta	ATP binding	Homo sapiens
	UBE2D2	Ubiquitin-conjugating enzyme E2 D2	ATP binding	Homo sapiens
	PI4KA	Phosphatidylinositol 4-kinase alpha	ATP binding	Homo sapiens
	DNAH11	Dynein heavy chain 11, axonemal	ATP binding	Homo sapiens
	DDX58	Probable ATP-dependent RNA helicase DDX58	ATP binding	Homo sapiens
	MTOR	Serine/threonine-protein kinase mTOR	ATP binding	Homo sapiens
	ITPKC	Inositol-trisphosphate 3-kinase C	ATP binding	Homo sapiens
	PIK3CA	Phosphatidylinositol 4,5-bisphosphate 3-kinase catalytic subunit alpha isoform	ATP binding	Homo sapiens
	FBH1	F-box DNA helicase 1	ATP binding	Homo sapiens
	ENTPD2	Ectonucleoside triphosphate diphosphohydrolase 2	ATP binding	Homo sapiens
	HSPA4L	Heat shock 70 kDa protein 4L	ATP binding	Homo sapiens
	SPO11	Meiotic recombination protein SPO11	ATP binding	Homo sapiens
	DYNC1LI1	Cytoplasmic dynein 1 light intermediate chain 1	ATP binding	Homo sapiens
	PRKCB	Protein kinase C beta type	ATP binding	Homo sapiens
	TTL	Tubulin--tyrosine ligase	ATP binding	Homo sapiens
	NEK11	Serine/threonine-protein kinase Nek11	ATP binding	Homo sapiens
	FIGN	Fidgetin	ATP binding	Homo sapiens
	NOLC1	Nucleolar and coiled-body phosphoprotein 1	ATP binding	Homo sapiens
	HIST1H1E	Histone H1.4	ATP binding	Homo sapiens
	EARS2	Probable glutamate--tRNA ligase, mitochondrial	ATP binding	Homo sapiens
	TTLL5	Tubulin polyglutamylase TTLL5	ATP binding	Homo sapiens
	MAP2K6	Dual specificity mitogen-activated protein kinase kinase 6	ATP binding	Homo sapiens
	WARS2	Tryptophan--tRNA ligase, mitochondrial	ATP binding	Homo sapiens
	NME7	Nucleoside diphosphate kinase 7	ATP binding	Homo sapiens
	NRBP1	Nuclear receptor-binding protein	ATP binding	Homo sapiens
	KIF12	Kinesin-like protein KIF12	ATP binding	Homo sapiens
	DYRK1B	Dual specificity tyrosine-phosphorylation-regulated kinase 1B	ATP binding	Homo sapiens
	PIK3C3	Phosphatidylinositol 3-kinase catalytic subunit type 3	ATP binding	Homo sapiens
	WNK2	Serine/threonine-protein kinase WNK2	ATP binding	Homo sapiens
	ACSL3	Long-chain-fatty-acid--CoA ligase 3	ATP binding	Homo sapiens
	NADK	NAD kinase	ATP binding	Homo sapiens
	SMC1B	Structural maintenance of chromosomes protein 1B	ATP binding	Homo sapiens
	FAM20B	Glycosaminoglycan xylosylkinase	ATP binding	Homo sapiens
	RTCB	tRNA-splicing ligase RtcB homolog	ATP binding	Homo sapiens
	HIPK4	Homeodomain-interacting protein kinase 4	ATP binding	Homo sapiens
	ENPP1	Ectonucleotide pyrophosphatase/phosphodiesterase family member 1	ATP binding	Homo sapiens
	MSH5	MutS protein homolog 5	ATP binding	Homo sapiens
	IRAK2	Interleukin-1 receptor-associated kinase-like 2	ATP binding	Homo sapiens
	KIF21B	Kinesin-like protein KIF21B	ATP binding	Homo sapiens
	ABCB7	ATP-binding cassette sub-family B member 7, mitochondrial	ATP binding	Homo sapiens
	STKLD1	Serine/threonine kinase-like domain-containing protein STKLD1	ATP binding	Homo sapiens
	HSPA1B	Heat shock 70 kDa protein 1B	ATP binding	Homo sapiens
	JAK3	Tyrosine-protein kinase JAK3	ATP binding	Homo sapiens
	UBE2W	Ubiquitin-conjugating enzyme E2 W	ATP binding	Homo sapiens
	RFC5	Replication factor C subunit 5	ATP binding	Homo sapiens
	NLRP5	NACHT, LRR and PYD domains-containing protein 5	ATP binding	Homo sapiens
	NLRP12	NACHT, LRR and PYD domains-containing protein 12	ATP binding	Homo sapiens
	NLRP11	NACHT, LRR and PYD domains-containing protein 11	ATP binding	Homo sapiens
	CCT8L2	T-complex protein 1 subunit theta-like 2	ATP binding	Homo sapiens
	YARS2	Tyrosine--tRNA ligase, mitochondrial	ATP binding	Homo sapiens
	ATP13A4	Probable cation-transporting ATPase 13A4	ATP binding	Homo sapiens
	ATP13A5	Probable cation-transporting ATPase 13A5	ATP binding	Homo sapiens
	TDRD9	ATP-dependent RNA helicase TDRD9	ATP binding	Homo sapiens
	AK4	Adenylate kinase 4, mitochondrial	ATP binding	Homo sapiens
	UBE2D4	Ubiquitin-conjugating enzyme E2 D4	ATP binding	Homo sapiens
	THRAP3	Thyroid hormone receptor-associated protein 3	ATP binding	Homo sapiens
	PHKG2	Phosphorylase b kinase gamma catalytic chain, liver/testis isoform	ATP binding	Homo sapiens
	SLFN14	Protein SLFN14	ATP binding	Homo sapiens
	HSPA14	Heat shock 70 kDa protein 14	ATP binding	Homo sapiens
	MAP3K2	Mitogen-activated protein kinase kinase kinase 2	ATP binding	Homo sapiens
	CKB	Creatine kinase B-type	ATP binding	Homo sapiens
	DNAH14	Dynein heavy chain 14, axonemal	ATP binding	Homo sapiens
	KIFC2	Kinesin-like protein KIFC2	ATP binding	Homo sapiens
	DDX52	Probable ATP-dependent RNA helicase DDX52	ATP binding	Homo sapiens
	MSH6	DNA mismatch repair protein Msh6	ATP binding	Homo sapiens
	KTI12	Protein KTI12 homolog	ATP binding	Homo sapiens
	TTLL11	Tubulin polyglutamylase TTLL11	ATP binding	Homo sapiens
	AFG3L2	AFG3-like protein 2	ATP binding	Homo sapiens
	STK39	STE20/SPS1-related proline-alanine-rich protein kinase	ATP binding	Homo sapiens
	NTRK3	NT-3 growth factor receptor	ATP binding	Homo sapiens
	DDX49	Probable ATP-dependent RNA helicase DDX49	ATP binding	Homo sapiens
	RPS6KL1	Ribosomal protein S6 kinase-like 1	ATP binding	Homo sapiens
	HELB	DNA helicase B	ATP binding	Homo sapiens
	IRAK3	Interleukin-1 receptor-associated kinase 3	ATP binding	Homo sapiens
	ATP9B	Probable phospholipid-transporting ATPase IIB	ATP binding	Homo sapiens
	IPMK	Inositol polyphosphate multikinase	ATP binding	Homo sapiens
	PRKAG2	5'-AMP-activated protein kinase subunit gamma-2	ATP binding	Homo sapiens
	ULK1	Serine/threonine-protein kinase ULK1	ATP binding	Homo sapiens
	MAPKAPK2	MAP kinase-activated protein kinase 2	ATP binding	Homo sapiens
	PRKAG3	5'-AMP-activated protein kinase subunit gamma-3	ATP binding	Homo sapiens
	LATS1	Serine/threonine-protein kinase LATS1	ATP binding	Homo sapiens
	ENTPD3	Ectonucleoside triphosphate diphosphohydrolase 3	ATP binding	Homo sapiens
	VPS4B	Vacuolar protein sorting-associated protein 4B	ATP binding	Homo sapiens
	PRKCA	Protein kinase C alpha type	ATP binding	Homo sapiens
	STK24	Serine/threonine-protein kinase 24	ATP binding	Homo sapiens
	SBK3	Uncharacterized serine/threonine-protein kinase SBK3	ATP binding	Homo sapiens
	SBK2	Serine/threonine-protein kinase SBK2	ATP binding	Homo sapiens
	GK	Glycerol kinase	ATP binding	Homo sapiens
	QARS	Glutamine--tRNA ligase	ATP binding	Homo sapiens
	ADCY4	Adenylate cyclase type 4	ATP binding	Homo sapiens
	FES	Tyrosine-protein kinase Fes/Fps	ATP binding	Homo sapiens
	MAP3K7	Mitogen-activated protein kinase kinase kinase 7	ATP binding	Homo sapiens
	ADCY6	Adenylate cyclase type 6	ATP binding	Homo sapiens
	HSPA12A	Heat shock 70 kDa protein 12A	ATP binding	Homo sapiens
	ACSF2	Medium-chain acyl-CoA ligase ACSF2, mitochondrial	ATP binding	Homo sapiens
	ATP4A	Potassium-transporting ATPase alpha chain 1	ATP binding	Homo sapiens
	MAPK3	Mitogen-activated protein kinase 3	ATP binding	Homo sapiens
	SWAP70	Switch-associated protein 70	ATP binding	Homo sapiens
	FLAD1	FAD synthase	ATP binding	Homo sapiens
	TNNI3K	Serine/threonine-protein kinase TNNI3K	ATP binding	Homo sapiens
	ANKK1	Ankyrin repeat and protein kinase domain-containing protein 1	ATP binding	Homo sapiens
	RIPK3	Receptor-interacting serine/threonine-protein kinase 3	ATP binding	Homo sapiens
	EPHA6	Ephrin type-A receptor 6	ATP binding	Homo sapiens
	ATP7A	Copper-transporting ATPase 1	ATP binding	Homo sapiens
	MTREX	Exosome RNA helicase MTR4	ATP binding	Homo sapiens
	TTLL3	Tubulin monoglycylase TTLL3	ATP binding	Homo sapiens
	ACTA2	Actin, aortic smooth muscle	ATP binding	Homo sapiens
	EIF4G1	Eukaryotic translation initiation factor 4 gamma 1	ATP binding	Homo sapiens
	DDX55	ATP-dependent RNA helicase DDX55	ATP binding	Homo sapiens
	DDX24	ATP-dependent RNA helicase DDX24	ATP binding	Homo sapiens
	ARAF	Serine/threonine-protein kinase A-Raf	ATP binding	Homo sapiens
	XYLB	Xylulose kinase	ATP binding	Homo sapiens
	MAP4K5	Mitogen-activated protein kinase kinase kinase kinase 5	ATP binding	Homo sapiens
	ATP2C2	Calcium-transporting ATPase type 2C member 2	ATP binding	Homo sapiens
	MMAB	Corrinoid adenosyltransferase	ATP binding	Homo sapiens
	MYO3A	Myosin-IIIa	ATP binding	Homo sapiens
	CSNK2A3	Casein kinase II subunit alpha 3	ATP binding	Homo sapiens
	HSPA6	Heat shock 70 kDa protein 6	ATP binding	Homo sapiens
	THG1L	Probable tRNA(His) guanylyltransferase	ATP binding	Homo sapiens
	ADCY5	Adenylate cyclase type 5	ATP binding	Homo sapiens
	IP6K2	Inositol hexakisphosphate kinase 2	ATP binding	Homo sapiens
	MAP3K13	Mitogen-activated protein kinase kinase kinase 13	ATP binding	Homo sapiens
	ACVR1C	Activin receptor type-1C	ATP binding	Homo sapiens
	ATP8A1	Phospholipid-transporting ATPase IA	ATP binding	Homo sapiens
	SLC27A5	Bile acyl-CoA synthetase	ATP binding	Homo sapiens
	MYO19	Unconventional myosin-XIX	ATP binding	Homo sapiens
	ABCA1	Phospholipid-transporting ATPase ABCA1	ATP binding	Homo sapiens
	ACTR1B	Beta-centractin	ATP binding	Homo sapiens
	MASTL	Serine/threonine-protein kinase greatwall	ATP binding	Homo sapiens
	MYH15	Myosin-15	ATP binding	Homo sapiens
	SIK3	Serine/threonine-protein kinase SIK3	ATP binding	Homo sapiens
	PKLR	Pyruvate kinase PKLR	ATP binding	Homo sapiens
	KIF1B	Kinesin-like protein KIF1B	ATP binding	Homo sapiens
	RECQL4	ATP-dependent DNA helicase Q4	ATP binding	Homo sapiens
	SMC1A	Structural maintenance of chromosomes protein 1A	ATP binding	Homo sapiens
	MELK	Maternal embryonic leucine zipper kinase	ATP binding	Homo sapiens
	MAST1	Microtubule-associated serine/threonine-protein kinase 1	ATP binding	Homo sapiens
	TTLL4	Tubulin polyglutamylase TTLL4	ATP binding	Homo sapiens
	KCNJ11	ATP-sensitive inward rectifier potassium channel 11	ATP binding	Homo sapiens
	AARS2	Alanine--tRNA ligase, mitochondrial	ATP binding	Homo sapiens
	DYNC2H1	Cytoplasmic dynein 2 heavy chain 1	ATP binding	Homo sapiens
	RPS6KA6	Ribosomal protein S6 kinase alpha-6	ATP binding	Homo sapiens
	PKN3	Serine/threonine-protein kinase N3	ATP binding	Homo sapiens
	ACVR2A	Activin receptor type-2A	ATP binding	Homo sapiens
	ITM2B	Integral membrane protein 2B	ATP binding	Homo sapiens
	FARSA	Phenylalanine--tRNA ligase alpha subunit	ATP binding	Homo sapiens
	BCS1L	Mitochondrial chaperone BCS1	ATP binding	Homo sapiens
	ABCC6	Multidrug resistance-associated protein 6	ATP binding	Homo sapiens
	SPATA5	ATPase family protein 2 homolog	ATP binding	Homo sapiens
	KIF4A	Chromosome-associated kinesin KIF4A	ATP binding	Homo sapiens
	ATP5F1A	ATP synthase subunit alpha, mitochondrial	ATP binding	Homo sapiens
	MLH1	DNA mismatch repair protein Mlh1	ATP binding	Homo sapiens
	MLKL	Mixed lineage kinase domain-like protein	ATP binding	Homo sapiens
	GK2	Glycerol kinase 2	ATP binding	Homo sapiens
	LIG3	DNA ligase 3	ATP binding	Homo sapiens
	PSMC2	26S proteasome regulatory subunit 7	ATP binding	Homo sapiens
	GK3P	Glycerol kinase 3	ATP binding	Homo sapiens
	ITM2C	Integral membrane protein 2C	ATP binding	Homo sapiens
	KDR	Vascular endothelial growth factor receptor 2	ATP binding	Homo sapiens
	MYO5B	Unconventional myosin-Vb	ATP binding	Homo sapiens
	ALK	ALK tyrosine kinase receptor	ATP binding	Homo sapiens
	ABCB6	ATP-binding cassette sub-family B member 6, mitochondrial	ATP binding	Homo sapiens
	FLT4	Vascular endothelial growth factor receptor 3	ATP binding	Homo sapiens
	PRKAA2	5'-AMP-activated protein kinase catalytic subunit alpha-2	ATP binding	Homo sapiens
	HSPA2	Heat shock-related 70 kDa protein 2	ATP binding	Homo sapiens
	ABCB9	ATP-binding cassette sub-family B member 9	ATP binding	Homo sapiens
	SARS2	Serine--tRNA ligase, mitochondrial	ATP binding	Homo sapiens
	SCYL2	SCY1-like protein 2	ATP binding	Homo sapiens
	UBE2H	Ubiquitin-conjugating enzyme E2 H	ATP binding	Homo sapiens
	UBE2G1	Ubiquitin-conjugating enzyme E2 G1	ATP binding	Homo sapiens
	ACSM6	Acyl-coenzyme A synthetase ACSM6, mitochondrial	ATP binding	Homo sapiens
	TOR3A	Torsin-3A	ATP binding	Homo sapiens
	NEK5	Serine/threonine-protein kinase Nek5	ATP binding	Homo sapiens
	VCP	Transitional endoplasmic reticulum ATPase	ATP binding	Homo sapiens
	DHX29	ATP-dependent RNA helicase DHX29	ATP binding	Homo sapiens
	STK38L	Serine/threonine-protein kinase 38-like	ATP binding	Homo sapiens
	N4BP2	NEDD4-binding protein 2	ATP binding	Homo sapiens
	HSP90AB4P	Putative heat shock protein HSP 90-beta 4	ATP binding	Homo sapiens
	NMNAT1	Nicotinamide/nicotinic acid mononucleotide adenylyltransferase 1	ATP binding	Homo sapiens
	RAD54L2	Helicase ARIP4	ATP binding	Homo sapiens
	MYH14	Myosin-14	ATP binding	Homo sapiens
	DGKK	Diacylglycerol kinase kappa	ATP binding	Homo sapiens
	KIF9	Kinesin-like protein KIF9	ATP binding	Homo sapiens
	IGHMBP2	DNA-binding protein SMUBP-2	ATP binding	Homo sapiens
	EIF4A3	Eukaryotic initiation factor 4A-III	ATP binding	Homo sapiens
	TKFC	Triokinase/FMN cyclase	ATP binding	Homo sapiens
	ASCC3	Activating signal cointegrator 1 complex subunit 3	ATP binding	Homo sapiens
	MARS	Methionine--tRNA ligase, cytoplasmic	ATP binding	Homo sapiens
	CDK15	Cyclin-dependent kinase 15	ATP binding	Homo sapiens
	SBK1	Serine/threonine-protein kinase SBK1	ATP binding	Homo sapiens
	SMG1	Serine/threonine-protein kinase SMG1	ATP binding	Homo sapiens
	TRNT1	CCA tRNA nucleotidyltransferase 1, mitochondrial	ATP binding	Homo sapiens
	LMTK3	Serine/threonine-protein kinase LMTK3	ATP binding	Homo sapiens
	DCLK1	Serine/threonine-protein kinase DCLK1	ATP binding	Homo sapiens
	NTPCR	Cancer-related nucleoside-triphosphatase	ATP binding	Homo sapiens
	TSSK3	Testis-specific serine/threonine-protein kinase 3	ATP binding	Homo sapiens
	ADCY10	Adenylate cyclase type 10	ATP binding	Homo sapiens
	PFAS	Phosphoribosylformylglycinamidine synthase	ATP binding	Homo sapiens
	KIF3B	Kinesin-like protein KIF3B	ATP binding	Homo sapiens
	MYH7	Myosin-7	ATP binding	Homo sapiens
	MYH1	Myosin-1	ATP binding	Homo sapiens
	MAST4	Microtubule-associated serine/threonine-protein kinase 4	ATP binding	Homo sapiens
	ATAD3C	ATPase family AAA domain-containing protein 3C	ATP binding	Homo sapiens
	CARNS1	Carnosine synthase 1	ATP binding	Homo sapiens
	ABCF3	ATP-binding cassette sub-family F member 3	ATP binding	Homo sapiens
	TSSK2	Testis-specific serine/threonine-protein kinase 2	ATP binding	Homo sapiens
	EIF2AK2	Interferon-induced, double-stranded RNA-activated protein kinase	ATP binding	Homo sapiens
	SEPHS2	Selenide, water dikinase 2	ATP binding	Homo sapiens
	BMX	Cytoplasmic tyrosine-protein kinase BMX	ATP binding	Homo sapiens
	RPS6KA3	Ribosomal protein S6 kinase alpha-3	ATP binding	Homo sapiens
	STK32A	Serine/threonine-protein kinase 32A	ATP binding	Homo sapiens
	CPS1	Carbamoyl-phosphate synthase [ammonia], mitochondrial	ATP binding	Homo sapiens
	SCYL3	Protein-associating with the carboxyl-terminal domain of ezrin	ATP binding	Homo sapiens
	VARS	Valine--tRNA ligase	ATP binding	Homo sapiens
	MAP3K21	Mitogen-activated protein kinase kinase kinase 21	ATP binding	Homo sapiens
	EPHA7	Ephrin type-A receptor 7	ATP binding	Homo sapiens
	OAS3	2'-5'-oligoadenylate synthase 3	ATP binding	Homo sapiens
	RPS6KA2	Ribosomal protein S6 kinase alpha-2	ATP binding	Homo sapiens
	TTLL9	Probable tubulin polyglutamylase TTLL9	ATP binding	Homo sapiens
	DDX12P	Putative ATP-dependent RNA helicase DDX12	ATP binding	Homo sapiens
	SYN2	Synapsin-2	ATP binding	Homo sapiens
	DQX1	ATP-dependent RNA helicase DQX1	ATP binding	Homo sapiens
	HSPA9	Stress-70 protein, mitochondrial	ATP binding	Homo sapiens
	MAP3K5	Mitogen-activated protein kinase kinase kinase 5	ATP binding	Homo sapiens
	ATP6V1A	V-type proton ATPase catalytic subunit A	ATP binding	Homo sapiens
	CKM	Creatine kinase M-type	ATP binding	Homo sapiens
	CLP1	Polyribonucleotide 5'-hydroxyl-kinase Clp1	ATP binding	Homo sapiens
	SGK3	Serine/threonine-protein kinase Sgk3	ATP binding	Homo sapiens
	ATP6AP1	V-type proton ATPase subunit S1	ATP binding	Homo sapiens
	CIITA	MHC class II transactivator	ATP binding	Homo sapiens
	TAF1	Transcription initiation factor TFIID subunit 1	ATP binding	Homo sapiens
	TRPV1	Transient receptor potential cation channel subfamily V member 1	ATP binding	Homo sapiens
	SMARCA1	Probable global transcription activator SNF2L1	ATP binding	Homo sapiens
	UBE2L3	Ubiquitin-conjugating enzyme E2 L3	ATP binding	Homo sapiens
	ACTC1	Actin, alpha cardiac muscle 1	ATP binding	Homo sapiens
	ABCB5	ATP-binding cassette sub-family B member 5	ATP binding	Homo sapiens
	KIF3C	Kinesin-like protein KIF3C	ATP binding	Homo sapiens
	P2RX6	P2X purinoceptor 6	ATP binding	Homo sapiens
	TSSK1B	Testis-specific serine/threonine-protein kinase 1	ATP binding	Homo sapiens
	PDPK1	3-phosphoinositide-dependent protein kinase 1	ATP binding	Homo sapiens
	DDX3Y	ATP-dependent RNA helicase DDX3Y	ATP binding	Homo sapiens
	TNK1	Non-receptor tyrosine-protein kinase TNK1	ATP binding	Homo sapiens
	PRKCH	Protein kinase C eta type	ATP binding	Homo sapiens
	DARS2	Aspartate--tRNA ligase, mitochondrial	ATP binding	Homo sapiens
	SMC6	Structural maintenance of chromosomes protein 6	ATP binding	Homo sapiens
	SRPK1	SRSF protein kinase 1	ATP binding	Homo sapiens
	DDX10	Probable ATP-dependent RNA helicase DDX10	ATP binding	Homo sapiens
	ULK3	Serine/threonine-protein kinase ULK3	ATP binding	Homo sapiens
	PAN3	PAN2-PAN3 deadenylation complex subunit PAN3	ATP binding	Homo sapiens
	ATRX	Transcriptional regulator ATRX	ATP binding	Homo sapiens
	CENPE	Centromere-associated protein E	ATP binding	Homo sapiens
	UBE2N	Ubiquitin-conjugating enzyme E2 N	ATP binding	Homo sapiens
	UBE2K	Ubiquitin-conjugating enzyme E2 K	ATP binding	Homo sapiens
	UBE2M	NEDD8-conjugating enzyme Ubc12	ATP binding	Homo sapiens
	UBE2D3	Ubiquitin-conjugating enzyme E2 D3	ATP binding	Homo sapiens
	ROCK2	Rho-associated protein kinase 2	ATP binding	Homo sapiens
	CHD4	Chromodomain-helicase-DNA-binding protein 4	ATP binding	Homo sapiens
	PAPSS1	Bifunctional 3'-phosphoadenosine 5'-phosphosulfate synthase 1	ATP binding	Homo sapiens
	DYNC1LI2	Cytoplasmic dynein 1 light intermediate chain 2	ATP binding	Homo sapiens
	NPR2	Atrial natriuretic peptide receptor 2	ATP binding	Homo sapiens
	KIF22	Kinesin-like protein KIF22	ATP binding	Homo sapiens
	MSH3	DNA mismatch repair protein Msh3	ATP binding	Homo sapiens
	DGKE	Diacylglycerol kinase epsilon	ATP binding	Homo sapiens
	condensin-ii_human	Condensin II complex	ATP binding	Homo sapiens
	dna-pk_human	DNA-dependent protein kinase complex	ATP binding	Homo sapiens
	tgfb1-tgfbr1-tgfbr2_human	TGF-beta-1-TGFR complex	ATP binding	Homo sapiens
	apoptosome_human	Apoptosome	ATP binding	Homo sapiens
	pik3c3-atg14_human	Phosphatidylinositol 3-kinase complex, class III, ATG14 variant	ATP binding	Homo sapiens
	msh2-msh3_human	DNA mismatch repair MutSbeta complex	ATP binding	Homo sapiens
	msh2-msh6_human	DNA mismatch repair MutSalpha complex	ATP binding	Homo sapiens
	ulk1-atg13_human	ULK1-ATG13-RB1CC1-ATG101 autophagy initiation complex	ATP binding	Homo sapiens
	rrm1-rrm2b_human	Ribonucleoside-diphosphate reductase RR1 complex, RRM2B variant	ATP binding	Homo sapiens
	pik3c3-uvrag_human	Phosphatidylinositol 3-kinase complex, class III, UVRAG variant	ATP binding	Homo sapiens
	condensin-i_human	Condensin I complex	ATP binding	Homo sapiens
	nurf_human	NuRF chromatin remodelling complex	ATP binding	Homo sapiens
	ejc_human	Exon junction core complex, MAGOH variant	ATP binding	Homo sapiens
	rrm1-rrm2_human	Ribonucleoside-diphosphate reductase RR1 complex, RRM2 variant	ATP binding	Homo sapiens
	cak_human	Cyclin-dependent protein kinase-activating kinase complex	ATP binding	Homo sapiens
	dapk-calm_human	DAPK1 - calmodulin complex	ATP binding	Homo sapiens
	UBA2	SUMO-activating enzyme subunit 2	ATP binding	Homo sapiens
	RPS6KB2	Ribosomal protein S6 kinase beta-2	ATP binding	Homo sapiens
	CHKB	Choline/ethanolamine kinase	ATP binding	Homo sapiens
	CAMKV	CaM kinase-like vesicle-associated protein	ATP binding	Homo sapiens
	AKT3	RAC-gamma serine/threonine-protein kinase	ATP binding	Homo sapiens
	NOD1	Nucleotide-binding oligomerization domain-containing protein 1	ATP binding	Homo sapiens
	RUVBL2	RuvB-like 2	ATP binding	Homo sapiens
	SPAST	Spastin	ATP binding	Homo sapiens
	GNE	Bifunctional UDP-N-acetylglucosamine 2-epimerase/N-acetylmannosamine kinase	ATP binding	Homo sapiens
	SUCLG2	Succinate--CoA ligase [GDP-forming] subunit beta, mitochondrial	ATP binding	Homo sapiens
	UBA1	Ubiquitin-like modifier-activating enzyme 1	ATP binding	Homo sapiens
	KIF1C	Kinesin-like protein KIF1C	ATP binding	Homo sapiens
	TNIK	TRAF2 and NCK-interacting protein kinase	ATP binding	Homo sapiens
	NARS2	Probable asparagine--tRNA ligase, mitochondrial	ATP binding	Homo sapiens
	STK16	Serine/threonine-protein kinase 16	ATP binding	Homo sapiens
	PRKACA	cAMP-dependent protein kinase catalytic subunit alpha	ATP binding	Homo sapiens
	CLK3	Dual specificity protein kinase CLK3	ATP binding	Homo sapiens
	CLK2	Dual specificity protein kinase CLK2	ATP binding	Homo sapiens
	DAPK3	Death-associated protein kinase 3	ATP binding	Homo sapiens
	CLK1	Dual specificity protein kinase CLK1	ATP binding	Homo sapiens
	ATP2A3	Sarcoplasmic/endoplasmic reticulum calcium ATPase 3	ATP binding	Homo sapiens
	MCM2	DNA replication licensing factor MCM2	ATP binding	Homo sapiens
	NLRP4	NACHT, LRR and PYD domains-containing protein 4	ATP binding	Homo sapiens
	SMC2	Structural maintenance of chromosomes protein 2	ATP binding	Homo sapiens
	HSPA12B	Heat shock 70 kDa protein 12B	ATP binding	Homo sapiens
	LANCL2	LanC-like protein 2	ATP binding	Homo sapiens
	YTHDC2	3'-5' RNA helicase YTHDC2	ATP binding	Homo sapiens
	ACSS3	Acyl-CoA synthetase short-chain family member 3, mitochondrial	ATP binding	Homo sapiens
	RAD54B	DNA repair and recombination protein RAD54B	ATP binding	Homo sapiens
	WEE2	Wee1-like protein kinase 2	ATP binding	Homo sapiens
	SHPRH	E3 ubiquitin-protein ligase SHPRH	ATP binding	Homo sapiens
	NWD1	NACHT domain- and WD repeat-containing protein 1	ATP binding	Homo sapiens
	OBSCN	Obscurin	ATP binding	Homo sapiens
	AGK	Acylglycerol kinase, mitochondrial	ATP binding	Homo sapiens
	KIF19	Kinesin-like protein KIF19	ATP binding	Homo sapiens
	KIF4B	Chromosome-associated kinesin KIF4B	ATP binding	Homo sapiens
	CKMT1A	Creatine kinase U-type, mitochondrial	ATP binding	Homo sapiens
	LATS2	Serine/threonine-protein kinase LATS2	ATP binding	Homo sapiens
	EPRS	Bifunctional glutamate/proline--tRNA ligase	ATP binding	Homo sapiens
	AK8	Adenylate kinase 8	ATP binding	Homo sapiens
	DHX33	ATP-dependent RNA helicase DHX33	ATP binding	Homo sapiens
	KIF6	Kinesin-like protein KIF6	ATP binding	Homo sapiens
	ABCB10	ATP-binding cassette sub-family B member 10, mitochondrial	ATP binding	Homo sapiens
	ENTPD1	Ectonucleoside triphosphate diphosphohydrolase 1	ATP binding	Homo sapiens
	PRKAG1	5'-AMP-activated protein kinase subunit gamma-1	ATP binding	Homo sapiens
	TUT1	Speckle targeted PIP5K1A-regulated poly(A) polymerase	ATP binding	Homo sapiens
	SNRK	SNF-related serine/threonine-protein kinase	ATP binding	Homo sapiens
	AATK	Serine/threonine-protein kinase LMTK1	ATP binding	Homo sapiens
	KIF15	Kinesin-like protein KIF15	ATP binding	Homo sapiens
	CTPS2	CTP synthase 2	ATP binding	Homo sapiens
	MAP3K15	Mitogen-activated protein kinase kinase kinase 15	ATP binding	Homo sapiens
	NME2P1	Putative nucleoside diphosphate kinase	ATP binding	Homo sapiens
	LIG4	DNA ligase 4	ATP binding	Homo sapiens
	GMPS	GMP synthase [glutamine-hydrolyzing]	ATP binding	Homo sapiens
	MTHFS	5-formyltetrahydrofolate cyclo-ligase	ATP binding	Homo sapiens
	SEPHS1	Selenide, water dikinase 1	ATP binding	Homo sapiens
	DNHD1	Dynein heavy chain domain-containing protein 1	ATP binding	Homo sapiens
	RSKR	Ribosomal protein S6 kinase-related protein	ATP binding	Homo sapiens
	PIP5K1C	Phosphatidylinositol 4-phosphate 5-kinase type-1 gamma	ATP binding	Homo sapiens
	STRADB	STE20-related kinase adapter protein beta	ATP binding	Homo sapiens
	LRGUK	Leucine-rich repeat and guanylate kinase domain-containing protein	ATP binding	Homo sapiens
	ATP10A	Probable phospholipid-transporting ATPase VA	ATP binding	Homo sapiens
	MAST3	Microtubule-associated serine/threonine-protein kinase 3	ATP binding	Homo sapiens
	AQR	RNA helicase aquarius	ATP binding	Homo sapiens
	DSTYK	Dual serine/threonine and tyrosine protein kinase	ATP binding	Homo sapiens
	DHX35	Probable ATP-dependent RNA helicase DHX35	ATP binding	Homo sapiens
	UBE2E2	Ubiquitin-conjugating enzyme E2 E2	ATP binding	Homo sapiens
	DNAH6	Dynein heavy chain 6, axonemal	ATP binding	Homo sapiens
	TGFBR2	TGF-beta receptor type-2	ATP binding	Homo sapiens
	MYO5C	Unconventional myosin-Vc	ATP binding	Homo sapiens
	UBE2O	(E3-independent) E2 ubiquitin-conjugating enzyme	ATP binding	Homo sapiens
	TTF2	Transcription termination factor 2	ATP binding	Homo sapiens
	PAK6	Serine/threonine-protein kinase PAK 6	ATP binding	Homo sapiens
	RUNX1	Runt-related transcription factor 1	ATP binding	Homo sapiens
	KIF13B	Kinesin-like protein KIF13B	ATP binding	Homo sapiens
	PIF1	ATP-dependent DNA helicase PIF1	ATP binding	Homo sapiens
	DDX21	Nucleolar RNA helicase 2	ATP binding	Homo sapiens
	PDPK2P	Putative 3-phosphoinositide-dependent protein kinase 2	ATP binding	Homo sapiens
	DYRK4	Dual specificity tyrosine-phosphorylation-regulated kinase 4	ATP binding	Homo sapiens
	ACSS2	Acetyl-coenzyme A synthetase, cytoplasmic	ATP binding	Homo sapiens
	YARS	Tyrosine--tRNA ligase, cytoplasmic	ATP binding	Homo sapiens
	POMK	Protein O-mannose kinase	ATP binding	Homo sapiens
	DCLK3	Serine/threonine-protein kinase DCLK3	ATP binding	Homo sapiens
	ABCG2	ATP-binding cassette sub-family G member 2	ATP binding	Homo sapiens
	DHX15	Pre-mRNA-splicing factor ATP-dependent RNA helicase DHX15	ATP binding	Homo sapiens
	PRKACB	cAMP-dependent protein kinase catalytic subunit beta	ATP binding	Homo sapiens
	DDX4	Probable ATP-dependent RNA helicase DDX4	ATP binding	Homo sapiens
	SYN1	Synapsin-1	ATP binding	Homo sapiens
	MAP4K4	Mitogen-activated protein kinase kinase kinase kinase 4	ATP binding	Homo sapiens
	BMS1	Ribosome biogenesis protein BMS1 homolog	ATP binding	Homo sapiens
	HARS	Histidine--tRNA ligase, cytoplasmic	ATP binding	Homo sapiens
	RUVBL1	RuvB-like 1	ATP binding	Homo sapiens
	PIM2	Serine/threonine-protein kinase pim-2	ATP binding	Homo sapiens
	MYLK2	Myosin light chain kinase 2, skeletal/cardiac muscle	ATP binding	Homo sapiens
	EHD4	EH domain-containing protein 4	ATP binding	Homo sapiens
	ABCG5	ATP-binding cassette sub-family G member 5	ATP binding	Homo sapiens
	ABCG8	ATP-binding cassette sub-family G member 8	ATP binding	Homo sapiens
	CBWD3	COBW domain-containing protein 3	ATP binding	Homo sapiens
	MAP3K11	Mitogen-activated protein kinase kinase kinase 11	ATP binding	Homo sapiens
	NADSYN1	Glutamine-dependent NAD(+) synthetase	ATP binding	Homo sapiens
	CAMK4	Calcium/calmodulin-dependent protein kinase type IV	ATP binding	Homo sapiens
	TOR2A	Torsin-2A	ATP binding	Homo sapiens
	CSF1R	Macrophage colony-stimulating factor 1 receptor	ATP binding	Homo sapiens
	MAPK14	Mitogen-activated protein kinase 14	ATP binding	Homo sapiens
	XRCC3	DNA repair protein XRCC3	ATP binding	Homo sapiens
	XRCC2	DNA repair protein XRCC2	ATP binding	Homo sapiens
	PKN2	Serine/threonine-protein kinase N2	ATP binding	Homo sapiens
	PKN1	Serine/threonine-protein kinase N1	ATP binding	Homo sapiens
	KIF13A	Kinesin-like protein KIF13A	ATP binding	Homo sapiens
	RARS	Arginine--tRNA ligase, cytoplasmic	ATP binding	Homo sapiens
	BLM	Bloom syndrome protein	ATP binding	Homo sapiens
	UBE2A	Ubiquitin-conjugating enzyme E2 A	ATP binding	Homo sapiens
	ATP11B	Probable phospholipid-transporting ATPase IF	ATP binding	Homo sapiens
	RPS6KA4	Ribosomal protein S6 kinase alpha-4	ATP binding	Homo sapiens
	PAICS	Multifunctional protein ADE2	ATP binding	Homo sapiens
	CDC34	Ubiquitin-conjugating enzyme E2 R1	ATP binding	Homo sapiens
	GLUD1	Glutamate dehydrogenase 1, mitochondrial	ATP binding	Homo sapiens
	KIF3A	Kinesin-like protein KIF3A	ATP binding	Homo sapiens
	SLC22A4	Solute carrier family 22 member 4	ATP binding	Homo sapiens
	GATC	Glutamyl-tRNA(Gln) amidotransferase subunit C, mitochondrial	ATP binding	Homo sapiens
	DHX58	Probable ATP-dependent RNA helicase DHX58	ATP binding	Homo sapiens
	DDX11	ATP-dependent DNA helicase DDX11	ATP binding	Homo sapiens
	NAIP	Baculoviral IAP repeat-containing protein 1	ATP binding	Homo sapiens
	ULK4	Serine/threonine-protein kinase ULK4	ATP binding	Homo sapiens
	MST1R	Macrophage-stimulating protein receptor	ATP binding	Homo sapiens
	DCAF1	DDB1- and CUL4-associated factor 1	ATP binding	Homo sapiens
	DDX25	ATP-dependent RNA helicase DDX25	ATP binding	Homo sapiens
	DDX20	Probable ATP-dependent RNA helicase DDX20	ATP binding	Homo sapiens
	KIF18A	Kinesin-like protein KIF18A	ATP binding	Homo sapiens
	DNAJA3	DnaJ homolog subfamily A member 3, mitochondrial	ATP binding	Homo sapiens
	ERN1	Serine/threonine-protein kinase/endoribonuclease IRE1	ATP binding	Homo sapiens
	TTLL1	Probable tubulin polyglutamylase TTLL1	ATP binding	Homo sapiens
	COQ8A	Atypical kinase COQ8A, mitochondrial	ATP binding	Homo sapiens
	HK3	Hexokinase-3	ATP binding	Homo sapiens
	TBK1	Serine/threonine-protein kinase TBK1	ATP binding	Homo sapiens
	CHORDC1	Cysteine and histidine-rich domain-containing protein 1	ATP binding	Homo sapiens
	HK2	Hexokinase-2	ATP binding	Homo sapiens
	MLH3	DNA mismatch repair protein Mlh3	ATP binding	Homo sapiens
	POLQ	DNA polymerase theta	ATP binding	Homo sapiens
	NME6	Nucleoside diphosphate kinase 6	ATP binding	Homo sapiens
	GRK4	G protein-coupled receptor kinase 4	ATP binding	Homo sapiens
	ATP8B1	Phospholipid-transporting ATPase IC	ATP binding	Homo sapiens
	KIF11	Kinesin-like protein KIF11	ATP binding	Homo sapiens
	RAD51C	DNA repair protein RAD51 homolog 3	ATP binding	Homo sapiens
	PLK3	Serine/threonine-protein kinase PLK3	ATP binding	Homo sapiens
	ATP9A	Probable phospholipid-transporting ATPase IIA	ATP binding	Homo sapiens
	UBE2L5	Ubiquitin-conjugating enzyme E2 L5	ATP binding	Homo sapiens
	TRIO	Triple functional domain protein	ATP binding	Homo sapiens
	WNK1	Serine/threonine-protein kinase WNK1	ATP binding	Homo sapiens
	PFKL	ATP-dependent 6-phosphofructokinase, liver type	ATP binding	Homo sapiens
	RAD17	Cell cycle checkpoint protein RAD17	ATP binding	Homo sapiens
	DDX5	Probable ATP-dependent RNA helicase DDX5	ATP binding	Homo sapiens
	PAK3	Serine/threonine-protein kinase PAK 3	ATP binding	Homo sapiens
	DGKI	Diacylglycerol kinase iota	ATP binding	Homo sapiens
	CTPS1	CTP synthase 1	ATP binding	Homo sapiens
	A0A1B0GUL7	Protein kinase domain-containing protein	ATP binding	Homo sapiens
	SRMS	Tyrosine-protein kinase Srms	ATP binding	Homo sapiens
	MYO15B	Unconventional myosin-XVB	ATP binding	Homo sapiens
	RBKS	Ribokinase	ATP binding	Homo sapiens
	PNPLA8	Calcium-independent phospholipase A2-gamma	ATP binding	Homo sapiens
	TPK1	Thiamin pyrophosphokinase 1	ATP binding	Homo sapiens
	ACSM4	Acyl-coenzyme A synthetase ACSM4, mitochondrial	ATP binding	Homo sapiens
	HIPK3	Homeodomain-interacting protein kinase 3	ATP binding	Homo sapiens
	MCM7	DNA replication licensing factor MCM7	ATP binding	Homo sapiens
	GUK1	Guanylate kinase	ATP binding	Homo sapiens
	MYO6	Unconventional myosin-VI	ATP binding	Homo sapiens
	UBE2S	Ubiquitin-conjugating enzyme E2 S	ATP binding	Homo sapiens
	DGKD	Diacylglycerol kinase delta	ATP binding	Homo sapiens
	PPIP5K2	Inositol hexakisphosphate and diphosphoinositol-pentakisphosphate kinase 2	ATP binding	Homo sapiens
	TWF2	Twinfilin-2	ATP binding	Homo sapiens
	KIF28P	Kinesin-like protein KIF28P	ATP binding	Homo sapiens
	HSPA1A	Heat shock 70 kDa protein 1A	ATP binding	Homo sapiens
	ATP2B3	Plasma membrane calcium-transporting ATPase 3	ATP binding	Homo sapiens
	RIPK2	Receptor-interacting serine/threonine-protein kinase 2	ATP binding	Homo sapiens
	DNAH8	Dynein heavy chain 8, axonemal	ATP binding	Homo sapiens
	TRIT1	tRNA dimethylallyltransferase	ATP binding	Homo sapiens
	CSNK1E	Casein kinase I isoform epsilon	ATP binding	Homo sapiens
	ATP11C	Phospholipid-transporting ATPase IG	ATP binding	Homo sapiens
	FGFR4	Fibroblast growth factor receptor 4	ATP binding	Homo sapiens
	KIF26A	Kinesin-like protein KIF26A	ATP binding	Homo sapiens
	RIMKLB	Beta-citrylglutamate synthase B	ATP binding	Homo sapiens
	ATAD2B	ATPase family AAA domain-containing protein 2B	ATP binding	Homo sapiens
	GATB	Glutamyl-tRNA(Gln) amidotransferase subunit B, mitochondrial	ATP binding	Homo sapiens
	DGKG	Diacylglycerol kinase gamma	ATP binding	Homo sapiens
	INO80	Chromatin-remodeling ATPase INO80	ATP binding	Homo sapiens
	WNK4	Serine/threonine-protein kinase WNK4	ATP binding	Homo sapiens
	ABCC11	ATP-binding cassette sub-family C member 11	ATP binding	Homo sapiens
	ABCC12	Multidrug resistance-associated protein 9	ATP binding	Homo sapiens
	ACSL5	Long-chain-fatty-acid--CoA ligase 5	ATP binding	Homo sapiens
	PEX1	Peroxisome biogenesis factor 1	ATP binding	Homo sapiens
	PRKY	Putative serine/threonine-protein kinase PRKY	ATP binding	Homo sapiens
	ORC4	Origin recognition complex subunit 4	ATP binding	Homo sapiens
	TYRO3	Tyrosine-protein kinase receptor TYRO3	ATP binding	Homo sapiens
	OXSR1	Serine/threonine-protein kinase OSR1	ATP binding	Homo sapiens
	DHX36	ATP-dependent DNA/RNA helicase DHX36	ATP binding	Homo sapiens
	ITPKB	Inositol-trisphosphate 3-kinase B	ATP binding	Homo sapiens
	MYH13	Myosin-13	ATP binding	Homo sapiens
	AMHR2	Anti-Muellerian hormone type-2 receptor	ATP binding	Homo sapiens
	MAPK6	Mitogen-activated protein kinase 6	ATP binding	Homo sapiens
	PDK4	[Pyruvate dehydrogenase (acetyl-transferring)] kinase isozyme 4, mitochondrial	ATP binding	Homo sapiens
	MAPKAPK3	MAP kinase-activated protein kinase 3	ATP binding	Homo sapiens
	PMS2	Mismatch repair endonuclease PMS2	ATP binding	Homo sapiens
	PMS1	PMS1 protein homolog 1	ATP binding	Homo sapiens
	NTRK2	BDNF/NT-3 growth factors receptor	ATP binding	Homo sapiens
	SARS	Serine--tRNA ligase, cytoplasmic	ATP binding	Homo sapiens
	HARS2	Probable histidine--tRNA ligase, mitochondrial	ATP binding	Homo sapiens
	NME2	Nucleoside diphosphate kinase B	ATP binding	Homo sapiens
	CARS	Cysteine--tRNA ligase, cytoplasmic	ATP binding	Homo sapiens
	AARS	Alanine--tRNA ligase, cytoplasmic	ATP binding	Homo sapiens
	MYO15A	Unconventional myosin-XV	ATP binding	Homo sapiens
	SLK	STE20-like serine/threonine-protein kinase	ATP binding	Homo sapiens
	NLK	Serine/threonine-protein kinase NLK	ATP binding	Homo sapiens
	TLK1	Serine/threonine-protein kinase tousled-like 1	ATP binding	Homo sapiens
	RAD51D	DNA repair protein RAD51 homolog 4	ATP binding	Homo sapiens
	PI4KB	Phosphatidylinositol 4-kinase beta	ATP binding	Homo sapiens
	ADCY9	Adenylate cyclase type 9	ATP binding	Homo sapiens
	KIF20A	Kinesin-like protein KIF20A	ATP binding	Homo sapiens
	NRBP2	Nuclear receptor-binding protein 2	ATP binding	Homo sapiens
	HK1	Hexokinase-1	ATP binding	Homo sapiens
	EPHA10	Ephrin type-A receptor 10	ATP binding	Homo sapiens
	RET	Proto-oncogene tyrosine-protein kinase receptor Ret	ATP binding	Homo sapiens
	LYN	Tyrosine-protein kinase Lyn	ATP binding	Homo sapiens
	YES1	Tyrosine-protein kinase Yes	ATP binding	Homo sapiens
	EPHA4	Ephrin type-A receptor 4	ATP binding	Homo sapiens
	EPHB1	Ephrin type-B receptor 1	ATP binding	Homo sapiens
	EPHB4	Ephrin type-B receptor 4	ATP binding	Homo sapiens
	EPHA5	Ephrin type-A receptor 5	ATP binding	Homo sapiens
	HSP90AA1	Heat shock protein HSP 90-alpha	ATP binding	Homo sapiens
	ATP13A3	Probable cation-transporting ATPase 13A3	ATP binding	Homo sapiens
	TYK2	Non-receptor tyrosine-protein kinase TYK2	ATP binding	Homo sapiens
	ATP12A	Potassium-transporting ATPase alpha chain 2	ATP binding	Homo sapiens
	ACSL4	Long-chain-fatty-acid--CoA ligase 4	ATP binding	Homo sapiens
	IARS2	Isoleucine--tRNA ligase, mitochondrial	ATP binding	Homo sapiens
	FARSB	Phenylalanine--tRNA ligase beta subunit	ATP binding	Homo sapiens
	SRPK3	SRSF protein kinase 3	ATP binding	Homo sapiens
	PAPOLB	Poly(A) polymerase beta	ATP binding	Homo sapiens
	ATP8B3	Phospholipid-transporting ATPase IK	ATP binding	Homo sapiens
	MAP3K10	Mitogen-activated protein kinase kinase kinase 10	ATP binding	Homo sapiens
	IKBKE	Inhibitor of nuclear factor kappa-B kinase subunit epsilon	ATP binding	Homo sapiens
	MYH7B	Myosin-7B	ATP binding	Homo sapiens
	MARS2	Methionine--tRNA ligase, mitochondrial	ATP binding	Homo sapiens
	MYO1B	Unconventional myosin-Ib	ATP binding	Homo sapiens
	TRMU	Mitochondrial tRNA-specific 2-thiouridylase 1	ATP binding	Homo sapiens
	SNRNP200	U5 small nuclear ribonucleoprotein 200 kDa helicase	ATP binding	Homo sapiens
	CKMT2	Creatine kinase S-type, mitochondrial	ATP binding	Homo sapiens
	DYRK3	Dual specificity tyrosine-phosphorylation-regulated kinase 3	ATP binding	Homo sapiens
	HSPD1	60 kDa heat shock protein, mitochondrial	ATP binding	Homo sapiens
	ABCA11P	Putative ATP-binding cassette sub-family A member 11	ATP binding	Homo sapiens
	NARS	Asparagine--tRNA ligase, cytoplasmic	ATP binding	Homo sapiens
	MCM8	DNA helicase MCM8	ATP binding	Homo sapiens
	ACSBG1	Long-chain-fatty-acid--CoA ligase ACSBG1	ATP binding	Homo sapiens
	UBE2U	Ubiquitin-conjugating enzyme E2 U	ATP binding	Homo sapiens
	DDX27	Probable ATP-dependent RNA helicase DDX27	ATP binding	Homo sapiens
	ABCG4	ATP-binding cassette sub-family G member 4	ATP binding	Homo sapiens
	PIK3CB	Phosphatidylinositol 4,5-bisphosphate 3-kinase catalytic subunit beta isoform	ATP binding	Homo sapiens
	DDX47	Probable ATP-dependent RNA helicase DDX47	ATP binding	Homo sapiens
	QRSL1	Glutamyl-tRNA(Gln) amidotransferase subunit A, mitochondrial	ATP binding	Homo sapiens
	AK1	Adenylate kinase isoenzyme 1	ATP binding	Homo sapiens
	OPLAH	5-oxoprolinase	ATP binding	Homo sapiens
	PGK1	Phosphoglycerate kinase 1	ATP binding	Homo sapiens
	NAGK	N-acetyl-D-glucosamine kinase	ATP binding	Homo sapiens
	MOS	Proto-oncogene serine/threonine-protein kinase mos	ATP binding	Homo sapiens
	EGFR	Epidermal growth factor receptor	ATP binding	Homo sapiens
	MARK3	MAP/microtubule affinity-regulating kinase 3	ATP binding	Homo sapiens
	ABL1	Tyrosine-protein kinase ABL1	ATP binding	Homo sapiens
	CAD	CAD protein	ATP binding	Homo sapiens
	HELZ	Probable helicase with zinc finger domain	ATP binding	Homo sapiens
	AURKB	Aurora kinase B	ATP binding	Homo sapiens
	FRK	Tyrosine-protein kinase FRK	ATP binding	Homo sapiens
	ABL2	Tyrosine-protein kinase ABL2	ATP binding	Homo sapiens
	TXK	Tyrosine-protein kinase TXK	ATP binding	Homo sapiens
	ATP1A3	Sodium/potassium-transporting ATPase subunit alpha-3	ATP binding	Homo sapiens
	MATK	Megakaryocyte-associated tyrosine-protein kinase	ATP binding	Homo sapiens
	PGK2	Phosphoglycerate kinase 2	ATP binding	Homo sapiens
	ASNA1	ATPase ASNA1	ATP binding	Homo sapiens
	MAK	Serine/threonine-protein kinase MAK	ATP binding	Homo sapiens
	CCT3	T-complex protein 1 subunit gamma	ATP binding	Homo sapiens
	KIF25	Kinesin-like protein KIF25	ATP binding	Homo sapiens
	AK6	Adenylate kinase isoenzyme 6	ATP binding	Homo sapiens
	AK3	GTP:AMP phosphotransferase AK3, mitochondrial	ATP binding	Homo sapiens
	ABCF1	ATP-binding cassette sub-family F member 1	ATP binding	Homo sapiens
	RPS6KA5	Ribosomal protein S6 kinase alpha-5	ATP binding	Homo sapiens
	STK19	Serine/threonine-protein kinase 19	ATP binding	Homo sapiens
	GSK3B	Glycogen synthase kinase-3 beta	ATP binding	Homo sapiens
	GSK3A	Glycogen synthase kinase-3 alpha	ATP binding	Homo sapiens
	NUAK1	NUAK family SNF1-like kinase 1	ATP binding	Homo sapiens
	KIF5C	Kinesin heavy chain isoform 5C	ATP binding	Homo sapiens
	LTK	Leukocyte tyrosine kinase receptor	ATP binding	Homo sapiens
	PSMC3	26S proteasome regulatory subunit 6A	ATP binding	Homo sapiens
	ADCY3	Adenylate cyclase type 3	ATP binding	Homo sapiens
	SMARCA5	SWI/SNF-related matrix-associated actin-dependent regulator of chromatin subfamily A member 5	ATP binding	Homo sapiens
	TTLL8	Protein monoglycylase TTLL8	ATP binding	Homo sapiens
	ALPK3	Alpha-protein kinase 3	ATP binding	Homo sapiens
	KIF16B	Kinesin-like protein KIF16B	ATP binding	Homo sapiens
	EP400	E1A-binding protein p400	ATP binding	Homo sapiens
	PRKACG	cAMP-dependent protein kinase catalytic subunit gamma	ATP binding	Homo sapiens
	PGS1	CDP-diacylglycerol--glycerol-3-phosphate 3-phosphatidyltransferase, mitochondrial	ATP binding	Homo sapiens
	FGFR3	Fibroblast growth factor receptor 3	ATP binding	Homo sapiens
	FLT1	Vascular endothelial growth factor receptor 1	ATP binding	Homo sapiens
	DHX16	Pre-mRNA-splicing factor ATP-dependent RNA helicase DHX16	ATP binding	Homo sapiens
	EPHB2	Ephrin type-B receptor 2	ATP binding	Homo sapiens
	EPHA3	Ephrin type-A receptor 3	ATP binding	Homo sapiens
	KALRN	Kalirin	ATP binding	Homo sapiens
	EPHA2	Ephrin type-A receptor 2	ATP binding	Homo sapiens
	MOK	MAPK/MAK/MRK overlapping kinase	ATP binding	Homo sapiens
	RAD51	DNA repair protein RAD51 homolog 1	ATP binding	Homo sapiens
	OAS1	2'-5'-oligoadenylate synthase 1	ATP binding	Homo sapiens
	ASS1	Argininosuccinate synthase	ATP binding	Homo sapiens
	PFKFB3	6-phosphofructo-2-kinase/fructose-2,6-bisphosphatase 3	ATP binding	Homo sapiens
	SCYL1	N-terminal kinase-like protein	ATP binding	Homo sapiens
	EHD1	EH domain-containing protein 1	ATP binding	Homo sapiens
	ATP13A2	Cation-transporting ATPase 13A2	ATP binding	Homo sapiens
	DGUOK	Deoxyguanosine kinase, mitochondrial	ATP binding	Homo sapiens
	SMARCAD1	SWI/SNF-related matrix-associated actin-dependent regulator of chromatin subfamily A containing DEAD/H box 1	ATP binding	Homo sapiens
	DDR2	Discoidin domain-containing receptor 2	ATP binding	Homo sapiens
	MYLK3	Myosin light chain kinase 3	ATP binding	Homo sapiens
	PHKG1	Phosphorylase b kinase gamma catalytic chain, skeletal muscle/heart isoform	ATP binding	Homo sapiens
	CDK11A	Cyclin-dependent kinase 11A	ATP binding	Homo sapiens
	EIF2B2	Translation initiation factor eIF-2B subunit beta	ATP binding	Homo sapiens
	SLC27A3	Solute carrier family 27 member 3	ATP binding	Homo sapiens
	CDK8	Cyclin-dependent kinase 8	ATP binding	Homo sapiens
	NAT10	RNA cytidine acetyltransferase	ATP binding	Homo sapiens
	BAZ1B	Tyrosine-protein kinase BAZ1B	ATP binding	Homo sapiens
	KIT	Mast/stem cell growth factor receptor Kit	ATP binding	Homo sapiens
	GART	Trifunctional purine biosynthetic protein adenosine-3	ATP binding	Homo sapiens
	BUB1	Mitotic checkpoint serine/threonine-protein kinase BUB1	ATP binding	Homo sapiens
	BTK	Tyrosine-protein kinase BTK	ATP binding	Homo sapiens
	TSSK6	Testis-specific serine/threonine-protein kinase 6	ATP binding	Homo sapiens
	MYO9A	Unconventional myosin-IXa	ATP binding	Homo sapiens
	NUAK2	NUAK family SNF1-like kinase 2	ATP binding	Homo sapiens
	P2RX3	P2X purinoceptor 3	ATP binding	Homo sapiens
	TIMM44	Mitochondrial import inner membrane translocase subunit TIM44	ATP binding	Homo sapiens
	DGKQ	Diacylglycerol kinase theta	ATP binding	Homo sapiens
	CLPB	Caseinolytic peptidase B protein homolog	ATP binding	Homo sapiens
	MTHFD1L	Monofunctional C1-tetrahydrofolate synthase, mitochondrial	ATP binding	Homo sapiens
	DDX54	ATP-dependent RNA helicase DDX54	ATP binding	Homo sapiens
	PRKD1	Serine/threonine-protein kinase D1	ATP binding	Homo sapiens
	PDK3	[Pyruvate dehydrogenase (acetyl-transferring)] kinase isozyme 3, mitochondrial	ATP binding	Homo sapiens
	PDK2	[Pyruvate dehydrogenase (acetyl-transferring)] kinase isozyme 2, mitochondrial	ATP binding	Homo sapiens
	PDK1	[Pyruvate dehydrogenase (acetyl-transferring)] kinase isozyme 1, mitochondrial	ATP binding	Homo sapiens
	MYO10	Unconventional myosin-X	ATP binding	Homo sapiens
	KCNJ1	ATP-sensitive inward rectifier potassium channel 1	ATP binding	Homo sapiens
	BMPR1B	Bone morphogenetic protein receptor type-1B	ATP binding	Homo sapiens
	RAD54L	DNA repair and recombination protein RAD54-like	ATP binding	Homo sapiens
	LMTK2	Serine/threonine-protein kinase LMTK2	ATP binding	Homo sapiens
	DDX23	Probable ATP-dependent RNA helicase DDX23	ATP binding	Homo sapiens
	CUL9	Cullin-9	ATP binding	Homo sapiens
	PRKG1	cGMP-dependent protein kinase 1	ATP binding	Homo sapiens
	CSNK1G1	Casein kinase I isoform gamma-1	ATP binding	Homo sapiens
ligase activity	GO:0016874
	Gene/product	Gene/product name	GO class (direct)	Organism
	DARS	Aspartate--tRNA ligase, cytoplasmic	ligase activity	homo sapiens
	RARS2	Probable arginine--tRNA ligase, mitochondrial	ligase activity	homo sapiens
	VARS2	Valine--tRNA ligase, mitochondrial	ligase activity	homo sapiens
	NAE1	NEDD8-activating enzyme E1 regulatory subunit	ligase activity	homo sapiens
	WARS	Tryptophan--tRNA ligase, cytoplasmic	ligase activity	homo sapiens
	AASDH	Beta-alanine-activating enzyme	ligase activity	homo sapiens
	DPH6	Diphthine--ammonia ligase	ligase activity	homo sapiens
	FPGS	Folylpolyglutamate synthase, mitochondrial	ligase activity	homo sapiens
	GHDC	GH3 domain-containing protein	ligase activity	homo sapiens
	TARS	Threonine--tRNA ligase, cytoplasmic	ligase activity	homo sapiens
	PCCB	Propionyl-CoA carboxylase beta chain, mitochondrial	ligase activity	homo sapiens
	PCCA	Propionyl-CoA carboxylase alpha chain, mitochondrial	ligase activity	homo sapiens
	HLCS	Biotin--protein ligase	ligase activity	homo sapiens
	TTLL13P	Tubulin polyglutamylase TTLL13P	ligase activity	homo sapiens
	TRIM25	E3 ubiquitin/ISG15 ligase TRIM25	ligase activity	homo sapiens
	UBA6	Ubiquitin-like modifier-activating enzyme 6	ligase activity	homo sapiens
	SUCLA2	Succinate--CoA ligase [ADP-forming] subunit beta, mitochondrial	ligase activity	homo sapiens
	LARS	Leucine--tRNA ligase, cytoplasmic	ligase activity	homo sapiens
	MDM2	E3 ubiquitin-protein ligase Mdm2	ligase activity	homo sapiens
	SLC27A4	Long-chain fatty acid transport protein 4	ligase activity	homo sapiens
	TTLL12	Tubulin--tyrosine ligase-like protein 12	ligase activity	homo sapiens
	MTHFD1	C-1-tetrahydrofolate synthase, cytoplasmic	ligase activity	homo sapiens
	LRRC47	Leucine-rich repeat-containing protein 47	ligase activity	homo sapiens
	ACSL1	Long-chain-fatty-acid--CoA ligase 1	ligase activity	homo sapiens
	PC	Pyruvate carboxylase, mitochondrial	ligase activity	homo sapiens
	GCLM	Glutamate--cysteine ligase regulatory subunit	ligase activity	homo sapiens
	GCLC	Glutamate--cysteine ligase catalytic subunit	ligase activity	homo sapiens
	ACSM3	Acyl-coenzyme A synthetase ACSM3, mitochondrial	ligase activity	homo sapiens
	RTCA	RNA 3'-terminal phosphate cyclase	ligase activity	homo sapiens
	KARS	Lysine--tRNA ligase	ligase activity	homo sapiens
	LARS2	Probable leucine--tRNA ligase, mitochondrial	ligase activity	homo sapiens
	IARS	Isoleucine--tRNA ligase, cytoplasmic	ligase activity	homo sapiens
	GARS	Glycine--tRNA ligase	ligase activity	homo sapiens
	UBA7	Ubiquitin-like modifier-activating enzyme 7	ligase activity	homo sapiens
	PPCS	Phosphopantothenate--cysteine ligase	ligase activity	homo sapiens
	ACSM5	Acyl-coenzyme A synthetase ACSM5, mitochondrial	ligase activity	homo sapiens
	LIG1	DNA ligase 1	ligase activity	homo sapiens
	RGN	Regucalcin	ligase activity	homo sapiens
	UBA3	NEDD8-activating enzyme E1 catalytic subunit	ligase activity	homo sapiens
	ACSS1	Acetyl-coenzyme A synthetase 2-like, mitochondrial	ligase activity	homo sapiens
	CARS2	Probable cysteine--tRNA ligase, mitochondrial	ligase activity	homo sapiens
	ACSBG2	Long-chain-fatty-acid--CoA ligase ACSBG2	ligase activity	homo sapiens
	LIPT2	Putative lipoyltransferase 2, mitochondrial	ligase activity	homo sapiens
	RIMKLA	N-acetylaspartylglutamate synthase A	ligase activity	homo sapiens
	ASNS	Asparagine synthetase [glutamine-hydrolyzing]	ligase activity	homo sapiens
	ADSSL1	Adenylosuccinate synthetase isozyme 1	ligase activity	homo sapiens
	FARS2	Phenylalanine--tRNA ligase, mitochondrial	ligase activity	homo sapiens
	GSS	Glutathione synthetase	ligase activity	homo sapiens
	PARS2	Probable proline--tRNA ligase, mitochondrial	ligase activity	homo sapiens
	ACSM2A	Acyl-coenzyme A synthetase ACSM2A, mitochondrial	ligase activity	homo sapiens
	ACSM1	Acyl-coenzyme A synthetase ACSM1, mitochondrial	ligase activity	homo sapiens
	ACACB	Acetyl-CoA carboxylase 2	ligase activity	homo sapiens
	TTLL6	Tubulin polyglutamylase TTLL6	ligase activity	homo sapiens
	ACSF3	Malonate--CoA ligase ACSF3, mitochondrial	ligase activity	homo sapiens
	XRCC1	DNA repair protein XRCC1	ligase activity	homo sapiens
	MCCC2	Methylcrotonoyl-CoA carboxylase beta chain, mitochondrial	ligase activity	homo sapiens
	XRCC4	DNA repair protein XRCC4	ligase activity	homo sapiens
	TTLL2	Probable tubulin polyglutamylase TTLL2	ligase activity	homo sapiens
	HAO2	Hydroxyacid oxidase 2	ligase activity	homo sapiens
	UBA5	Ubiquitin-like modifier-activating enzyme 5	ligase activity	homo sapiens
	MCCC1	Methylcrotonoyl-CoA carboxylase subunit alpha, mitochondrial	ligase activity	homo sapiens
	TFIP11	Tuftelin-interacting protein 11	ligase activity	homo sapiens
	AIMP2	Aminoacyl tRNA synthase complex-interacting multifunctional protein 2	ligase activity	homo sapiens
	SAE1	SUMO-activating enzyme subunit 1	ligase activity	homo sapiens
	AARSD1	Alanyl-tRNA editing protein Aarsd1	ligase activity	homo sapiens
	TARSL2	Threonine--tRNA ligase 2, cytoplasmic	ligase activity	homo sapiens
	ACACA	Acetyl-CoA carboxylase 1	ligase activity	homo sapiens
	ACSM2B	Acyl-coenzyme A synthetase ACSM2B, mitochondrial	ligase activity	homo sapiens
	TTLL7	Tubulin polyglutamylase TTLL7	ligase activity	homo sapiens
	UCHL1	Ubiquitin carboxyl-terminal hydrolase isozyme L1	ligase activity	homo sapiens
	TTLL10	Inactive polyglycylase TTLL10	ligase activity	homo sapiens
	GLUL	Glutamine synthetase	ligase activity	homo sapiens
	SLC27A2	Very long-chain acyl-CoA synthetase	ligase activity	homo sapiens
	AACS	Acetoacetyl-CoA synthetase	ligase activity	homo sapiens
	MOCS3	Adenylyltransferase and sulfurtransferase MOCS3	ligase activity	homo sapiens
	ATG7	Ubiquitin-like modifier-activating enzyme ATG7	ligase activity	homo sapiens
	ADSS	Adenylosuccinate synthetase isozyme 2	ligase activity	homo sapiens
	TPGS1	Tubulin polyglutamylase complex subunit 1	ligase activity	homo sapiens
	DALRD3	DALR anticodon-binding domain-containing protein 3	ligase activity	homo sapiens
	TARS2	Threonine--tRNA ligase, mitochondrial	ligase activity	homo sapiens
	ACSL6	Long-chain-fatty-acid--CoA ligase 6	ligase activity	homo sapiens
	TTL	Tubulin--tyrosine ligase	ligase activity	homo sapiens
	EARS2	Probable glutamate--tRNA ligase, mitochondrial	ligase activity	homo sapiens
	TTLL5	Tubulin polyglutamylase TTLL5	ligase activity	homo sapiens
	WARS2	Tryptophan--tRNA ligase, mitochondrial	ligase activity	homo sapiens
	ACSL3	Long-chain-fatty-acid--CoA ligase 3	ligase activity	homo sapiens
	RTCB	tRNA-splicing ligase RtcB homolog	ligase activity	homo sapiens
	YARS2	Tyrosine--tRNA ligase, mitochondrial	ligase activity	homo sapiens
	M0R2C6	Uncharacterized protein (Fragment)	ligase activity	homo sapiens
	TTLL11	Tubulin polyglutamylase TTLL11	ligase activity	homo sapiens
	CAPN3	Calpain-3	ligase activity	homo sapiens
	ST20-MTHFS	5-formyltetrahydrofolate cyclo-ligase	ligase activity	homo sapiens
	QARS	Glutamine--tRNA ligase	ligase activity	homo sapiens
	ASNSD1	Asparagine synthetase domain-containing protein 1	ligase activity	homo sapiens
	ACSF2	Medium-chain acyl-CoA ligase ACSF2, mitochondrial	ligase activity	homo sapiens
	RIPK3	Receptor-interacting serine/threonine-protein kinase 3	ligase activity	homo sapiens
	TTLL3	Tubulin monoglycylase TTLL3	ligase activity	homo sapiens
	SLC27A5	Bile acyl-CoA synthetase	ligase activity	homo sapiens
	SLC27A6	Long-chain fatty acid transport protein 6	ligase activity	homo sapiens
	TTLL4	Tubulin polyglutamylase TTLL4	ligase activity	homo sapiens
	AARS2	Alanine--tRNA ligase, mitochondrial	ligase activity	homo sapiens
	BTRC	F-box/WD repeat-containing protein 1A	ligase activity	homo sapiens
	FARSA	Phenylalanine--tRNA ligase alpha subunit	ligase activity	homo sapiens
	LIG3	DNA ligase 3	ligase activity	homo sapiens
	SARS2	Serine--tRNA ligase, mitochondrial	ligase activity	homo sapiens
	ACSM6	Acyl-coenzyme A synthetase ACSM6, mitochondrial	ligase activity	homo sapiens
	MARS	Methionine--tRNA ligase, cytoplasmic	ligase activity	homo sapiens
	PFAS	Phosphoribosylformylglycinamidine synthase	ligase activity	homo sapiens
	NHEJ1	Non-homologous end-joining factor 1	ligase activity	homo sapiens
	CARNS1	Carnosine synthase 1	ligase activity	homo sapiens
	CPS1	Carbamoyl-phosphate synthase [ammonia], mitochondrial	ligase activity	homo sapiens
	VARS	Valine--tRNA ligase	ligase activity	homo sapiens
	TTLL9	Probable tubulin polyglutamylase TTLL9	ligase activity	homo sapiens
	SUCLG1	Succinate--CoA ligase [ADP/GDP-forming] subunit alpha, mitochondrial	ligase activity	homo sapiens
	LGSN	Lengsin	ligase activity	homo sapiens
	DARS2	Aspartate--tRNA ligase, mitochondrial	ligase activity	homo sapiens
	UBA2	SUMO-activating enzyme subunit 2	ligase activity	homo sapiens
	SUCLG2	Succinate--CoA ligase [GDP-forming] subunit beta, mitochondrial	ligase activity	homo sapiens
	UBA1	Ubiquitin-like modifier-activating enzyme 1	ligase activity	homo sapiens
	NARS2	Probable asparagine--tRNA ligase, mitochondrial	ligase activity	homo sapiens
	SLC27A1	Long-chain fatty acid transport protein 1	ligase activity	homo sapiens
	ACSS3	Acyl-CoA synthetase short-chain family member 3, mitochondrial	ligase activity	homo sapiens
	EPRS	Bifunctional glutamate/proline--tRNA ligase	ligase activity	homo sapiens
	CTPS2	CTP synthase 2	ligase activity	homo sapiens
	LIG4	DNA ligase 4	ligase activity	homo sapiens
	GMPS	GMP synthase [glutamine-hydrolyzing]	ligase activity	homo sapiens
	MTHFS	5-formyltetrahydrofolate cyclo-ligase	ligase activity	homo sapiens
	ACSS2	Acetyl-coenzyme A synthetase, cytoplasmic	ligase activity	homo sapiens
	YARS	Tyrosine--tRNA ligase, cytoplasmic	ligase activity	homo sapiens
	HARS	Histidine--tRNA ligase, cytoplasmic	ligase activity	homo sapiens
	NAPRT	Nicotinate phosphoribosyltransferase	ligase activity	homo sapiens
	NADSYN1	Glutamine-dependent NAD(+) synthetase	ligase activity	homo sapiens
	RARS	Arginine--tRNA ligase, cytoplasmic	ligase activity	homo sapiens
	PAICS	Multifunctional protein ADE2	ligase activity	homo sapiens
	GATC	Glutamyl-tRNA(Gln) amidotransferase subunit C, mitochondrial	ligase activity	homo sapiens
	TTLL1	Probable tubulin polyglutamylase TTLL1	ligase activity	homo sapiens
	UBE2L5	Ubiquitin-conjugating enzyme E2 L5	ligase activity	homo sapiens
	MID1IP1	Mid1-interacting protein 1	ligase activity	homo sapiens
	CTPS1	CTP synthase 1	ligase activity	homo sapiens
	ACSM4	Acyl-coenzyme A synthetase ACSM4, mitochondrial	ligase activity	homo sapiens
	RIMKLB	Beta-citrylglutamate synthase B	ligase activity	homo sapiens
	GATB	Glutamyl-tRNA(Gln) amidotransferase subunit B, mitochondrial	ligase activity	homo sapiens
	ACSL5	Long-chain-fatty-acid--CoA ligase 5	ligase activity	homo sapiens
	SARS	Serine--tRNA ligase, cytoplasmic	ligase activity	homo sapiens
	HARS2	Probable histidine--tRNA ligase, mitochondrial	ligase activity	homo sapiens
	CARS	Cysteine--tRNA ligase, cytoplasmic	ligase activity	homo sapiens
	AARS	Alanine--tRNA ligase, cytoplasmic	ligase activity	homo sapiens
	ACSL4	Long-chain-fatty-acid--CoA ligase 4	ligase activity	homo sapiens
	IARS2	Isoleucine--tRNA ligase, mitochondrial	ligase activity	homo sapiens
	FARSB	Phenylalanine--tRNA ligase beta subunit	ligase activity	homo sapiens
	MARS2	Methionine--tRNA ligase, mitochondrial	ligase activity	homo sapiens
	NARS	Asparagine--tRNA ligase, cytoplasmic	ligase activity	homo sapiens
	ACSBG1	Long-chain-fatty-acid--CoA ligase ACSBG1	ligase activity	homo sapiens
	QRSL1	Glutamyl-tRNA(Gln) amidotransferase subunit A, mitochondrial	ligase activity	homo sapiens
	CAD	CAD protein	ligase activity	homo sapiens
	TTLL8	Protein monoglycylase TTLL8	ligase activity	homo sapiens
	ASS1	Argininosuccinate synthase	ligase activity	homo sapiens
	SLC27A3	Solute carrier family 27 member 3	ligase activity	homo sapiens
	GART	Trifunctional purine biosynthetic protein adenosine-3	ligase activity	homo sapiens
	MTHFD1L	Monofunctional C1-tetrahydrofolate synthase, mitochondrial	ligase activity	homo sapiens
phagocytosis	GO:0006909
	Gene/product	Gene/product name	GO class (direct)	Organism
	IGKV2D-30	Immunoglobulin kappa variable 2D-30	phagocytosis	homo sapiens
	IGHV3-64	Immunoglobulin heavy variable 3-64	phagocytosis	homo sapiens
	LDLR	Low-density lipoprotein receptor	phagocytosis	homo sapiens
	IGKV2-28	Immunoglobulin kappa variable 2-28	phagocytosis	homo sapiens
	PRKCD	Protein kinase C delta type	phagocytosis	homo sapiens
	P2RX7	P2X purinoceptor 7	phagocytosis	homo sapiens
	WIPF2	WAS/WASL-interacting protein family member 2	phagocytosis	homo sapiens
	C2	Complement C2	phagocytosis	homo sapiens
	ADIPOQ	Adiponectin	phagocytosis	homo sapiens
	PLCG2	1-phosphatidylinositol 4,5-bisphosphate phosphodiesterase gamma-2	phagocytosis	homo sapiens
	CYFIP1	Cytoplasmic FMR1-interacting protein 1	phagocytosis	homo sapiens
	PLD2	Phospholipase D2	phagocytosis	homo sapiens
	ATG3	Ubiquitin-like-conjugating enzyme ATG3	phagocytosis	homo sapiens
	MERTK	Tyrosine-protein kinase Mer	phagocytosis	homo sapiens
	HMGB1	High mobility group protein B1	phagocytosis	homo sapiens
	EIF2AK1	Eukaryotic translation initiation factor 2-alpha kinase 1	phagocytosis	homo sapiens
	IRF8	Interferon regulatory factor 8	phagocytosis	homo sapiens
	IGHV3-64D	Immunoglobulin heavy variable 3-64D	phagocytosis	homo sapiens
	SRPX	Sushi repeat-containing protein SRPX	phagocytosis	homo sapiens
	IGLC6	Immunoglobulin lambda constant 6	phagocytosis	homo sapiens
	IGHV3-9	Immunoglobulin heavy variable 3-9	phagocytosis	homo sapiens
	IGHV3-7	Immunoglobulin heavy variable 3-7	phagocytosis	homo sapiens
	CLEC7A	C-type lectin domain family 7 member A	phagocytosis	homo sapiens
	IGHV3-33	Immunoglobulin heavy variable 3-33	phagocytosis	homo sapiens
	IGHV3-30	Immunoglobulin heavy variable 3-30	phagocytosis	homo sapiens
	IGHV3-53	Immunoglobulin heavy variable 3-53	phagocytosis	homo sapiens
	IGHV3-13	Immunoglobulin heavy variable 3-13	phagocytosis	homo sapiens
	IGHV3-23	Immunoglobulin heavy variable 3-23	phagocytosis	homo sapiens
	IGHV3-48	Immunoglobulin heavy variable 3-48	phagocytosis	homo sapiens
	IGHV3-11	Immunoglobulin heavy variable 3-11	phagocytosis	homo sapiens
	IGHV1-46	Immunoglobulin heavy variable 1-46	phagocytosis	homo sapiens
	IGLV3-25	Immunoglobulin lambda variable 3-25	phagocytosis	homo sapiens
[truncated: 2,806 more rows]

## Sheet: GFPvPRE_genetable_collapsed.txt
	GFPvPRE	GFPvPRE	GFPvPRE	GFPvPRE	GFPvPRE
	ave_Rep1_Rep2	ave_Rep1_Rep2	ave_Rep1_Rep2	ave_Rep1_Rep2	ave_Rep1_Rep2
gene	transcripts	Mann-Whitney p-value	average phenotype of strongest 3	sgRNA count_MW	sgRNA count_avg
FANCE	P1P2	0.000115085	-7.22595	5	5
BLM	P1P2	0.000122815	-5.84061	5	5
BRCA1	P1P2	0.000155841	-7.94226	5	5
FANCM	P1P2	0.00016068	-6.49585	5	5
C19orf40	P1P2	0.000175089	-5.96093	5	5
RFWD3	P1P2	0.000195482	-5.75296	5	5
ASCC3	P1P2	0.000213381	-4.91086	5	5
FANCF	P1P2	0.000249808	-7.12426	5	5
FGF10	P1P2	0.000267963	-5.21322	5	5
LAMTOR5	P1P2	0.000295941	-5.29605	5	5
NBN	P1P2	0.000306404	-5.02377	5	5
RAD51D	P1P2	0.000313014	-4.75434	5	5
FANCA	P1P2	0.000371887	-6.85342	5	5
INO80B	P1P2	0.000552328	-5.80574	5	5
NMNAT1	P1P2	0.00056234	-4.52376	5	5
MUTYH	P1P2	0.000568136	-3.61373	5	5
PTPN1	P1P2	0.000627195	-6.02391	4	4
NSMCE2	P1P2	0.000774087	-4.57241	5	5
FANCG	P1P2	0.000801713	-5.25894	5	5
FANCB	P1P2	0.000896254	-4.72464	4	4
CIDEB	P2	0.000930793	-3.37925	5	5
ANXA11	P1P2	0.000970722	-3.21389	5	5
USP47	P1P2	0.00097312	-4.90237	5	5
NONO	P1P2	0.00100975	0.981145	5	5
LAMTOR2	P1P2	0.00108098	-5.00452	4	4
AIFM1	P1P2	0.00109586	-4.7905	4	4
SAPCD2	P1P2	0.00110292	-3.42895	5	5
CDKN1A	P1P2	0.00111375	-4.50779	5	5
ZNF296	P1P2	0.00113017	-5.15906	5	5
RNF8	P1P2	0.00122527	-4.2153	4	4
BCL2L1	P1	0.00126232	-4.37472	4	4
POLG	P1P2	0.0012899	-4.44727	4	4
DNAJC24	P1P2	0.00130391	-4.34956	4	4
DBF4	P1P2	0.00141859	-3.6133	5	5
ITPRIPL2	P1P2	0.00147044	-2.71874	5	5
TPT1	P1P2	0.00151318	-3.25293	5	5
pseudo_1669	na	0.00151498	0.94802	5	5
ZNF25	P1P2	0.00152404	1.12114	5	5
C1QTNF7	ENST00000444304.2	0.0016021	-2.31315	5	5
GNAS	P1P2	0.00165411	-3.37521	4	4
CCDC71L	P1P2	0.00174848	-3.95564	4	4
BCLAF1	P1P2	0.00176522	-4.76179	5	5
ASH2L	P1P2	0.00185021	-2.41714	5	5
RAD51AP1	P1P2	0.00185021	-2.68309	5	5
RAD50	P1P2	0.00185264	-3.68276	4	4
MYCN	P2	0.00187204	-4.74443	5	5
REV3L	P1P2	0.00188525	-3.37242	5	5
SIN3A	P2	0.00192186	1.57083	4	4
UBE2T	P1P2	0.00196173	-8.02581	5	5
CNOT10	P1P2	0.00213292	-3.80078	4	4
TP53BP1	P1	0.00216808	1.05131	5	5
MYCT1	P1P2	0.00228118	-4.13461	5	5
PLK3	P1P2	0.00232898	1.60208	5	5
NIPBL	P1P2	0.00238335	-3.09063	4	4
CDK11A	P1P2	0.00250076	-4.04816	5	5
CSNK1D	P1P2	0.00262961	-2.3974	5	5
CPSF3L	P1P2	0.00273952	-3.41332	5	5
TOP3A	P1P2	0.00274984	-4.56995	4	4
ITGA1	P1P2	0.00279603	0.797295	5	5
PELO	P2	0.00279603	0.797295	5	5
PARP15	P1P2	0.0028343	-2.13296	5	5
SPRED1	P1P2	0.0028343	-2.82294	5	5
NFATC2	P1	0.00287304	-2.58237	5	5
PARP14	P1P2	0.00290005	-4.02452	4	4
XIAP	P1P2	0.00291885	-3.00371	5	5
PALB2	P1P2	0.00295173	-5.73211	3	3
SMC6	P1P2	0.00295173	-5.34915	3	3
BARD1	P1P2	0.00298632	-5.40368	3	3
HTRA2	P1P2	0.0030057	-5.34521	5	5
CCDC130	P1	0.00304774	2.01775	3	3
H2AFX	P1P2	0.00306031	-5.60688	5	5
XRCC2	P1P2	0.0030672	-6.10923	5	5
pseudo_89	na	0.00308448	0.836752	5	5
C10orf25	P1P2	0.00312283	-5.01162	5	5
RNF213	P1	0.00314392	1.00573	5	5
CLU	P2	0.00325865	-3.6301	5	5
ZNF93	P1P2	0.00333972	-4.84648	5	5
pseudo_990	na	0.0033584	-2.7668	5	5
CHRAC1	P1P2	0.00337717	-4.6116	5	5
pseudo_646	na	0.00338848	-2.70375	5	5
GRB2	P1	0.00353085	-2.31412	5	5
UBE2A	P1P2	0.00356234	1.10485	5	5
CCDC62	P1P2	0.00359408	-3.80884	5	5
AGO4	P1P2	0.00371542	-4.44493	5	5
CHEK1	P1P2	0.00371779	-4.63424	3	3
pseudo_165	na	0.00380256	0.831368	5	5
UBA7	P1	0.00383202	-4.73888	5	5
BANF1	P1P2	0.00400436	-2.94647	5	5
DHX36	P1P2	0.00405839	-3.1768	4	4
BCL3	P1P2	0.00407833	-2.92558	4	4
C10orf2	P1P2	0.00415326	-4.30672	3	3
TIPIN	P1P2	0.00416919	-2.36112	4	4
ATM	P1P2	0.00421123	-3.22625	5	5
PSME4	P1P2	0.00422045	-2.09771	5	5
pseudo_351	na	0.00431826	1.18945	5	5
PRKD2	P1	0.00447614	-3.24302	5	5
RMI2	P1P2	0.0045054	-5.17482	5	5
RAD1	P1P2	0.00456233	-2.00838	4	4
DGKZ	P1P2	0.00465162	-4.47139	4	4
ANXA1	P1P2	0.00465432	-2.292	5	5
TNFSF18	P1P2	0.00474579	-2.84191	5	5
RASSF1	P2	0.00477699	0.936575	4	4
STAG2	P1	0.00479245	-4.10263	3	3
ATRN	P1P2	0.00480768	-2.40919	5	5
MMS19	P1P2	0.00481806	-5.89886	5	5
RAD51B	P1P2	0.00491244	-3.32226	5	5
RAN	P1P2	0.00491724	1.06601	4	4
RLF	P1P2	0.00508437	1.42117	5	5
CDC42SE1	P1P2	0.00516128	-2.51429	5	5
IL23A	P1P2	0.00526171	-3.45289	5	5
ZNF91	P1P2	0.00528427	-3.60959	5	5
IL31RA	P1	0.0056213	-3.47176	5	5
TNFSF9	P1P2	0.00563326	-3.52329	5	5
FOXP3	P1P2	0.00566928	-2.39275	5	5
BOP1	P1	0.00570429	-3.17232	3	3
FANCI	P1P2	0.00577859	-2.77423	5	5
CDAN1	P1P2	0.00578467	-4.73943	4	4
EXOSC1	P1P2	0.00589476	-3.42996	3	3
RANBP2	P1P2	0.00600785	-3.13115	4	4
DCP2	P1P2	0.0060249	-3.93384	3	3
ATAD5	P1P2	0.00610512	-5.95103	5	5
UBR5	P1P2	0.00622497	-2.87954	3	3
pseudo_1383	na	0.00624163	1.0204	5	5
DCLRE1C	P1P2	0.00626818	0.881897	4	4
PSMA2	P1P2	0.00631008	-2.78401	3	3
E2F8	P1P2	0.00655716	1.25487	5	5
XRCC4	P1P2	0.00662612	1.2781	5	5
pseudo_642	na	0.00667478	-2.10731	5	5
CCDC77	P1	0.00669573	-3.80717	5	5
TWIST1	P1P2	0.00669573	0.918442	5	5
NCBP2	P1P2	0.00669716	-2.70207	3	3
PSMG1	P1P2	0.00675616	-4.36589	4	4
CDC42BPA	P1P2	0.00686548	-2.91519	5	5
ALYREF	P1P2	0.00723996	-2.48084	3	3
PRDM10	P1P2	0.00732204	0.850843	5	5
MNAT1	P1P2	0.00739649	-3.32921	3	3
YY1AP1	P1P2	0.00745959	-3.33596	5	5
IMMP2L	P1P2	0.00772836	-2.73969	4	4
pseudo_509	na	0.00784587	-1.47688	5	5
PRDM9	P1P2	0.00806629	-3.53425	5	5
pseudo_317	na	0.00810771	0.783082	5	5
NME1	P2	0.0084202	0.684033	5	5
pseudo_92	na	0.00853252	1.0271	5	5
DNMT3L	P1P2	0.00854122	1.68878	5	5
RBM14-RBM4	P2	0.00859355	-2.66355	5	5
RBM4	P2	0.00859355	-2.66355	5	5
PPIA	P1P2	0.00887757	-2.62068	5	5
ZNF214	P1P2	0.00909605	-1.87714	5	5
PSME2	P1P2	0.00918849	0.744207	5	5
DDX19B	P1	0.0093759	-1.65525	5	5
CASP9	P1P2	0.00939482	-2.4813	5	5
CCDC65	P2	0.00952827	-2.17591	5	5
PSMC3IP	P1P2	0.0096634	-3.22327	5	5
pseudo_44	na	0.00975117	0.857753	5	5
XPA	P1P2	0.0100188	-2.5431	5	5
ZNF287	P1P2	0.0101195	0.726132	5	5
pseudo_770	na	0.0102153	0.841437	4	4
PTPN18	P1	0.0102826	1.20051	5	5
TNFAIP8	P1P2	0.010307	-3.05355	4	4
RNASE3	P1P2	0.0103237	-3.21233	5	5
STRA13	P1P2	0.0105628	-3.72805	4	4
NFRKB	P1P2	0.0106581	-5.32138	5	5
TSEN34	P1P2	0.0107432	0.85553	5	5
pseudo_219	na	0.0107753	-3.90104	5	5
NUDT1	P1P2	0.0108289	1.35879	5	5
pseudo_378	na	0.0109694	0.814512	5	5
HSPD1	P1P2	0.0111198	-2.58413	3	3
pseudo_178	na	0.0111446	0.731849	5	5
CDKN2A	P1	0.0111557	-3.8011	5	5
FANCC	P1P2	0.0112054	-2.99945	3	3
pseudo_85	na	0.0113	0.712702	5	5
PSMD2	P1P2	0.0113494	-2.86712	3	3
TPRA1	P1P2	0.0117891	-4.55438	5	5
PID1	P1P2	0.0119026	1.10284	4	4
pseudo_859	na	0.0122011	-2.71045	5	5
PARP9	P1P2	0.012213	-2.1188	5	5
pseudo_1224	na	0.0123694	-1.9624	5	5
pseudo_614	na	0.0123936	-2.5806	5	5
SUMO1	P1P2	0.0127494	-3.36686	5	5
DUSP3	P1P2	0.0129244	-3.31565	5	5
MEN1	P1P2	0.0131525	-3.21683	5	5
CEBPG	P1P2	0.0133042	0.88342	4	4
ITPR2	P1P2	0.0133324	0.754131	5	5
ZNF286A	P1P2	0.0134102	-4.22509	5	5
TSEN54	P1P2	0.0134783	-1.70073	4	4
CCDC78	P1P2	0.0137783	-2.71035	5	5
NHEJ1	P1P2	0.013805	1.4258	5	5
FHIT	P1P2	0.013912	1.0531	5	5
APLF	P1P2	0.0143486	-3.90034	4	4
RFC2	P1P2	0.0144809	-7.52151	2	2
SHFM1	P1P2	0.0144809	1.94539	2	2
TCEA1	P1P2	0.0145415	1.19033	5	5
RANBP6	P1P2	0.0146255	-3.57512	5	5
DDX39B	P1P2	0.0146578	-6.40606	2	2
ZBTB44	P1P2	0.0146915	0.856925	4	4
RANBP3	P1P2	0.0147024	-6.03331	2	2
ERCC2	P1P2	0.0147918	-6.43358	2	2
DICER1	P1P2	0.0148367	-5.95437	2	2
NSMCE4A	P1P2	0.0149268	-6.00853	2	2
ORC5	P1P2	0.0149268	-5.63539	2	2
RBBP8	P1P2	0.0149268	-5.96521	2	2
IRF3	P1P2	0.0150229	0.999943	5	5
REXO2	P1P2	0.0150629	-5.75338	2	2
ZNF251	P1P2	0.0151671	-4.05865	5	5
SPHAR	P1P2	0.0151961	-2.0768	5	5
ANXA3	P1P2	0.0155478	-3.05463	5	5
pseudo_1688	na	0.0156517	0.57201	5	5
PIWIL4	P1P2	0.0156666	-1.95546	5	5
ZFP57	P1P2	0.0158162	0.787785	5	5
PTTG1	P1P2	0.015855	-5.72077	2	2
RFC1	P1P2	0.0160655	-2.64819	3	3
MBD4	P1P2	0.0162112	-1.88604	5	5
CRLF3	P1P2	0.0164274	-2.86004	5	5
pseudo_1852	na	0.016443	-2.56285	5	5
ZC3H12D	P1P2	0.016804	-3.373	5	5
ZNF23	P2	0.0170272	-4.37225	5	5
CCNH	P1P2	0.0170356	-4.80744	2	2
DDB1	P1	0.0170762	-2.06813	3	3
FANCL	P1P2	0.0172205	-3.8778	5	5
pseudo_612	na	0.0172692	-1.69903	5	5
HIST1H3A	ENST00000357647.3	0.0172854	-2.19128	5	5
pseudo_468	na	0.0173017	1.34675	5	5
PPP5C	P1P2	0.0175142	-3.22216	5	5
SWI5	P1P2	0.0175142	-5.17855	5	5
HEATR3	P1P2	0.0177414	-2.11506	4	4
EXOSC2	P1P2	0.0177593	-4.99574	2	2
PSME1	P1P2	0.0178532	-1.68862	4	4
PCF11	P1P2	0.017971	1.13692	2	2
RBBP5	P1P2	0.0180033	-4.61014	4	4
ANKRD16	P1P2	0.018047	-2.98177	5	5
PSME3	P1P2	0.0187643	-2.78645	3	3
BRE	P1P2	0.0188379	-3.29886	5	5
pseudo_1333	na	0.0188905	0.784237	5	5
KDM1A	P1P2	0.0189785	-3.38453	5	5
RPS3A	P1P2	0.0190069	-3.85919	2	2
CHTF18	P1P2	0.0190628	-3.71542	2	2
XRN2	P1P2	0.0194584	-4.83341	2	2
RLTPR	P2	0.0194778	-2.77859	5	5
EXOSC8	P1P2	0.0196877	-5.28453	2	2
EPOR	P2	0.0198415	-1.8347	5	5
ERCC6L	P1P2	0.0200157	-2.77917	4	4
pseudo_550	na	0.020044	0.625254	5	5
pseudo_727	na	0.020081	-1.82792	5	5
pseudo_1681	na	0.020267	0.77462	5	5
pseudo_257	na	0.0203418	-0.769534	5	5
TRRAP	P1P2	0.0205088	-3.61132	2	2
pseudo_755	na	0.0208339	-2.44546	5	5
RPA1	P1P2	0.0209912	-4.1852	2	2
PSMB1	P1P2	0.0210522	-4.63113	2	2
pseudo_323	na	0.0213755	-3.29071	5	5
C17orf49	P1	0.0214215	-4.01982	2	2
EXOSC7	P1P2	0.021596	-1.78568	4	4
pseudo_417	na	0.0216905	-1.83351	5	5
RPA3	P1P2	0.0218594	-4.54927	2	2
USP37	P1P2	0.021986	-4.06821	2	2
pseudo_1465	na	0.0220899	0.812949	5	5
ZNF200	P1P2	0.0221503	-3.78122	5	5
pseudo_1884	na	0.0223325	-1.42854	5	5
FOXO1	P1P2	0.0223936	0.558323	5	5
pseudo_1777	na	0.0224139	0.883373	5	5
pseudo_250	na	0.0224547	0.614375	5	5
ANKMY1	P1P2	0.0224985	-3.15822	2	2
NPLOC4	P1P2	0.0227243	-3.65984	4	4
TBX21	P1P2	0.0227628	0.944241	5	5
DCLRE1A	P1P2	0.0228456	2.12457	5	5
pseudo_1892	na	0.0228663	-1.61627	5	5
pseudo_1937	na	0.0228663	-1.31276	5	5
SMARCA5	P1P2	0.0228871	-2.03277	5	5
ORC2	P1P2	0.0229555	-3.07421	2	2
UBE2L6	P1P2	0.0233477	-1.94511	5	5
DNAJC22	P1P2	0.0234747	-2.13546	5	5
RAD23A	P1P2	0.0237305	-2.73953	5	5
pseudo_1987	na	0.023924	-0.906355	5	5
NUDT16	P1P2	0.0239888	-2.76074	5	5
pseudo_555	na	0.0240537	0.72993	5	5
TUT1	P1	0.0242227	-3.16742	3	3
BAX	P1P2	0.0243369	-1.99791	5	5
pseudo_794	na	0.024845	0.74582	5	5
PRKDC	P1P2	0.0248673	0.375874	5	5
EPHB3	P1P2	0.0249119	-1.16599	5	5
pseudo_1155	na	0.0249343	0.599795	5	5
SMC5	P1P2	0.0254391	-4.526	4	4
pseudo_645	na	0.0255671	0.745144	5	5
pseudo_279	na	0.0256129	0.722513	5	5
GLI2	ENST00000361492.4	0.0260045	-4.69939	5	5
HELQ	P1P2	0.0260045	-5.16613	5	5
TAF1B	P1P2	0.0260902	-2.67364	2	2
RAD21	P1P2	0.0266096	-2.80437	2	2
USP11	P1P2	0.0266607	0.744344	5	5
MKI67IP	P1P2	0.0266846	-3.23238	2	2
BCL2L13	P1P2	0.0267081	0.725872	5	5
SWAP70	P1P2	0.026875	-1.843	3	3
NUDT17	P1P2	0.0268985	-4.16103	5	5
CDK20	P1P2	0.0270901	-2.96251	5	5
TNKS1BP1	P2	0.0273797	0.641993	5	5
HARBI1	P1P2	0.0274768	-3.13644	5	5
FOSL2	P1P2	0.0276719	-3.0912	5	5
TANGO6	P1P2	0.0277529	-2.65286	2	2
CCDC67	P1P2	0.0279668	-2.485	5	5
pseudo_1668	na	0.0279915	-2.29407	5	5
pseudo_874	na	0.0284895	-1.67957	5	5
TRIP13	P1P2	0.0286655	-4.35164	5	5
pseudo_1965	na	0.0288425	-3.66665	5	5
AMICA1	P1P2	0.0290205	0.474566	5	5
STAT6	P1P2	0.0291226	-3.53777	5	5
C10orf111	P1P2	0.0291806	-2.49069	2	2
RPP38	P1P2	0.0291806	-2.49069	2	2
pseudo_589	na	0.0291994	1.03333	5	5
pseudo_1973	na	0.0293535	-1.81595	5	5
NT5E	P1P2	0.0294824	-4.28651	5	5
CDC7	P1P2	0.0295063	1.16719	3	3
EHMT2	P1P2	0.0295341	-3.65407	5	5
pseudo_149	na	0.0296118	0.615919	5	5
pseudo_668	na	0.0296118	-2.61999	5	5
VAPB	P1P2	0.0297418	-4.3815	5	5
PRDM13	P1P2	0.0298603	-2.26038	4	4
pseudo_931	na	0.0300293	0.683368	5	5
pseudo_167	na	0.0302928	0.871706	5	5
BOK	P1P2	0.0303192	-2.2793	5	5
pseudo_77	na	0.0309871	0.725029	5	5
pseudo_711	na	0.0310411	-1.61578	5	5
pseudo_925	na	0.0311493	-4.92513	5	5
PTPRCAP	P1P2	0.0313394	0.761111	5	5
INSC	P1P2	0.0314485	-1.31755	5	5
RNF20	P1P2	0.0317005	-2.44259	2	2
KIF22	P2	0.0317226	-3.37848	5	5
pseudo_1525	na	0.0319157	-1.65093	5	5
TPRG1	ENST00000433971.1	0.032277	-2.98212	5	5
BRCA2	P1P2	0.0325736	-3.03738	3	3
DUSP28	P1P2	0.0326136	-3.9762	5	5
ATG13	P1P2	0.0326464	-2.56551	3	3
pseudo_390	na	0.032868	0.580241	5	5
PTPN13	P1P2	0.0329532	0.926024	5	5
POLR2L	P1P2	0.0331192	0.791669	2	2
KIAA2022	P1P2	0.0331241	-1.55726	5	5
pseudo_380	na	0.0333819	0.637199	5	5
ANKRD10	P1P2	0.0336766	0.886609	4	4
MYC	P1P2	0.0339902	-2.81302	5	5
ZNF20	P2	0.0339902	-3.92774	5	5
pseudo_1461	na	0.0340194	-1.58246	5	5
pseudo_1141	na	0.0341364	0.893246	5	5
ACTR8	P1P2	0.0342832	-1.50106	5	5
TEX11	P1P2	0.0342832	-2.07039	5	5
IL7R	P1P2	0.0346376	0.577163	5	5
pseudo_1011	na	0.0348458	1.09291	5	5
EID3	P1P2	0.0348756	-1.48551	5	5
STK17A	P1P2	0.0349353	-4.58793	5	5
SHPRH	P1P2	0.035115	-4.71365	5	5
pseudo_1894	na	0.035507	0.85708	5	5
CDK11B	ENST00000317673.7,ENST00000340677.5,ENST00000407249.3	0.0355374	-1.52327	5	5
pseudo_1503	na	0.0356284	-0.729942	5	5
POP7	P1P2	0.0357364	-2.74919	4	4
pseudo_1589	na	0.0357501	0.73017	5	5
ATF1	P1P2	0.0357806	-3.88578	5	5
pseudo_967	na	0.0358111	0.695623	5	5
pseudo_1295	na	0.0359947	-1.38206	5	5
MRPS9	P1P2	0.0361202	-1.62722	2	2
CCL20	P2	0.036395	-0.835484	5	5
IL36RN	P1P2	0.036519	1.36948	5	5
UBE2E2	P1P2	0.0365811	-1.80381	5	5
DUT	P1P2	0.0369057	-1.94176	2	2
CHTF8	P1P2	0.0370512	-1.88504	4	4
C1QTNF9B-AS1	P1P2	0.0371043	-3.71737	2	2
pseudo_750	na	0.0371127	0.6455	5	5
ARID3A	P1P2	0.0371442	0.828265	5	5
RNF25	P2	0.0372703	-2.77983	5	5
SETX	P1P2	0.0372703	0.846273	5	5
LIN9	P1P2	0.0375236	-3.72305	5	5
pseudo_1992	na	0.0383895	0.714599	5	5
pseudo_1548	na	0.0385192	-2.24315	5	5
pseudo_1342	na	0.0385842	0.562027	5	5
PSMA8	P1P2	0.0387471	-1.86978	5	5
EYA2	P1P2	0.0388124	-2.1679	5	5
pseudo_1296	na	0.0391734	-3.65871	5	5
RAD54L	P1P2	0.0392723	-3.53775	5	5
EME1	P1P2	0.0396196	-3.39024	3	3
NCOA6	P1P2	0.0396701	-2.02546	5	5
pseudo_211	na	0.0397035	-1.81672	5	5
pseudo_474	na	0.0399038	-1.71576	5	5
DDX55	P1P2	0.0400292	-6.05299	4	4
CCND1	P1	0.0402059	1.12552	5	5
POLE4	P1P2	0.0402059	-4.06756	5	5
TLK2	P1P2	0.0405439	-5.03139	5	5
SYF2	P1P2	0.0407304	-1.52444	2	2
SLX1A	ENST00000251303.6	0.0408843	-1.67281	5	5
DDB2	P1P2	0.0410897	-0.260385	5	5
pseudo_349	na	0.041124	0.686157	5	5
CTNNB1	P1P2	0.0413222	-1.76539	4	4
pseudo_208	na	0.0414685	-2.36263	5	5
pseudo_939	na	0.0414685	0.868919	5	5
pseudo_1127	na	0.0415377	-1.10383	5	5
TFDP3	P1P2	0.0417111	-1.25093	5	5
PTPRN2	ENST00000389416.4,ENST00000389418.4,ENST00000409483.1	0.0419898	-2.3318	5	5
DYRK1A	ENST00000398960.2	0.0421298	0.818321	5	5
GTF2H5	P1P2	0.0421298	-3.00024	5	5
pseudo_299	na	0.0423053	0.756569	5	5
CCDC34	P1P2	0.0423348	-2.03106	4	4
IFI16	P1P2	0.0423404	-1.51215	5	5
pseudo_1448	na	0.0423756	-2.0724	5	5
DUSP12	P1P2	0.0424924	1.82745	4	4
DFFB	P1P2	0.042552	-0.164101	5	5
CNOT8	P1P2	0.0429778	-3.79606	5	5
pseudo_355	na	0.0430848	-2.78457	5	5
pseudo_1400	na	0.0431563	0.631215	5	5
pseudo_1926	na	0.0431563	-2.69674	5	5
pseudo_1873	na	0.0432279	0.433918	5	5
pseudo_241	na	0.0435151	0.621978	5	5
pseudo_1670	na	0.0437316	0.741498	5	5
ENPP7	P1P2	0.0439127	2.10746	5	5
pseudo_620	na	0.043949	-1.89304	5	5
pseudo_43	na	0.0441674	-2.18912	5	5
POT1	P1P2	0.0441887	-2.48458	2	2
pseudo_885	na	0.044341	0.762459	4	4
pseudo_131	na	0.0444599	-1.82642	5	5
TNFRSF25	P1P2	0.0444966	-4.91898	5	5
BOLA2	ENST00000330978.3	0.0446525	-2.10221	2	2
BOLA2B	ENST00000305321.4	0.0446525	-2.10221	2	2
SLX1B	ENST00000330181.5	0.0446525	-2.10221	2	2
pseudo_1907	na	0.0450499	-0.985602	5	5
pseudo_222	na	0.0450499	0.430401	5	5
SNAI2	P1P2	0.0451612	-3.68243	5	5
PIAS4	P1P2	0.0451656	-2.44051	4	4
RAD51C	P1P2	0.0453846	-4.01308	5	5
BAZ2A	P2	0.045609	0.492657	5	5
pseudo_846	na	0.0460982	-1.29266	5	5
pseudo_895	na	0.0461739	0.690143	5	5
pseudo_1744	na	0.0463255	-2.01436	5	5
HMGN1	P1P2	0.0463635	-2.67492	5	5
PDE12	P1P2	0.0464268	-2.85524	4	4
LYNX1	P1P2	0.0467447	-3.84987	5	5
PIK3CA	P1P2	0.0467447	0.340694	5	5
pseudo_975	na	0.0467829	0.63065	5	5
CRLF1	P1P2	0.0468212	-1.89598	5	5
PHLDA3	P1P2	0.0468212	-2.78094	5	5
pseudo_53	na	0.0468595	0.692817	5	5
TFAP4	P1P2	0.0468979	-2.89751	5	5
PTGES3L-AARSD1	ENST00000409399.1,ENST00000421990.2	0.0471175	0.526309	3	3
IL25	ENST00000329715.2,ENST00000397242.2	0.0475149	-3.31054	5	5
CHEK2	P1P2	0.0476306	-2.33107	4	4
pseudo_1367	na	0.0480996	0.706098	5	5
CYCS	P1P2	0.0482422	-2.38397	4	4
MOV10L1	P1P2	0.0483745	-1.46724	5	5
pseudo_1769	na	0.0484928	-1.6903	5	5
pseudo_1919	na	0.0485717	0.703458	5	5
ANAPC16	P1P2	0.0486904	0.493164	5	5
FANCD2	P1P2	0.0486904	-3.85557	5	5
POLR2K	P1P2	0.0488884	0.689608	2	2
MPHOSPH8	P1	0.0490079	-3.64056	5	5
pseudo_1574	na	0.0490477	-0.978164	5	5
pseudo_813	na	0.0491274	0.836538	5	5
pseudo_1202	na	0.0492872	-1.86635	5	5
TNFRSF13C	P1P2	0.0493061	0.743347	4	4
STK10	P1P2	0.0495678	-2.28559	5	5
SUCNR1	P1P2	0.0498901	-3.41398	5	5
MRPS26	P1P2	0.0499358	-4.84475	4	4
pseudo_1067	na	0.0500924	0.510715	5	5
pseudo_1627	na	0.0502548	-2.37715	5	5
pseudo_1789	na	0.0502548	0.634018	5	5
RPP14	P1P2	0.0502875	-2.60132	2	2
pseudo_179	na	0.0505809	0.46001	5	5
AREG	P1P2	0.0507036	-3.84864	5	5
pseudo_1063	na	0.0507446	0.783821	5	5
SPDYA	P2	0.0509498	-2.32049	5	5
WAC	P1P2	0.0514003	-1.93689	4	4
pseudo_119	na	0.0514867	0.568566	5	5
pseudo_956	na	0.0514867	0.50001	5	5
pseudo_1495	na	0.0515697	-0.907788	5	5
pseudo_761	na	0.0515697	-2.15026	5	5
pseudo_1358	na	0.0516528	-1.31744	5	5
pseudo_574	na	0.0516528	0.73246	5	5
pseudo_1447	na	0.0517361	0.587274	5	5
pseudo_1379	na	0.0519029	-1.43412	5	5
ERCC6L2	P1P2	0.0520283	0.441347	5	5
TUBB	P2	0.0520283	-3.97057	5	5
KPNA1	P2	0.0521121	-2.68336	5	5
pseudo_887	na	0.0526592	-3.07754	5	5
pseudo_389	na	0.0528285	-0.962362	5	5
FOS	P2	0.0531259	-2.35416	5	5
STMND1	P1P2	0.0532964	-3.56033	5	5
pseudo_466	na	0.0534246	0.849272	5	5
TSPAN32	P1P2	0.0535531	0.737983	5	5
ERCC4	P2	0.0536389	-1.016	5	5
CCAR2	P1P2	0.0536644	-1.65513	4	4
ANGPT4	P1P2	0.0537248	-3.14928	5	5
pseudo_1966	na	0.0538539	-2.04421	5	5
CCDC136	P1P2	0.0540696	0.718045	5	5
pseudo_329	na	0.0544597	0.633042	5	5
TK2	P1P2	0.0545346	-0.867846	4	4
ZNF274	P1P2	0.0545902	-1.65491	5	5
CDC42BPB	P1P2	0.0546774	-2.90168	5	5
pseudo_600	na	0.054721	-1.64937	5	5
NFIB	P1P2	0.0547647	-1.86513	5	5
DDX39A	P1P2	0.0554673	-2.94565	5	5
TIPRL	P1P2	0.0556441	-2.35216	5	5
ATRIP	P1P2	0.0557326	-2.62605	5	5
pseudo_1828	na	0.0560436	-2.01561	5	5
pseudo_1251	na	0.0562219	-0.933923	5	5
pseudo_214	na	0.0564903	0.763927	5	5
INPP5K	P1P2	0.0566249	-1.86641	5	5
SESN2	P1P2	0.0566249	-2.19511	5	5
MGEA5	P1P2	0.0569851	-2.42707	5	5
NF2	P1P2	0.0569851	-3.64101	5	5
BMP4	P1	0.0571659	0.483475	5	5
C1QTNF1	P1P2	0.0573175	-1.98113	4	4
RINT1	P1P2	0.0573175	-4.84263	4	4
DDX50	P1P2	0.0574381	-2.85854	5	5
pseudo_969	na	0.0574835	0.786233	5	5
pseudo_1025	na	0.0576657	0.0413467	5	5
SAPCD1	P1P2	0.0578026	-2.36578	5	5
NUDT15	P1P2	0.057929	0.718861	4	4
MICA	P1P2	0.0583529	0.835141	5	5
pseudo_964	na	0.0585836	0.455877	5	5
XRCC1	P1P2	0.0586298	-2.46284	5	5
PSMC3	P1P2	0.0587005	-0.853519	3	3
pseudo_226	na	0.0588613	-2.35614	5	5
IGF1R	P1	0.0589077	-2.03073	5	5
ZC3H12B	P1P2	0.0590935	-2.03927	5	5
pseudo_897	na	0.05942	0.563935	5	5
pseudo_943	na	0.0595135	-2.21917	5	5
IL31	P1P2	0.0597479	-0.741344	5	5
C1QTNF9B	ENST00000382140.2	0.0599012	0.871546	4	4
pseudo_469	na	0.0600774	-1.65262	5	5
PINX1	P1P2	0.0601246	-3.02093	5	5
SOX7	P1P2	0.0601246	-3.02093	5	5
pseudo_1308	na	0.060361	0.52692	5	5
TAOK3	P2	0.0611705	-0.528087	5	5
pseudo_1761	na	0.0616027	0.506593	5	5
pseudo_823	na	0.0616027	-1.88363	5	5
LIG4	P2	0.062426	0.213395	5	5
pseudo_1151	na	0.0624747	-1.80531	5	5
PRPF31	P1P2	0.0632635	-2.35741	3	3
PNRC2	P1P2	0.0633075	-1.5697	5	5
PTPN14	P1P2	0.0633075	-1.11642	5	5
pseudo_1360	na	0.0636532	-2.35673	5	5
ZBTB42	P1P2	0.0640003	-1.08164	5	5
DDTL	P1P2	0.0642991	-7.28066	5	5
pseudo_283	na	0.064549	-1.19898	5	5
pseudo_1859	na	0.0646492	-1.66022	5	5
pseudo_197	na	0.06485	-0.634408	5	5
pseudo_273	na	0.0650512	-1.19059	5	5
ABHD14B	P1	0.0653035	0.0645731	5	5
PCBP4	P1	0.0653035	0.0645731	5	5
MYCBPAP	P1P2	0.0655059	-1.76513	5	5
TAF9B	P1P2	0.0656073	0.577514	5	5
PNKP	P1P2	0.0659123	-2.9062	5	5
SIRT4	P1P2	0.0662185	-1.44298	5	5
TNFAIP3	P1P2	0.0662185	-3.58228	5	5
pseudo_1386	na	0.066372	0.814362	5	5
pseudo_432	na	0.0665771	-1.53111	5	5
PPP1R8	P1P2	0.0666126	-2.16333	4	4
PRDM12	P1P2	0.0669374	-1.56815	5	5
IL4R	P1P2	0.0672475	-2.14278	5	5
DBF4B	P1P2	0.0673511	-1.7241	5	5
CDK10	P1P2	0.0674548	-0.95977	5	5
FAM111A	P1	0.0674548	0.639521	5	5
MAPK15	P1P2	0.0674548	-2.15501	5	5
pseudo_501	na	0.067819	-0.935865	5	5
RNF26	P1P2	0.0680801	-3.76564	5	5
pseudo_423	na	0.0682372	-1.94765	5	5
PTPRE	ENST00000419012.2	0.0686048	-1.30289	5	5
pseudo_249	na	0.0687628	0.301564	5	5
INO80D	P1P2	0.0688156	-0.825316	5	5
CHCHD2	P1P2	0.0689212	-1.87059	5	5
pseudo_613	na	0.068974	0.686196	5	5
AGO2	P1P2	0.0691328	-2.42916	5	5
TAF11	P1P2	0.0695576	0.469899	5	5
pseudo_1132	na	0.0696108	-2.29813	5	5
pseudo_667	na	0.0696108	0.439046	5	5
TP53INP2	P2	0.0696641	-3.81592	5	5
pseudo_427	na	0.0700381	0.320912	5	5
FBXO31	P2	0.0700916	-3.0095	5	5
ZNF211	P1P2	0.0704136	-3.05734	5	5
pseudo_328	na	0.0704674	-1.77908	5	5
pseudo_335	na	0.0705751	-2.6969	5	5
pseudo_527	na	0.0705751	0.65757	5	5
pseudo_648	na	0.0706146	-1.73972	4	4
pseudo_1424	na	0.0706829	-2.80132	5	5
REV1	P1P2	0.0708449	-2.39601	5	5
pseudo_297	na	0.0708989	0.661052	5	5
pseudo_1576	na	0.0710072	-2.0212	5	5
pseudo_1001	na	0.0713326	0.554012	5	5
GEN1	P1P2	0.0717139	-2.87065	5	5
pseudo_843	na	0.0718778	0.666426	5	5
EYA1	P1	0.072042	-1.72022	5	5
SETBP1	P1P2	0.0725916	-4.28654	5	5
AICDA	P1P2	0.0727019	-2.93177	5	5
CCDC71	P1P2	0.0727019	-2.57578	5	5
pseudo_1805	na	0.0736453	0.572656	5	5
TTF1	P1P2	0.0738063	-1.43717	4	4
CHD2	P1	0.0739246	-4.6079	5	5
pseudo_21	na	0.0744296	0.719565	5	5
STK11	P1	0.0745594	-2.60441	4	4
IL34	P2	0.0745986	0.484302	5	5
pseudo_738	na	0.0747679	-0.716668	5	5
RNF222	P1P2	0.0750507	-2.5937	5	5
FBXO6	P1P2	0.0751917	1.00691	4	4
pseudo_573	na	0.075562	0.425866	5	5
pseudo_700	na	0.075676	-2.5713	5	5
pseudo_364	na	0.0759044	-1.70452	5	5
pseudo_882	na	0.0759044	0.459427	5	5
TMEM189-UBE2V1	P1P2	0.0759616	-3.55033	5	5
UBE2N	P1P2	0.0760761	-3.01226	5	5
pseudo_194	na	0.0762482	0.73304	5	5
BATF	P1P2	0.0765355	-3.54489	5	5
pseudo_1180	na	0.0765931	0.64907	5	5
pseudo_1310	na	0.0765931	-1.54747	5	5
pseudo_410	na	0.0767084	0.662649	5	5
DDX52	P1P2	0.0768862	-1.70498	2	2
C1QTNF5	P2	0.0769972	-3.47154	5	5
MFRP	P1P2	0.0769972	-3.47154	5	5
pseudo_1988	na	0.0770551	-0.984264	5	5
CRADD	P1P2	0.0775775	-2.1224	5	5
pseudo_831	na	0.0777522	0.691336	5	5
pseudo_198	na	0.0783371	-1.71749	5	5
ERN2	P1P2	0.0787487	-1.3029	5	5
ZNF254	ENST00000357002.4	0.0787487	0.849979	5	5
pseudo_1986	na	0.0789256	-1.5604	5	5
pseudo_23	na	0.0789256	-2.84513	5	5
BMP6	P1P2	0.0791028	-3.49318	5	5
pseudo_1228	na	0.0792804	-1.53935	5	5
PSMB6	P2	0.0797416	-5.47087	4	4
DNASE1L1	P2	0.0802927	-4.44641	5	5
pseudo_617	na	0.0807126	-0.868754	5	5
IGF1	P1P2	0.0807727	0.907962	5	5
pseudo_837	na	0.0808329	-2.0184	5	5
DNAJC21	P1P2	0.0808931	-4.72725	5	5
pseudo_98	na	0.0811946	-2.0513	5	5
pseudo_1799	na	0.0813155	0.558583	5	5
pseudo_627	na	0.0813155	0.597068	5	5
PGAP2	P1	0.0813521	-2.46318	4	4
pseudo_1464	na	0.0814365	0.422142	5	5
pseudo_1499	na	0.0814365	0.533912	5	5
AGO1	P1P2	0.0816231	-1.70866	4	4
pseudo_1607	na	0.0820438	-2.01729	5	5
pseudo_728	na	0.0821657	0.667377	5	5
MEGF10	P1P2	0.0822267	-2.11365	5	5
pseudo_757	na	0.0824099	0.539174	5	5
ZNF268	P1P2	0.0824711	-1.51242	5	5
KMT2A	P1P2	0.0825935	-1.90189	5	5
SERPINF2	P1P2	0.0827161	-1.4083	5	5
FOXP1	ENST00000493089.1	0.0831158	-2.19049	2	2
MRPS34	P1P2	0.0832537	-1.32519	3	3
pseudo_1005	na	0.0832694	-1.56451	5	5
CEP63	P1P2	0.0835408	2.13603	1	1
INTS3	P1P2	0.0835408	5.05393	1	1
MCM3	P1P2	0.0835408	2.85419	1	1
MRPS11	P1P2	0.0835408	2.28151	1	1
PLK1	P1P2	0.0835408	3.24602	1	1
TICRR	P1P2	0.0835408	2.44191	1	1
pseudo_453	na	0.08364	-1.00096	5	5
pseudo_1954	na	0.0838878	0.474255	5	5
pseudo_558	na	0.0840119	0.663393	5	5
PSMB7	P1P2	0.0840956	-7.10904	1	1
RRM1	P1P2	0.0840956	-7.39953	1	1
TBRG1	P1P2	0.0841983	-2.99376	5	5
pseudo_1192	na	0.0843733	-1.47493	4	4
CDC6	P1P2	0.0843742	-6.44347	1	1
DNA2	P1P2	0.0843742	-6.0076	1	1
GTPBP4	P1P2	0.0843742	-6.67232	1	1
POLR2H	P1P2	0.0843742	-6.57605	1	1
PSMA4	P1P2	0.0843742	-6.0196	1	1
RPP40	P1P2	0.0843742	-6.48367	1	1
RPSA	P1P2	0.0843742	-6.56859	1	1
THOC1	P1P2	0.0843742	-6.5425	1	1
pseudo_624	na	0.0845098	0.675197	5	5
EZH2	P1P2	0.0845722	-3.54851	5	5
POLR2B	P1P2	0.0849335	-5.71722	1	1
ZNF250	P1P2	0.0849475	-2.21788	5	5
pseudo_262	na	0.0850102	-1.54113	5	5
CCDC68	P1P2	0.0850724	-3.43124	4	4
STK19	P1P2	0.0850724	-1.6945	4	4
POLR2D	P2	0.0851984	0.451139	5	5
RBPJ	P1P2	0.0853241	0.801296	5	5
ANAPC2	P1P2	0.0854958	1.56255	1	1
PSMB5	P1P2	0.0854958	-5.4706	1	1
RPA2	P1P2	0.0854958	-5.54299	1	1
pseudo_1148	na	0.0855129	0.523715	5	5
pseudo_1435	na	0.0855129	-0.686441	5	5
FAN1	P1P2	0.0856351	-1.45241	4	4
pseudo_134	na	0.0856389	0.689695	5	5
pseudo_1385	na	0.0857651	-0.75485	5	5
FBXO43	P1P2	0.0858283	-4.34191	5	5
PDGFRB	P1P2	0.0859547	-1.95083	5	5
pseudo_640	na	0.086018	-3.10282	5	5
MCM5	P1P2	0.0860611	-5.20855	1	1
ZNF286B	P1P2	0.0860813	-2.80258	5	5
pseudo_1935	na	0.0862715	-1.29507	5	5
PSMC4	P1P2	0.0863449	-4.89083	1	1
YLPM1	P1P2	0.086627	-3.93202	4	4
TECPR2	P1P2	0.0866295	-4.85008	1	1
GDPGP1	P1P2	0.0866824	-3.41656	2	2
TRIAP1	P1P2	0.0867695	-2.86433	4	4
ANAPC4	P1P2	0.0872008	-4.6767	1	1
ZNF267	P2	0.0872273	-2.26477	5	5
USP13	P1P2	0.0874837	-2.28282	5	5
ANAPC5	P1P2	0.0874876	1.36466	1	1
pseudo_1481	na	0.0876763	-1.6398	5	5
LRIF1	P1P2	0.0877752	1.3354	1	1
MMS22L	P1P2	0.0880636	-4.40393	1	1
pseudo_1510	na	0.0882045	-0.592452	4	4
pseudo_456	na	0.0884503	0.693524	5	5
FANCD2OS	P1P2	0.0887745	-1.76908	5	5
pseudo_129	na	0.0888394	0.688531	5	5
ING5	P1P2	0.0890345	-2.18673	5	5
pseudo_1137	na	0.0890996	-0.836254	5	5
PSMD14	P1P2	0.089128	-1.93147	2	2
pseudo_1303	na	0.0892299	-0.879136	5	5
NOL9	P1P2	0.0893662	-5.32639	4	4
pseudo_1578	na	0.0894909	-1.61017	5	5
pseudo_915	na	0.0894909	0.35364	5	5
TOE1	P1P2	0.0895167	-4.16842	1	1
pseudo_1623	na	0.0904095	0.509517	5	5
ZAK	P1P2	0.0906073	0.455579	5	5
pseudo_1839	na	0.0908055	0.578193	5	5
FOXN3	P2	0.0909836	-2.46898	4	4
RANBP3L	P1P2	0.091004	-1.80028	5	5
VCPIP1	P1P2	0.091004	-0.382455	5	5
PSMD1	P1P2	0.0915836	-4.00197	1	1
pseudo_463	na	0.0922694	-1.79799	5	5
pseudo_418	na	0.0924035	0.343293	5	5
FEN1	P1P2	0.0930085	-2.80389	5	5
pseudo_661	na	0.0930759	0.930775	5	5
CNOT11	P1P2	0.0930762	0.140843	4	4
FBXW7	ENST00000603548.1	0.0931434	1.30196	5	5
HEATR5A	P1P2	0.0932271	-2.11913	4	4
TAF15	P1P2	0.0932271	0.49655	4	4
pseudo_1724	na	0.093346	-0.837679	5	5
CSF2RB	P1P2	0.0934136	1.81543	5	5
pseudo_681	na	0.0934813	-1.86913	5	5
pseudo_1597	na	0.0935296	0.573226	4	4
pseudo_694	na	0.0936167	0.678239	5	5
NOX4	P1P2	0.0936845	1.76341	5	5
ELAC1	P1P2	0.0942281	-2.10677	5	5
pseudo_1546	na	0.0942891	-1.32657	4	4
SMARCB1	P2	0.0946374	-2.28516	5	5
POLA2	P1P2	0.0948342	-1.06535	2	2
ORC3	P1P2	0.0949004	-4.0363	4	4
pseudo_1696	na	0.0951168	0.315093	5	5
pseudo_66	na	0.0951168	-0.681739	5	5
pseudo_1931	na	0.0953916	-0.785764	5	5
PTPRD	ENST00000381196.4	0.095736	-2.0276	5	5
TLK1	P1P2	0.095736	-1.90395	5	5
EEPD1	P1P2	0.0958741	-3.03705	5	5
HIRIP3	P1P2	0.0961416	-3.78151	1	1
pseudo_730	na	0.0962199	-1.40737	5	5
PRDM16	P1P2	0.0962872	0.561878	4	4
RNF215	P1P2	0.0962892	-2.20926	5	5
SYCP1	P1P2	0.0962892	-3.52799	5	5
CGNL1	P1P2	0.0965667	-1.53884	5	5
pseudo_1634	na	0.0966362	-1.23685	5	5
APBB1	P1P2	0.0969088	0.771941	4	4
DPPA3	P1P2	0.0969088	-3.35723	4	4
ZC3H12C	P1P2	0.0969842	0.40105	5	5
pseudo_370	na	0.0970539	0.634542	5	5
pseudo_1917	na	0.0971934	-1.49579	5	5
CETN2	P2	0.0972633	0.588986	5	5
pseudo_795	na	0.0973331	0.742809	5	5
pseudo_1629	na	0.097377	0.559948	4	4
pseudo_1730	na	0.097473	-0.811465	5	5
TP53I3	P1P2	0.0978234	0.75204	5	5
DDX54	P1	0.0980149	-3.66693	1	1
pseudo_228	na	0.0984567	-2.72949	5	5
VCP	P1P2	0.0985746	0.755855	2	2
pseudo_1369	na	0.0990223	-1.3485	5	5
pseudo_1419	na	0.0991642	-2.1187	5	5
pseudo_950	na	0.0993061	-1.87785	5	5
pseudo_623	na	0.0994483	-1.85039	5	5
pseudo_1317	na	0.0995906	0.727648	5	5
INSL5	P1P2	0.0998043	-3.50062	5	5
KARS	P1P2	0.0999226	-1.00748	2	2
NEK4	P1P2	0.10009	-2.32674	5	5
AATF	P1P2	0.100558	-3.5901	1	1
BRIX1	P1P2	0.100558	-3.57635	1	1
MRPS21	P1P2	0.100558	1.02643	1	1
pseudo_369	na	0.100591	0.532356	5	5
RAD9A	P1P2	0.100823	-2.64414	3	3
TNFSF15	P1P2	0.100951	0.483017	5	5
USP19	P1P2	0.100951	-1.69726	5	5
pseudo_719	na	0.101167	0.248439	5	5
pseudo_1207	na	0.101455	-1.62878	5	5
UVSSA	P1P2	0.101673	-3.12903	4	4
NPM1	P1P2	0.101962	-2.36939	5	5
pseudo_182	na	0.102325	-2.48406	5	5
pseudo_1869	na	0.102325	0.394917	5	5
pseudo_986	na	0.102471	-0.730251	5	5
ADRA1D	P1P2	0.10269	-1.92128	5	5
CCDC60	P1P2	0.10269	0.455881	5	5
pseudo_689	na	0.102762	-1.96203	5	5
MUM1L1	P1P2	0.102836	-0.860682	5	5
pseudo_377	na	0.102909	-0.83727	5	5
pseudo_554	na	0.102909	-2.38193	5	5
ST20-MTHFS	P1P2	0.103139	-1.80288	4	4
WNT11	P2	0.103274	-1.78269	5	5
MYCBP	P1P2	0.103302	-3.17795	4	4
PPARGC1B	P1P2	0.103715	0.613426	5	5
MASTL	P1P2	0.103822	-2.10156	2	2
pseudo_232	na	0.104083	0.659231	5	5
CTDP1	P1P2	0.10414	-3.47622	1	1
RPP30	P1P2	0.10414	-3.47163	1	1
CCDC138	P1P2	0.104157	-4.34382	5	5
RNASE1	P1P2	0.104157	-3.05742	5	5
RNASE8	ENST00000308227.2	0.1046	-3.98703	5	5
CDC73	P1P2	0.104802	-3.46051	1	1
HIPK2	P1P2	0.104897	0.568402	5	5
IL20RA	P1P2	0.104897	-2.88394	5	5
ZNF205	P1P2	0.104897	-3.54324	5	5
ZNF239	P1P2	0.104897	-2.85287	5	5
ADRA2A	P1P2	0.105045	-2.37431	5	5
DSCC1	P1P2	0.105167	-0.598057	3	3
pseudo_394	na	0.105268	0.291409	5	5
pseudo_1111	na	0.105566	0.392438	5	5
CPSF3	P1P2	0.105785	-3.74649	4	4
ORC6	P1P2	0.105952	-3.83167	4	4
pseudo_1425	na	0.106314	-1.38472	5	5
PIF1	P2	0.106689	-3.52882	5	5
pseudo_158	na	0.107066	0.535047	5	5
pseudo_830	na	0.107368	0.55614	5	5
pseudo_865	na	0.107368	0.214672	5	5
REC8	P1P2	0.107491	-1.39896	3	3
pseudo_1423	na	0.108126	-0.206532	5	5
pseudo_212	na	0.108126	0.443869	5	5
HAUS7	P1	0.108163	0.964681	1	1
TREX2	P1P2	0.108163	0.964681	1	1
SLC25A33	P1P2	0.108202	-0.93572	5	5
pseudo_588	na	0.108278	0.673238	5	5
pseudo_144	na	0.108582	0.880059	5	5
ATF7IP	P1	0.108659	-2.79582	5	5
ZNF226	P1	0.10927	0.14372	5	5
ZNF234	P1	0.10927	0.14372	5	5
pseudo_496	na	0.109347	-1.26533	5	5
ZNF830	P1P2	0.109875	0.949188	1	1
pseudo_1878	na	0.109962	-0.808629	5	5
pseudo_898	na	0.110116	-1.97538	5	5
ATXN3	P1P2	0.110347	-3.21051	5	5
HRAS	P1	0.110347	-2.20352	5	5
YAP1	P1P2	0.110502	-1.29554	5	5
WHSC1	P1P2	0.110854	-2.60801	3	3
FBXO40	P1P2	0.110967	-2.52938	5	5
HELB	P1P2	0.110967	-2.35917	5	5
pseudo_124	na	0.1112	0.42187	5	5
CIRH1A	P1P2	0.11126	-3.19898	1	1
pseudo_1044	na	0.111667	0.435565	5	5
pseudo_276	na	0.111667	-1.93808	5	5
pseudo_1815	na	0.111823	-0.871858	5	5
CCRN4L	P1P2	0.112057	-1.76396	5	5
HSCB	P1P2	0.11301	-3.15799	1	1
PSMC1	P1P2	0.113363	-3.12945	1	1
PRDM11	ENST00000530656.1	0.113471	-1.28345	5	5
PIDD	P1	0.113946	-1.77419	5	5
NSMCE1	P1P2	0.114071	-3.11254	1	1
PSMD3	P1P2	0.114071	-3.10245	1	1
pseudo_1221	na	0.114342	-0.776876	5	5
SGK1	P1	0.11474	-0.715915	5	5
pseudo_947	na	0.114979	0.440911	5	5
RGCC	P1P2	0.115059	0.259914	5	5
pseudo_803	na	0.115298	-0.658658	5	5
pseudo_1281	na	0.115458	-0.589336	5	5
pseudo_1298	na	0.115939	-1.06379	5	5
UBB	P1P2	0.11602	-1.21926	5	5
pseudo_1134	na	0.1161	-0.712775	5	5
pseudo_1237	na	0.1161	-1.43873	5	5
pseudo_1831	na	0.116261	-0.616848	5	5
APCDD1L	P1P2	0.116664	-1.45883	5	5
BMP5	P1P2	0.116664	-1.36476	5	5
UVRAG	P1P2	0.116987	0.225663	5	5
pseudo_1980	na	0.117068	-3.44705	5	5
IER3	P1P2	0.117093	-0.732173	4	4
PSMC5	P1P2	0.117093	-3.03889	4	4
ANGPT1	P1P2	0.117149	0.434793	5	5
POLR2F	P1P2	0.117199	-1.02512	3	3
SMARCAL1	P1P2	0.117473	-2.25017	5	5
C9orf142	P1P2	0.117635	-2.36318	5	5
DTL	P1P2	0.118027	-2.87508	1	1
SUPT16H	P1P2	0.118027	-2.90334	1	1
CASKIN1	P1P2	0.118123	-1.90547	5	5
TEX12	P1P2	0.118123	0.274175	5	5
TOP3B	P1P2	0.118123	-0.333564	5	5
pseudo_1142	na	0.118205	0.554938	5	5
ANKRD13D	P1P2	0.118548	-3.75254	4	4
pseudo_812	na	0.119022	0.250968	5	5
GINS4	P1P2	0.119125	-2.82218	1	1
RPAIN	P1P2	0.119464	-3.31494	4	4
pseudo_67	na	0.119515	0.65278	5	5
pseudo_853	na	0.119844	0.551406	5	5
POLE	P1P2	0.119861	-2.78753	1	1
SPIDR	P1P2	0.119927	-2.28756	5	5
MBD3L1	ENST00000595891.1	0.120588	-2.42154	5	5
HINFP	P1P2	0.1206	-2.7053	1	1
SLC5A6	P1P2	0.1206	-2.72076	1	1
RAD52	P2	0.120919	-2.23759	5	5
SLX4	P1P2	0.121085	-4.60088	5	5
DDX18	P1P2	0.121344	0.853811	1	1
INSL4	P1P2	0.121418	-1.42012	5	5
CCNK	P1	0.1215	-1.44313	4	4
pseudo_935	na	0.121501	0.771509	5	5
pseudo_258	na	0.121668	-1.3273	5	5
pseudo_375	na	0.121668	0.475041	5	5
MICAL3	P1	0.121687	0.519503	4	4
HAUS3	P1P2	0.12209	-2.53446	1	1
HUS1	P1P2	0.12209	-2.52982	1	1
POLN	P1P2	0.12209	-2.53446	1	1
XRCC5	P1P2	0.12209	-2.57353	1	1
pseudo_1905	na	0.122169	0.424968	5	5
TERF2	P1P2	0.122465	0.847499	1	1
pseudo_710	na	0.122504	0.449942	5	5
TNFRSF21	P1P2	0.122588	-3.73099	5	5
APBB1IP	P1P2	0.122924	-1.19191	5	5
ANGPTL7	P1P2	0.123092	0.55511	5	5
CCDC42B	P1P2	0.123092	0.297807	5	5
pseudo_1277	na	0.123345	-1.1527	5	5
pseudo_255	na	0.123345	-1.34921	5	5
pseudo_1637	na	0.123514	-1.55889	5	5
ANKRD49	P1P2	0.123595	-2.39356	1	1
GMNN	P1P2	0.123595	-2.39808	1	1
TNFAIP8L1	P1P2	0.12413	-1.51144	4	4
CINP	P1P2	0.124354	-2.56163	2	2
pseudo_1791	na	0.12436	0.091406	5	5
pseudo_840	na	0.12436	0.516968	5	5
IL2RB	P1P2	0.1247	-2.4721	4	4
PRMT5	P1	0.124732	-2.31144	1	1
pseudo_804	na	0.124869	0.22635	5	5
DMAP1	P1P2	0.125113	-2.28082	1	1
PTGES3L	ENST00000409446.3,ENST00000453594.1	0.125296	0.542576	5	5
TNFRSF1B	P2	0.125296	0.501016	5	5
pseudo_1950	na	0.125381	-2.04695	5	5
pseudo_564	na	0.125381	0.0903907	5	5
RAD51	P1P2	0.125495	-2.17158	1	1
MAPK13	P1	0.125637	-0.974174	5	5
ATPIF1	P1P2	0.126151	-0.174639	5	5
pseudo_1902	na	0.126753	-3.70588	5	5
pseudo_735	na	0.126753	-0.573409	5	5
pseudo_81	na	0.126753	0.211644	5	5
pseudo_792	na	0.126998	0.345339	4	4
CNOT1	P1P2	0.127032	-2.05537	1	1
pseudo_1181	na	0.127097	-1.33454	5	5
CEP104	P1P2	0.127419	0.810982	1	1
pseudo_1426	na	0.127443	0.615274	5	5
pseudo_1723	na	0.127443	-1.55884	5	5
pseudo_398	na	0.127789	-1.48261	5	5
MCM6	P1P2	0.127806	-2.0237	1	1
PTK2B	P1P2	0.127876	-3.48841	5	5
TOM1L1	P1P2	0.127876	-4.06814	5	5
pseudo_799	na	0.127962	-0.649659	5	5
CHCHD6	P1P2	0.128571	-0.741445	5	5
SETDB2	P1P2	0.128919	-3.69756	5	5
pseudo_449	na	0.129181	-1.24393	5	5
pseudo_1232	na	0.129356	0.505401	5	5
pseudo_999	na	0.129531	-0.963896	5	5
pseudo_870	na	0.129882	0.741731	5	5
pseudo_1835	na	0.130057	0.506642	5	5
POLR2G	P1P2	0.13015	-1.84864	1	1
USP43	P1P2	0.130673	-0.396568	5	5
pseudo_494	na	0.131292	0.415923	5	5
SETD8	P2	0.13138	0.527603	5	5
pseudo_994	na	0.132179	0.690168	5	5
pseudo_961	na	0.132357	-3.25556	5	5
HIPK1	P1P2	0.132624	-1.73274	5	5
TNFSF8	P1P2	0.132624	-1.70938	5	5
pseudo_1302	na	0.132713	0.328119	5	5
pseudo_460	na	0.133071	-1.37015	5	5
LAMTOR3	P1P2	0.133498	-1.80928	3	3
H3F3A	P1P2	0.133518	0.43955	5	5
pseudo_643	na	0.133608	0.668616	5	5
SYAP1	P1P2	0.133877	-3.70579	5	5
IL20	P1P2	0.134417	0.498358	5	5
pseudo_1311	na	0.134507	-1.42243	5	5
pseudo_340	na	0.135049	0.335777	5	5
pseudo_1915	na	0.13523	0.616922	5	5
XRCC6BP1	P1P2	0.135865	-3.28716	5	5
C1QTNF2	P1P2	0.136047	-1.04672	5	5
pseudo_282	na	0.136867	-0.577822	5	5
pseudo_1787	na	0.13705	0.453349	5	5
ELAC2	P1P2	0.137477	-3.1415	2	2
INIP	P1P2	0.137875	-0.971734	5	5
PHF12	P1P2	0.138427	-0.36501	5	5
EXOSC10	P1P2	0.13843	-1.36741	3	3
pseudo_604	na	0.13852	-2.15499	5	5
pseudo_366	na	0.138704	0.250406	5	5
STK17B	P1P2	0.138796	-3.34251	5	5
pseudo_1743	na	0.138889	0.567763	5	5
pseudo_530	na	0.138889	0.565894	5	5
MND1	P1P2	0.138981	-5.27291	5	5
pseudo_679	na	0.139074	-1.7024	5	5
SETD3	P1P2	0.139537	-2.84673	5	5
pseudo_263	na	0.13963	-1.9162	5	5
pseudo_1750	na	0.139815	0.582127	5	5
ALKBH1	P1P2	0.139908	-1.81911	5	5
CTGF	P1P2	0.140094	-1.81916	5	5
pseudo_338	na	0.140187	0.394437	5	5
DAB2IP	P1P2	0.141214	-2.48406	5	5
pseudo_955	na	0.141495	0.381019	5	5
TAZ	P1P2	0.141585	-1.92121	2	2
EGFL7	P2	0.141589	-0.452876	5	5
SFN	P1P2	0.141589	0.183217	5	5
PPP4R2	P1P2	0.141964	0.211631	5	5
OTOP1	P1P2	0.142153	-0.929379	5	5
pseudo_1143	na	0.142435	0.315719	5	5
pseudo_1193	na	0.14338	0.450912	5	5
pseudo_408	na	0.14338	-0.801679	5	5
pseudo_1175	na	0.143569	0.553702	5	5
MSX1	P1P2	0.143664	-1.16697	5	5
SMUG1	P1P2	0.143664	0.607304	5	5
pseudo_1375	na	0.143759	-1.75357	5	5
OBFC1	P1P2	0.143804	-2.31015	4	4
SNRPA1	P1P2	0.144067	-1.50923	1	1
TAF1D	P1	0.144493	0.737007	1	1
EPHB4	P1P2	0.144806	-2.93643	5	5
MAPK1	P1P2	0.145296	-2.06624	4	4
pseudo_1991	na	0.145475	-0.750623	5	5
pseudo_1163	na	0.145858	0.459076	5	5
DUSP11	P1P2	0.146146	-4.36754	5	5
IL8	P2	0.146154	-1.36091	4	4
pseudo_1631	na	0.146242	0.750627	5	5
USP39	P2	0.146531	-2.24781	5	5
UBA52	P2	0.146724	-2.05753	5	5
NDUFA13	P1P2	0.148231	0.449906	2	2
ENDOG	P1P2	0.148272	-2.11516	5	5
SUV39H1	P1P2	0.148316	-1.78872	4	4
PTPRK	P2	0.148467	-0.82319	5	5
USP28	P1P2	0.148467	1.03059	5	5
POP4	P1P2	0.148533	-1.22019	4	4
pseudo_1483	na	0.149344	-1.35735	5	5
pseudo_819	na	0.149735	0.362466	5	5
SMARCAD1	P1P2	0.149833	-1.98631	5	5
pseudo_678	na	0.149931	0.442031	5	5
NUPR1L	P1P2	0.150063	-2.04804	4	4
RNASEL	P1P2	0.150225	-1.43139	5	5
PSMC6	P1P2	0.150558	-1.40828	1	1
pseudo_1054	na	0.150717	0.409405	5	5
pseudo_927	na	0.151308	-1.16973	5	5
APITD1	P1P2	0.151604	-1.16903	5	5
APITD1-CORT	P1P2	0.151604	-1.16903	5	5
DNTT	P1P2	0.152198	-2.14428	5	5
pseudo_87	na	0.152496	0.156178	5	5
AARSD1	P2	0.152712	-1.27948	4	4
pseudo_1924	na	0.152893	0.40866	5	5
pseudo_666	na	0.152893	0.114083	5	5
TNFRSF12A	P1P2	0.153192	-0.901426	5	5
ITPR1	P1P2	0.153391	-0.647011	5	5
pseudo_1716	na	0.153491	0.216225	5	5
TSN	P1P2	0.15405	0.184356	4	4
pseudo_160	na	0.15409	-1.06175	5	5
pseudo_372	na	0.154291	0.504104	5	5
pseudo_1415	na	0.154491	-0.587178	5	5
LEF1	P2	0.154722	-2.04609	4	4
ZNF260	P1P2	0.154722	-2.64053	4	4
ZNF217	P2	0.154792	-2.98516	5	5
KIN	P1P2	0.155397	-2.18209	4	4
NUPR1	P1P2	0.155397	0.183096	4	4
CASP3	P1P2	0.156202	-1.70755	5	5
PSEN1	P1P2	0.156202	-1.80396	5	5
pseudo_521	na	0.156709	-1.18054	5	5
pseudo_782	na	0.156709	0.446299	5	5
pseudo_603	na	0.156911	0.40248	5	5
KIDINS220	P1P2	0.157419	0.268546	5	5
RNASE12	P1P2	0.15789	-0.638048	4	4
INO80	P1P2	0.15803	-2.0838	5	5
NYAP1	P1P2	0.158803	-1.54116	4	4
pseudo_1796	na	0.15895	-1.80583	5	5
XAB2	P1P2	0.158967	1.52697	2	2
pseudo_1468	na	0.159155	-1.1123	5	5
pseudo_1784	na	0.159566	-2.87955	5	5
pseudo_224	na	0.159771	-0.658525	5	5
UPF1	P1P2	0.159942	-1.83143	2	2
pseudo_605	na	0.159977	-1.81965	5	5
ENDOD1	P1P2	0.160286	-2.0072	5	5
PTPRN	P1P2	0.160286	-3.29322	5	5
PARN	P1P2	0.160874	-1.4115	4	4
KREMEN1	P1P2	0.160898	0.782082	3	3
TERF2IP	P1P2	0.160906	-1.55392	5	5
pseudo_1667	na	0.161009	0.376523	5	5
pseudo_886	na	0.161423	-1.55526	5	5
TERF1	P1P2	0.161527	0.277037	5	5
pseudo_1280	na	0.161838	0.120025	5	5
pseudo_1581	na	0.162046	0.433243	5	5
pseudo_1793	na	0.162046	0.438633	5	5
pseudo_1804	na	0.162046	0.687545	5	5
pseudo_725	na	0.162046	0.312719	5	5
TDRD10	P1P2	0.162266	0.618615	4	4
GTF2H2	ENST00000274400.5,ENST00000330280.7	0.162567	-1.28736	5	5
pseudo_1755	na	0.162879	-0.901895	5	5
RANBP1	P1P2	0.162965	0.822821	4	4
DDIT4	P1P2	0.162984	0.410989	5	5
pseudo_798	na	0.163088	0.11781	5	5
pseudo_1269	na	0.163297	-1.21374	5	5
TGFB1I1	P1P2	0.163611	-3.64269	5	5
pseudo_690	na	0.163925	-1.76354	5	5
ENPP3	P1	0.16445	-1.89296	5	5
H1FNT	P1P2	0.16445	-2.82686	5	5
HMOX1	P1	0.16445	0.662064	5	5
pseudo_1283	na	0.164766	-1.21822	5	5
pseudo_1353	na	0.164977	0.117209	5	5
pseudo_541	na	0.165187	-1.34924	5	5
EDIL3	P1P2	0.165715	-2.01386	5	5
pseudo_1186	na	0.165821	-1.77244	5	5
pseudo_1196	na	0.165821	-1.83845	5	5
GMNC	P1P2	0.166139	-2.08629	5	5
KRBA2	P1P2	0.166139	-1.31013	5	5
pseudo_1072	na	0.166245	0.516778	5	5
pseudo_164	na	0.166245	-0.686285	5	5
LIG1	P1P2	0.166259	-2.96487	4	4
PTPRF	P1P2	0.166259	0.530698	4	4
pseudo_381	na	0.166881	-0.856126	5	5
CDT1	P1P2	0.16723	-1.67588	2	2
ACTC1	P1P2	0.167413	-1.84629	5	5
IL3RA	P1P2	0.168053	0.532658	5	5
PPIL4	P1P2	0.168232	-0.507861	3	3
RNASEK	P1P2	0.168785	-2.56345	3	3
pseudo_1390	na	0.168803	0.348495	5	5
pseudo_928	na	0.168803	0.649048	5	5
TRIP12	P1P2	0.169339	-0.0384827	5	5
pseudo_191	na	0.169362	-0.823623	4	4
pseudo_325	na	0.169447	0.826802	5	5
pseudo_705	na	0.169662	-0.750661	5	5
FOXM1	P1P2	0.169769	-1.85862	5	5
pseudo_1911	na	0.169877	-0.95035	5	5
BTG2	P1P2	0.1702	-0.754935	5	5
INTS7	P1P2	0.170325	0.495021	4	4
CTLA4	P1P2	0.170416	-1.43934	5	5
pseudo_1170	na	0.17074	-1.64149	5	5
MRPS30	P1P2	0.171011	-3.50483	3	3
pseudo_1897	na	0.171535	0.466385	4	4
TSPAN2	P1P2	0.171535	-1.11041	4	4
pseudo_621	na	0.171824	0.265012	5	5
MEGF6	ENST00000356575.4	0.171933	-1.32295	5	5
pseudo_1605	na	0.172041	-0.751797	5	5
pseudo_974	na	0.172041	-0.936152	5	5
ZNF233	P1P2	0.17215	-0.578805	5	5
DKC1	P1P2	0.172342	0.65967	1	1
ALKBH7	P1P2	0.172368	-3.20447	5	5
pseudo_1169	na	0.172695	-1.45264	5	5
pseudo_1705	na	0.172695	-1.27467	5	5
ARID3B	P1P2	0.174776	-2.52067	5	5
pseudo_746	na	0.175327	0.553134	5	5
BANF2	P1P2	0.175658	-2.39607	5	5
pseudo_1195	na	0.175989	-1.64931	5	5
CCDC155	P1P2	0.1761	-1.81868	5	5
UCN	P1P2	0.1761	0.481797	5	5
pseudo_1528	na	0.176654	0.362878	5	5
PSMD13	P1P2	0.176936	-3.68163	4	4
pseudo_1429	na	0.177098	-1.38606	5	5
TP53I13	P1P2	0.177185	-1.71438	4	4
pseudo_1033	na	0.17732	0.476361	5	5
TYSND1	P1P2	0.1781	0.558373	5	5
SETD1A	P1P2	0.178431	-2.35643	4	4
pseudo_1291	na	0.178435	0.418836	5	5
pseudo_52	na	0.178658	0.606611	5	5
BCCIP	P1P2	0.179334	-2.24307	2	2
MIF	P1P2	0.179442	-1.32321	5	5
OLIG1	P1P2	0.179442	-2.023	5	5
pseudo_265	na	0.180004	-0.71265	5	5
pseudo_1770	na	0.18068	0.082232	5	5
PTGES3	P1P2	0.18069	-0.928125	4	4
INSM1	P1P2	0.180793	-1.826	5	5
pseudo_1467	na	0.180905	-0.129494	5	5
pseudo_1657	na	0.180905	0.575979	5	5
TAF1C	P1P2	0.181282	-1.08164	1	1
ANGEL1	P1P2	0.181697	1.15873	5	5
CCDC64B	P1P2	0.181697	0.75599	5	5
INS-IGF2	P1	0.181697	-1.5728	5	5
MDM2	P1P2	0.181697	-3.77093	5	5
pseudo_1874	na	0.18181	0.520538	5	5
MCMDC2	P1P2	0.181923	-1.73057	5	5
pseudo_112	na	0.182037	-0.752123	5	5
HMGA1	P1P2	0.182377	-1.35885	5	5
TDRD5	P1P2	0.182605	-2.62461	5	5
G3BP1	P1P2	0.182717	-2.77621	4	4
pseudo_1593	na	0.182946	-2.0606	5	5
pseudo_1880	na	0.183401	0.536226	5	5
SFRP2	P1P2	0.184201	0.12008	5	5
BRCC3	P1P2	0.18443	-2.12538	5	5
RAD54B	P1P2	0.184888	-2.48852	5	5
ENDOV	P1P2	0.185118	-2.79269	5	5
pseudo_326	na	0.185233	-2.90383	5	5
pseudo_980	na	0.185233	-0.787736	5	5
CD40	P1P2	0.185348	-2.79007	5	5
pseudo_625	na	0.185693	-0.854027	5	5
pseudo_1729	na	0.185923	0.653448	5	5
IL36B	P1P2	0.186962	-1.86352	5	5
ZNF285	ENST00000330997.4,ENST00000544719.2	0.187193	0.192051	5	5
SIRT6	P1P2	0.187657	1.15058	5	5
DNMT3B	P1	0.187856	-1.60228	4	4
BAG6	P1P2	0.188116	-1.18987	4	4
GTSE1	P1P2	0.188121	-2.09697	5	5
pseudo_1625	na	0.188237	-0.560516	5	5
pseudo_786	na	0.188237	-1.25632	5	5
IGHMBP2	P1P2	0.188354	-2.54192	5	5
pseudo_414	na	0.188703	0.422698	5	5
pseudo_1079	na	0.189403	0.25221	5	5
pseudo_269	na	0.189636	-0.569116	5	5
pseudo_54	na	0.189636	0.396546	5	5
CCDC70	P1P2	0.189987	0.567095	5	5
pseudo_133	na	0.190338	-1.98679	5	5
pseudo_40	na	0.190338	-1.12364	5	5
GIGYF2	P1P2	0.190456	-0.201115	5	5
pseudo_1587	na	0.190808	-1.06902	5	5
pseudo_1843	na	0.190808	0.871715	5	5
pseudo_900	na	0.191043	-1.56075	5	5
TTC5	P1P2	0.19116	0.411297	5	5
IL27RA	P1P2	0.191867	-2.6366	5	5
REXO4	P1P2	0.191867	-2.66646	5	5
TNFRSF10C	P2	0.191867	-1.36044	5	5
TDRD1	P1P2	0.192339	0.144498	5	5
EGFL6	P1P2	0.193285	-1.59982	5	5
APC	P1	0.193522	-1.21531	5	5
pseudo_1550	na	0.193879	-2.4229	5	5
MTRR	P1P2	0.193897	-0.52863	4	4
MICALL2	P1P2	0.194235	-3.25992	5	5
pseudo_243	na	0.194354	-1.67776	5	5
XPC	P1	0.194429	-1.416	4	4
MUC16	ENST00000397910.4	0.194473	-3.58565	5	5
pseudo_1009	na	0.194696	0.309047	4	4
RNASE10	ENST00000328444.5	0.194711	0.469401	5	5
pseudo_1778	na	0.195069	-1.04939	5	5
pseudo_904	na	0.195308	-2.15676	5	5
pseudo_811	na	0.195547	-1.81107	5	5
PTCHD2	P1P2	0.195667	-5.00446	5	5
ZNF385A	P2	0.195667	-2.46359	5	5
pseudo_382	na	0.195786	0.745867	5	5
HCRTR2	P1P2	0.196625	-2.84487	5	5
BCL2L11	P2	0.196865	-0.882766	5	5
RANGAP1	P1P2	0.197478	0.59753	1	1
ZRANB1	ENST00000359653.4	0.197587	-1.35047	5	5
pseudo_1064	na	0.198432	-1.58894	5	5
pseudo_72	na	0.198432	0.309134	5	5
TAF9	P1P2	0.198453	-0.908494	4	4
ZNF223	P1P2	0.198553	-2.40709	5	5
ITPRIPL1	P1P2	0.198794	-3.32341	5	5
PTPRA	P1P2	0.198794	-2.04288	5	5
[truncated: 2,844 more rows]

## Sheet: HR vs SSTR Screen Comparison
	ssDonor					dsDonor
[truncated: 2,076 more rows]
