# Supplementary material for: Timed inhibition of CDC7 increases CRISPR-Cas9 mediated templated repair
Source: Nat Commun. 2020 Apr 30;11:2109. doi: 10.1038/s41467-020-15845-1 (PMC7193628; doi:10.1038/s41467-020-15845-1)
Supplement: Supplementary file 2 — Supplementary Dataset 2 [file 41467_2020_15845_MOESM2_ESM.xlsx]

## Sheet: K562
Sample	TotalReads	AlignedReads	PercentAligned	Unmodified	%Unmodified	CutsiteSubs	Non-cutsiteSubs	%CutsiteSubs	NHEJ	%NHEJ	MainSite	Main%	EditSite2	Edit%	All_HDR_Pos_Edited	All_Edit%
JVNGS066_001_Chr5GeneDesert1_no_drug_1_K562	30976	20539	66.306	11350	55.261	164	5034	0.798	6864	33.419	2174	10.585	2163	10.531	2147	10.453
JVNGS066_002_Chr5GeneDesert1_no_drug_2_K562	29098	15379	52.852	7178	46.674	144	3963	0.936	6433	41.83	1642	10.677	1624	10.56	1613	10.488
JVNGS066_003_Chr5GeneDesert1_no_drug_3_K562	33020	19729	59.749	6545	33.175	234	4848	1.186	10500	53.221	2454	12.439	2463	12.484	2427	12.302
JVNGS066_007_Chr5GeneDesert1_XL413_10mM_1_K562	28055	19530	69.613	5241	26.836	228	4919	1.167	9471	48.495	4626	23.687	4611	23.61	4591	23.507
JVNGS066_008_Chr5GeneDesert1_XL413_10mM_2_K562	28852	17977	62.308	4341	24.148	202	4554	1.124	8849	49.224	4611	25.649	4599	25.583	4574	25.444
JVNGS066_009_Chr5GeneDesert1_XL413_10mM_3_K562	23716	13580	57.261	3178	23.402	179	3831	1.318	6864	50.545	3381	24.897	3380	24.89	3353	24.691
JVNGS066_013_Chr5GeneDesert2_no_drug_1_K562	10715	10635	99.253	9417	88.547	37	7745	0.348	1074	10.099	100	0.94	99	0.931	92	0.865
JVNGS066_014_Chr5GeneDesert2_no_drug_2_K562	11972	11861	99.073	10298	86.822	39	8349	0.329	1365	11.508	151	1.273	149	1.256	140	1.18
JVNGS066_015_Chr5GeneDesert2_no_drug_3_K562	11809	11723	99.272	9754	83.204	56	8377	0.478	1748	14.911	163	1.39	159	1.356	157	1.339
JVNGS066_019_Chr5GeneDesert2_XL413_10mM_1_K562	13181	13105	99.423	9385	71.614	66	9698	0.504	3131	23.892	520	3.968	518	3.953	511	3.899
JVNGS066_020_Chr5GeneDesert2_XL413_10mM_2_K562	12712	12625	99.316	9002	71.303	85	9846	0.673	3029	23.992	510	4.04	497	3.937	489	3.873
JVNGS066_021_Chr5GeneDesert2_XL413_10mM_3_K562	13615	13525	99.339	9672	71.512	93	9865	0.688	3247	24.007	515	3.808	503	3.719	499	3.689
JVNGS066_037_CD551_1_no_drug_1_K562	12471	11845	94.98	6147	51.895	56	5513	0.473	4317	36.446	1335	11.271	1330	11.228	1324	11.178
JVNGS066_038_CD551_1_no_drug_2_K562	20905	20282	97.02	11430	56.355	130	9334	0.641	6547	32.28	2210	10.896	2214	10.916	2194	10.817
JVNGS066_039_CD551_1_no_drug_3_K562	19258	18471	95.913	1195	6.47	130	8071	0.704	13886	75.177	3280	17.758	3275	17.73	3243	17.557
JVNGS066_043_CD551_1_10mM_1_K562	11736	11477	97.793	105	0.915	104	5590	0.906	7519	65.514	3806	33.162	3797	33.084	3785	32.979
JVNGS066_044_CD551_1_10mM_2_K562	21355	20839	97.584	188	0.902	173	8679	0.83	13537	64.96	6989	33.538	6984	33.514	6943	33.317
JVNGS066_045_CD551_1_10mM_3_K562	21042	20500	97.424	191	0.932	211	8259	1.029	13328	65.015	6864	33.483	6854	33.434	6819	33.263
JVNGS066_049_CD552_2_no_drug_1_K562	42684	41833	98.006	29408	70.299	165	3635	0.394	7747	18.519	4557	10.893	4557	10.893
JVNGS066_050_CD552_2_no_drug_2_K562	36554	35873	98.137	434	1.21	301	4490	0.839	23376	65.163	11912	33.206	11912	33.206
JVNGS066_051_CD552_2_no_drug_3_K562	39174	38562	98.438	20404	52.912	181	3880	0.469	10888	28.235	7150	18.542	7150	18.542
JVNGS066_055_CD552_2_10mM_1_K562	32594	32031	98.273	299	0.933	232	3637	0.724	17118	53.442	14508	45.294	14508	45.294
JVNGS066_056_CD552_2_10mM_2_K562	36658	36167	98.661	321	0.888	229	3906	0.633	19068	52.722	16677	46.111	16677	46.111
JVNGS066_057_CD552_2_10mM_3_K562	31942	31413	98.344	308	0.98	217	3962	0.691	17098	54.43	13903	44.259	13903	44.259
JVNGS066_061_CD592_2_no_drug_1_K562	21178	13225	62.447	10243	77.452	127	3279	0.96	1424	10.767	1437	10.866	1451	10.972	1431	10.82
JVNGS066_062_CD592_2_no_drug_2_K562	20292	13282	65.454	1556	11.715	162	3519	1.22	6083	45.799	5541	41.718	5567	41.914	5503	41.432
JVNGS066_063_CD592_2_no_drug_3_K562	24844	15498	62.381	677	4.368	234	4286	1.51	7742	49.955	6947	44.825	6994	45.128	6916	44.625
JVNGS066_067_CD592_2_10mM_1_K562	26850	17768	66.175	75	0.422	273	4883	1.536	7114	40.038	10405	58.56	10456	58.847	10343	58.211
JVNGS066_068_CD592_2_10mM_2_K562	25887	17059	65.898	86	0.504	245	5748	1.436	6964	40.823	9850	57.741	9915	58.122	9795	57.418
JVNGS066_069_CD592_2_10mM_3_K562	31420	19245	61.251	78	0.405	275	5097	1.429	7666	39.834	11335	58.898	11377	59.117	11257	58.493
JVNGS066_073_Chr5GeneDesert1_UNEDITED_K562	25483	15811	62.045	15723	99.443	57	3330	0.361	13	0.082	10	0.063	10	0.063	1	0.006
JVNGS066_074_Chr5GeneDesert2_UNEDITED_K562	11963	11881	99.315	11846	99.705	26	8428	0.219	3	0.025	2	0.017	4	0.034	0	0
JVNGS066_076_CD551_1_UNEDITED_K562	17530	17128	97.707	17059	99.597	53	8439	0.309	2	0.012	7	0.041	7	0.041	0	0
JVNGS066_077_CD552_2_UNEDITED_K562	35391	34930	98.697	34806	99.645	104	2810	0.298	9	0.026	11	0.031	11	0.031
JVNGS066_078_CD592_2_UNEDITED_K562	24160	16328	67.583	16192	99.167	119	3395	0.729	6	0.037	9	0.055	3	0.018	0	0
Sample	Sample trail	total reads	Fwd FLAG reads	Rev FLAG reads	All FLAG reads	%HDR
JVNGS045_154_K562_TOM20	JVNGS045_154_K562_TOM20/summary_of_editing_frequency.txt	20532	0	0	0	0
JVNGS045_155_K562_TOM20_Flag_1	JVNGS045_155_K562_TOM20_Flag_1/summary_of_editing_frequency.txt	24054	203	182	385	0.0160057
JVNGS045_156_K562_TOM20_Flag_2	JVNGS045_156_K562_TOM20_Flag_2/summary_of_editing_frequency.txt	20328	152	134	286	0.0140693
JVNGS045_157_K562_TOM20_Flag_3	JVNGS045_157_K562_TOM20_Flag_3/summary_of_editing_frequency.txt	25525	175	195	370	0.0144956
JVNGS045_158_K562_TOM20_Flag_XL413_1	JVNGS045_158_K562_TOM20_Flag_XL413_1/summary_of_editing_frequency.txt	24294	400	386	786	0.0323537
JVNGS045_159_K562_TOM20_Flag_XL413_2	JVNGS045_159_K562_TOM20_Flag_XL413_2/summary_of_editing_frequency.txt	24368	403	382	785	0.0322144
JVNGS045_160_K562_TOM20_Flag_XL413_3	JVNGS045_160_K562_TOM20_Flag_XL413_3/summary_of_editing_frequency.txt	28467	484	479	963	0.0338286

## Sheet: iPSCs
Sample	TotalReads	AlignedReads	PercentAligned	Unmodified	%Unmodified	CutsiteSubs	Non-cutsiteSubs	%CutsiteSubs	NHEJ	%NHEJ	MainSite	Main%	EditSite2	Edit%	All_HDR_Pos_Edited	All_Edit%
JVNGS066_079_Chr5GeneDesert1_no_drug_1_iPSC	32519	23143	71.168	9736	42.069	135	17876	0.583	11757	50.802	1507	6.512	1515	6.546	1503	6.494
JVNGS066_080_Chr5GeneDesert1_no_drug_2_iPSC	33680	25453	75.573	10776	42.337	187	20095	0.735	12902	50.69	1570	6.168	1567	6.156	1543	6.062
JVNGS066_081_Chr5GeneDesert1_no_drug_3_iPSC	38784	30556	78.785	12177	39.851	347	24297	1.136	16102	52.697	1972	6.454	1941	6.352	1923	6.293
JVNGS066_085_Chr5GeneDesert1_XL413_10mM_1_iPSC	29348	22307	76.009	9207	41.274	145	17468	0.65	11828	53.024	1134	5.084	1125	5.043	1123	5.034
JVNGS066_086_Chr5GeneDesert1_XL413_10mM_2_iPSC	30702	22603	73.621	9202	40.711	298	18527	1.318	11666	51.613	1471	6.508	1474	6.521	1450	6.415
JVNGS066_087_Chr5GeneDesert1_XL413_10mM_3_iPSC	24453	18541	75.823	7691	41.481	156	15112	0.841	9539	51.448	1143	6.165	1155	6.229	1140	6.149
JVNGS066_115_CD551_1_no_drug_1_iPSC	14975	14577	97.342	1201	8.239	109	3566	0.748	9920	68.052	3342	22.927	3364	23.077	3316	22.748
JVNGS066_116_CD551_1_no_drug_2_iPSC	21194	20833	98.297	1562	7.498	208	5278	0.998	14120	67.777	5018	24.087	4969	23.852	4965	23.832
JVNGS066_117_CD551_1_no_drug_3_iPSC	23528	23092	98.147	1619	7.011	213	5750	0.922	15962	69.124	5344	23.142	5373	23.268	5338	23.116
JVNGS066_121_CD551_1_10mM_1_iPSC	11160	10977	98.36	747	6.805	77	3540	0.701	7284	66.357	2870	26.146	2872	26.164	2853	25.991
JVNGS066_122_CD551_1_10mM_2_iPSC	21731	21373	98.353	1916	8.965	173	5940	0.809	13793	64.535	5581	26.112	5560	26.014	5552	25.977
JVNGS066_123_CD551_1_10mM_3_iPSC	21865	21509	98.372	2082	9.68	204	5620	0.948	13442	62.495	5841	27.156	5837	27.137	5816	27.04
JVNGS066_127_CD552_2_no_drug_1_iPSC	49542	48785	98.472	1380	2.829	283	4934	0.58	28372	58.157	18996	38.938	18996	38.938
JVNGS066_128_CD552_2_no_drug_2_iPSC	40571	40026	98.657	1617	4.04	136	4307	0.34	24056	60.101	14269	35.649	14269	35.649
JVNGS066_129_CD552_2_no_drug_3_iPSC	47265	46490	98.36	1800	3.872	258	5808	0.555	25169	54.139	19308	41.532	19308	41.532
JVNGS066_133_CD552_2_10mM_1_iPSC	32634	32234	98.774	2219	6.884	362	3354	1.123	17374	53.9	12310	38.189	12310	38.189
JVNGS066_134_CD552_2_10mM_2_iPSC	36791	36279	98.608	1293	3.564	133	3620	0.367	19834	54.671	15133	41.713	15133	41.713
JVNGS066_135_CD552_2_10mM_3_iPSC	33080	32633	98.649	1330	4.076	180	3258	0.552	17037	52.208	14257	43.689	14257	43.689
JVNGS066_139_CD592_2_no_drug_1_iPSC	30611	21101	68.933	3332	15.791	166	6017	0.787	12784	60.585	4882	23.136	4818	22.833	4812	22.805
JVNGS066_140_CD592_2_no_drug_2_iPSC	30480	21691	71.165	3698	17.049	256	5299	1.18	11925	54.977	5929	27.334	5927	27.325	5905	27.223
JVNGS066_141_CD592_2_no_drug_3_iPSC	30031	21021	69.998	3889	18.501	160	5206	0.761	11975	56.967	5050	24.024	5049	24.019	5026	23.909
JVNGS066_145_CD592_2_10mM_1_iPSC	22345	15583	69.738	2549	16.358	121	4357	0.776	8612	55.265	4319	27.716	4379	28.101	4308	27.646
JVNGS066_146_CD592_2_10mM_2_iPSC	18427	13129	71.249	2664	20.291	165	4494	1.257	6411	48.831	3946	30.056	3965	30.2	3924	29.888
JVNGS066_147_CD592_2_10mM_3_iPSC	24907	17239	69.213	4452	25.825	212	4369	1.23	7660	44.434	5069	29.404	5077	29.451	5066	29.387
JVNGS066_151_Chr5GeneDesert1_UNEDITED_iPSC	25383	20553	80.972	20478	99.635	52	14408	0.253	4	0.019	13	0.063	10	0.049	3	0.015
JVNGS066_152_Chr5GeneDesert2_UNEDITED_iPSC	11020	10956	99.419	10920	99.671	28	7854	0.256	1	0.009	5	0.046	2	0.018	0	0
JVNGS066_154_CD551_1_UNEDITED_iPSC	13685	13519	98.787	13451	99.497	56	3264	0.414	0	0	7	0.052	5	0.037	0	0
JVNGS066_155_CD552_2_UNEDITED_iPSC	18687	18557	99.304	18482	99.596	53	1482	0.286	4	0.022	18	0.097	18	0.097
JVNGS066_156_CD592_2_UNEDITED_iPSC	13683	10866	79.412	10765	99.07	93	2381	0.856	2	0.018	5	0.046	2	0.018	0	0

## Sheet: U251
Sample	TotalReads	AlignedReads	PercentAligned	Unmodified	%Unmodified	CutsiteSubs	Non-cutsiteSubs	%CutsiteSubs	NHEJ	%NHEJ	MainSite	Main%	EditSite2	Edit%	All_HDR_Pos_Edited	All_Edit%
BCNGS001_113_U251_Genedesert1_unedited	31392	21304	67.864	21263	99.808	33	19607	0.155	2	0.009	4	0.019	2	0.009	0	0
BCNGS001_114_U251_Genedesert2_unedited	8121	7977	98.227	7968	99.887	9839	0.1	0	0	0	0	1	0.013	0	0
BCNGS001_116_U251_CD551_unedited	31662	28896	91.264	28805	99.685	72	3123	0.249	5	0.017	9	0.031	5	0.017	0	0
BCNGS001_117_U251_CD552_unedited	22734	22600	99.411	22557	99.81	37	2301	0.164	3	0.013	3	0.013	3	0.013
BCNGS001_118_U251_CD592_unedited	21920	17602	80.301	17524	99.557	63	2817	0.358	10	0.057	3	0.017	3	0.017	0	0
BCNGS001_119_U251_Genedesert1_nodrug_1	10933	7841	71.719	4485	57.199	42	7736	0.536	3298	42.061	20	0.255	14	0.179	12	0.153
BCNGS001_120_U251_Genedesert1_nodrug_2	250010	206512	82.601	124478	60.276	1510	197919	0.731	79468	38.481	1034	0.501	1056	0.511	1010	0.489
BCNGS001_121_U251_Genedesert1_nodrug_3	22199	15647	70.485	9248	59.104	94	15095	0.601	6209	39.682	96	0.614	93	0.594	91	0.582
BCNGS001_125_U251_Genedesert1_XL413_10uM_1	26587	19247	72.393	11711	60.846	206	19267	1.07	7293	37.892	43	0.223	29	0.151	20	0.104
BCNGS001_126_U251_Genedesert1_XL413_10uM_2	24100	14898	61.817	8762	58.813	188	14532	1.262	5864	39.361	93	0.624	85	0.571	79	0.53
BCNGS001_127_U251_Genedesert1_XL413_10uM_3	26157	16628	63.57	9636	57.95	99	16049	0.595	6832	41.087	59	0.355	64	0.385	59	0.355
BCNGS001_131_U251_Genedesert2_nodrug_1	19491	19210	98.558	14499	75.476	178	23984	0.927	4491	23.378	41	0.213	44	0.229	39	0.203
BCNGS001_132_U251_Genedesert2_nodrug_2	8045	7914	98.372	6024	76.118	54	9891	0.682	1816	22.947	18	0.227	20	0.253	16	0.202
BCNGS001_133_U251_Genedesert2_nodrug_3	10198	9927	97.343	7459	75.139	76	12625	0.766	2364	23.814	26	0.262	27	0.272	25	0.252
BCNGS001_137_U251_Genedesert2_XL413_10uM_1	25705	25150	97.841	18616	74.02	258	31428	1.026	6251	24.855	22	0.087	28	0.111	16	0.064
BCNGS001_138_U251_Genedesert2_XL413_10uM_2	50561	49444	97.791	36961	74.753	448	61207	0.906	11988	24.246	45	0.091	49	0.099	31	0.063
BCNGS001_139_U251_Genedesert2_XL413_10uM_3	13705	13368	97.541	9985	74.693	126	16843	0.943	3245	24.274	13	0.097	12	0.09	0.067
BCNGS001_155_U251_CD551_nodrug_1	26925	25405	94.355	3873	15.245	234	3624	0.921	20601	81.09	701	2.759	682	2.685	681	2.681
BCNGS001_156_U251_CD551_nodrug_2	6569	6040	91.947	1090	18.046	69	875	1.142	4686	77.583	198	3.278	196	3.245	193	3.195
BCNGS001_157_U251_CD551_nodrug_3	3261	3074	94.266	526	17.111	25	419	0.813	2438	79.31	78	2.537	85	2.765	76	2.472
BCNGS001_161_U251_CD551_XL413_10uM_1	83731	78908	94.24	15465	19.599	450	11313	0.57	61083	77.41	1859	2.356	1906	2.415	1812	2.296
BCNGS001_162_U251_CD551_XL413_10uM_2	54050	49844	92.218	9676	19.413	484	7328	0.971	38487	77.215	1213	2.434	1189	2.385	1157	2.321
BCNGS001_163_U251_CD551_XL413_10uM_3	13554	12226	90.202	2643	21.618	73	2005	0.597	9192	75.184	324	2.65	316	2.585	315	2.576
BCNGS001_167_U251_CD552_nodrug_1	36885	36401	98.688	305	0.838	212	5000	0.582	29596	81.305	6329	17.387	6329	17.387
BCNGS001_168_U251_CD552_nodrug_2	83696	82679	98.785	849	1.027	851	9774	1.029	66670	80.637	14613	17.674	14613	17.674
BCNGS001_169_U251_CD552_nodrug_3	53976	53311	98.768	644	1.208	479	8198	0.899	42538	79.792	9723	18.238	9723	18.238
BCNGS001_173_U251_CD552_XL413_10uM_1	57868	57225	98.889	605	1.057	150	6940	0.262	43410	75.858	13084	22.864	13084	22.864
BCNGS001_174_U251_CD552_XL413_10uM_2	134854	132890	98.544	1431	1.077	855	15200	0.643	100097	75.323	30723	23.119	30723	23.119
BCNGS001_175_U251_CD552_XL413_10uM_3	286885	284011	98.998	3449	1.214	3085	30785	1.086	218601	76.969	60124	21.17	60124	21.17
BCNGS001_179_U251_CD592_nodrug_1	37585	23806	63.339	122	0.512	262	5464	1.101	22622	95.026	795	3.339	827	3.474	791	3.323
BCNGS001_180_U251_CD592_nodrug_2	26613	17767	66.761	77	0.433	93	3368	0.523	16926	95.267	659	3.709	643	3.619	626	3.523
BCNGS001_181_U251_CD592_nodrug_3	30816	18968	61.552	151	0.796	184	4534	0.97	17816	93.927	805	4.244	814	4.291	801	4.223
BCNGS001_185_U251_CD592_XL413_10uM_1	38059	23456	61.631	77	0.328	96	4404	0.409	22654	96.581	628	2.677	613	2.613	612	2.609
BCNGS001_186_U251_CD592_XL413_10uM_2	226094	144817	64.052	360	0.249	1847	28487	1.275	138978	95.968	3663	2.529	3667	2.532	3660	2.527
BCNGS001_187_U251_CD592_XL413_10uM_3	101960	66701	65.419	143	0.214	1107	13045	1.66	64422	96.583	1371	2.055	1388	2.081	1369	2.052

## Sheet: HEK293
Sample	TotalReads	AlignedReads	PercentAligned	Unmodified	%Unmodified	CutsiteSubs	Non-cutsiteSubs	%CutsiteSubs	NHEJ	%NHEJ	MainSite	Main%	EditSite2	Edit%	All_HDR_Pos_Edited	All_Edit%
BCNGS001_036_HEK293_Genedesert1_nodrug_2	9393	9193	97.871	5798	63.07	52	1325	0.566	3251	35.364	93	1.012	89	0.968	88	0.957
BCNGS001_037_HEK293_Genedesert1_nodrug_3	28615	27776	97.068	17416	62.702	183	4071	0.659	9807	35.307	369	1.328	364	1.31	356	1.282
BCNGS001_042_HEK293_Genedesert1_XL413_10uM_2	22800	21750	95.395	13577	62.423	122	3057	0.561	7602	34.952	448	2.06	445	2.046	437	2.009
BCNGS001_043_HEK293_Genedesert1_XL413_10uM_3	14930	14604	97.816	9437	64.619	96	2126	0.657	4839	33.135	231	1.582	225	1.541	220	1.506
BCNGS001_047_HEK293_Genedesert2_nodrug_1	11058	10984	99.331	8721	79.397	68	7140	0.619	2109	19.201	83	0.756	85	0.774	78	0.71
BCNGS001_048_HEK293_Genedesert2_nodrug_2	14764	14677	99.411	11591	78.974	55	9092	0.375	2937	20.011	89	0.606	78	0.531	73	0.497
BCNGS001_049_HEK293_Genedesert2_nodrug_3	14607	14501	99.274	11497	79.284	56	9237	0.386	2857	19.702	89	0.614	88	0.607	84	0.579
BCNGS001_053_HEK293_Genedesert2_XL413_10uM_1	19096	18989	99.44	14874	78.33	111	11871	0.585	3858	20.317	139	0.732	142	0.748	134	0.706
BCNGS001_054_HEK293_Genedesert2_XL413_10uM_2	10323	10238	99.177	7983	77.974	61	6782	0.596	2103	20.541	91	0.889	88	0.86	87	0.85
BCNGS001_055_HEK293_Genedesert2_XL413_10uM_3	19964	19787	99.113	15240	77.02	105	12752	0.531	4258	21.519	183	0.925	183	0.925	178	0.9
BCNGS001_071_HEK293_CD551_nodrug_1	13813	13337	96.554	1363	10.22	142	7527	1.065	10883	81.6	945	7.086	928	6.958	902	6.763
BCNGS001_072_HEK293_CD551_nodrug_2	24382	23456	96.202	2539	10.825	251	14989	1.07	19185	81.791	1500	6.395	1447	6.169	1423	6.067
BCNGS001_073_HEK293_CD551_nodrug_3	23516	22732	96.666	2492	10.963	251	13466	1.104	18457	81.194	1542	6.783	1507	6.629	1479	6.506
BCNGS001_077_HEK293_CD551_XL413_10uM_1	10960	10616	96.861	1462	13.772	110	6514	1.036	8118	76.469	937	8.826	934	8.798	913	8.6
BCNGS001_078_HEK293_CD551_XL413_10uM_2	66177	63183	95.476	8433	13.347	629	34866	0.996	48397	76.598	5801	9.181	5751	9.102	5648	8.939
BCNGS001_079_HEK293_CD551_XL413_10uM_3	36587	34947	95.518	4631	13.251	462	19967	1.322	26768	76.596	3120	8.928	3092	8.848	3019	8.639
BCNGS001_083_HEK293_CD552_nodrug_1	12014	11928	99.284	257	2.155	64	1239	0.537	10181	85.354	1437	12.047	1437	12.047
BCNGS001_084_HEK293_CD552_nodrug_2	15380	15266	99.259	311	2.037	90	1740	0.59	13258	86.847	1634	10.704	1634	10.704
BCNGS001_085_HEK293_CD552_nodrug_3	17840	17663	99.008	346	1.959	95	1807	0.538	15263	86.412	1981	11.216	1981	11.216
BCNGS001_089_HEK293_CD552_XL413_10uM_1	19593	19431	99.173	378	1.945	114	1833	0.587	15028	77.34	3954	20.349	3954	20.349
BCNGS001_090_HEK293_CD552_XL413_10uM_2	25394	25196	99.22	462	1.834	200	2814	0.794	19890	78.941	4702	18.662	4702	18.662
BCNGS001_091_HEK293_CD552_XL413_10uM_3	29782	29523	99.13	587	1.988	190	3174	0.644	23141	78.383	5669	19.202	5669	19.202
BCNGS001_095_HEK293_CD592_nodrug_1	14080	8695	61.754	85	0.978	85	2152	0.978	7198	82.783	1332	15.319	1340	15.411	1321	15.193
BCNGS001_096_HEK293_CD592_nodrug_2	17712	9891	55.843	90	0.91	105	2576	1.062	8342	84.339	1366	13.811	1378	13.932	1362	13.77
BCNGS001_097_HEK293_CD592_nodrug_3	16008	9236	57.696	86	0.931	82	2345	0.888	7828	84.755	1240	13.426	1248	13.512	1238	13.404
BCNGS001_101_HEK293_CD592_XL413_10uM_1	24322	14987	61.619	109	0.727	140	3069	0.934	12517	83.519	2210	14.746	2223	14.833	2179	14.539
BCNGS001_102_HEK293_CD592_XL413_10uM_2	24699	14299	57.893	137	0.958	139	3887	0.972	12043	84.223	1989	13.91	2006	14.029	1973	13.798
BCNGS001_103_HEK293_CD592_XL413_10uM_3	21352	13318	62.374	135	1.014	130	3180	0.976	11140	83.646	1913	14.364	1932	14.507	1898	14.251
BCNGS001_107_HEK293_Genedesert1_unedited	14419	14031	97.309	13987	99.686	38	1416	0.271	2	0.014	2	0.014	2	0.014	0
BCNGS001_108_HEK293_Genedesert2_unedited	15450	15235	98.608	15204	99.797	26	9740	0.171	1	0.007	3	0.02	1	0.007	0
BCNGS001_110_HEK293_CD551_unedited	19434	18835	96.918	18787	99.745	41	11470	0.218	4	0.021	2	0.011	1	0.005	0	0
BCNGS001_111_HEK293_CD552_unedited	20546	20410	99.338	20363	99.77	35	1977	0.171	7	0.034	6	0.029	6	0.029
BCNGS001_112_HEK293_CD592_unedited	17698	13450	75.997	13412	99.717	36	2133	0.268	0	0	1	0.007	1	0.007	0	0

## Sheet: T cells
Sample	TotalReads	AlignedReads	PercentAligned	Unmodified	%Unmodified	CutsiteSubs	Non-cutsiteSubs	%CutsiteSubs	NHEJ	%NHEJ	MainSite	Main %	EditSite2	Edit%	All_HDR_Pos_Edited	All_Edit%
JVNGS074_001_Donor1_Chr5GeneDesert1_unedited_1	198203	186737	94.215	185730	99.461	776	30436	0.416	62	0.033	91	0.049	112	0.06	18	0.01
JVNGS074_002_Donor1_Chr5GeneDesert1_0uM_1	192730	177302	91.995	81447	45.937	1904	42673	1.074	77850	43.908	16106	9.084	16012	9.031	15790	8.906
JVNGS074_003_Donor1_Chr5GeneDesert1_3uM_1	216116	198541	91.868	85580	43.104	2326	52676	1.172	82989	41.799	27793	13.999	27693	13.948	27393	13.797
JVNGS074_004_Donor1_Chr5GeneDesert1_10uM_1	192086	175233	91.226	73758	42.091	2283	51190	1.303	69175	39.476	30310	17.297	29940	17.086	29710	16.955
JVNGS074_005_Donor1_Chr5GeneDesert1_33uM_1	241874	218513	90.342	101813	46.594	2079	54502	0.951	72968	33.393	41816	19.137	41549	19.014	41100	18.809
JVNGS074_006_Donor1_Chr5GeneDesert2_unedited_1	117915	116738	99.002	116130	99.479	452	96926	0.387	34	0.029	65	0.056	70	0.06	0.006
JVNGS074_007_Donor1_Chr5GeneDesert2_0uM_1	107126	105826	98.786	62016	58.602	749	83357	0.708	39213	37.054	3848	3.636	3803	3.594	3750	3.544
JVNGS074_008_Donor1_Chr5GeneDesert2_3uM_1	111414	110012	98.742	65506	59.544	800	85197	0.727	38439	34.941	5270	4.79	5228	4.752	5169	4.699
JVNGS074_009_Donor1_Chr5GeneDesert2_10uM_1	93565	92518	98.881	54541	58.952	699	77135	0.756	31439	33.981	5805	6.274	5766	6.232	5658	6.116
JVNGS074_010_Donor1_Chr5GeneDesert2_33uM_1	98080	96922	98.819	59251	61.133	621	79307	0.641	30354	31.318	6566	6.775	6697	6.91	6502	6.708
JVNGS074_011_Donor1_CD551_unedited_1	146365	145003	99.069	144340	99.543	488	100280	0.337	22	0.015	98	0.068	59	0.041	3	0.002
JVNGS074_012_Donor1_CD551_0uM_1	149491	145242	97.158	15096	10.394	1316	85257	0.906	104591	72.012	24472	16.849	24345	16.762	24198	16.66
JVNGS074_013_Donor1_CD551_3uM_1	142977	139623	97.654	16050	11.495	1258	86137	0.901	91496	65.531	30989	22.195	30939	22.159	30745	22.02
JVNGS074_014_Donor1_CD551_10uM_1	150388	147224	97.896	18762	12.744	1322	79803	0.898	93890	63.774	33442	22.715	33548	22.787	33245	22.581
JVNGS074_015_Donor1_CD551_33uM_1	145800	143025	98.097	22539	15.759	1124	72871	0.786	82343	57.572	37272	26.06	37366	26.126	36972	25.85
JVNGS074_016_Donor1_CD552_unedited_1	228508	226099	98.946	225323	99.657	626	24386	0.277	34	0.015	120	0.053	120	0.053
JVNGS074_017_Donor1_CD552_0uM_1	265406	257339	96.961	7711	2.996	2463	39580	0.957	151955	59.049	95970	37.293	95970	37.293
JVNGS074_018_Donor1_CD552_3uM_1	282877	276348	97.692	8689	3.144	2661	38195	0.963	149852	54.226	116292	42.082	116292	42.082
JVNGS074_019_Donor1_CD552_10uM_1	105240	102660	97.548	3221	3.138	798	15953	0.777	53040	51.666	45869	44.68	45869	44.68
JVNGS074_020_Donor1_CD552_33uM_1	245975	240063	97.597	7393	3.08	2609	37987	1.087	122581	51.062	108306	45.116	108306	45.116
JVNGS074_021_Donor1_CD592_unedited_1	208805	165086	79.062	163930	99.3	925	45648	0.56	68	0.041	115	0.07	86	0.052	18	0.011
JVNGS074_022_Donor1_CD592_0uM_1	222955	143865	64.526	4174	2.901	2371	56048	1.648	97053	67.461	40720	28.304	41080	28.555	40381	28.069
JVNGS074_023_Donor1_CD592_3uM_1	229475	165123	71.957	4940	2.992	2377	54395	1.44	101758	61.626	56505	34.22	56820	34.411	56131	33.993
JVNGS074_024_Donor1_CD592_10uM_1	255393	177697	69.578	6102	3.434	2927	63099	1.647	103598	58.3	65759	37.006	66367	37.348	65286	36.74
JVNGS074_025_Donor1_CD592_33uM_1	187907	138202	73.548	5992	4.336	2496	52715	1.806	71278	51.575	59041	42.721	59571	43.104	58612	42.41
JVNGS074_026_Donor2_Chr5GeneDesert1_0uM_1	180738	164859	91.214	62507	37.915	1921	124649	1.165	86131	52.245	14369	8.716	14363	8.712	14172	8.596
JVNGS074_027_Donor2_Chr5GeneDesert1_3uM_1	174003	158323	90.989	62593	39.535	1671	124641	1.055	73921	46.69	20277	12.807	20101	12.696	19934	12.591
JVNGS074_028_Donor2_Chr5GeneDesert1_10uM_1	206732	185746	89.849	77981	41.983	1661	142193	0.894	77761	41.864	28367	15.272	28388	15.283	28092	15.124
JVNGS074_029_Donor2_Chr5GeneDesert1_33uM_1	199774	180178	90.191	79007	43.849	1287	143898	0.714	70229	38.978	29594	16.425	29543	16.397	29253	16.236
JVNGS074_030_Donor2_Chr5GeneDesert2_0uM_1	98445	97289	98.826	55317	56.858	563	79598	0.579	39025	40.112	2363	2.429	2346	2.411	2300	2.364
JVNGS074_031_Donor2_Chr5GeneDesert2_3uM_1	100465	99141	98.682	57036	57.53	512	76690	0.516	37936	38.265	3644	3.676	3645	3.677	3597	3.628
JVNGS074_032_Donor2_Chr5GeneDesert2_10uM_1	90112	88911	98.667	51272	57.667	472	71328	0.531	32218	36.236	4958	5.576	4867	5.474	4823	5.425
JVNGS074_033_Donor2_Chr5GeneDesert2_33uM_1	100648	99304	98.665	56819	57.217	529	80160	0.533	35591	35.84	6323	6.367	6281	6.325	6212	6.256
JVNGS074_034_Donor2_CD551_0uM_1	152074	147987	97.312	13653	9.226	1318	86838	0.891	114383	77.293	18712	12.644	18737	12.661	18486	12.492
JVNGS074_035_Donor2_CD551_3uM_1	144678	140280	96.96	13040	9.296	1381	81216	0.984	100965	71.974	25360	18.078	25194	17.96	25076	17.876
JVNGS074_036_Donor2_CD551_10uM_1	171591	167116	97.392	20829	12.464	1874	93699	1.121	112431	67.277	32474	19.432	32272	19.311	32112	19.215
JVNGS074_037_Donor2_CD551_33uM_1	110366	106394	96.401	13719	12.895	975	57964	0.916	69334	65.167	22517	21.164	22560	21.204	22386	21.041
JVNGS074_038_Donor2_CD552_0uM_1	251724	242923	96.504	2649	1.09	1981	36312	0.815	145256	59.795	93661	38.556	93661	38.556
JVNGS074_039_Donor2_CD552_3uM_1	312944	302971	96.813	3993	1.318	1983	44863	0.655	164979	54.454	132834	43.844	132834	43.844
JVNGS074_040_Donor2_CD552_10uM_1	237996	230086	96.676	3386	1.472	1835	37570	0.798	120422	52.338	105163	45.706	105163	45.706
JVNGS074_041_Donor2_CD552_33uM_1	228369	222995	97.647	2784	1.248	1831	30402	0.821	116407	52.202	102807	46.103	102807	46.103
JVNGS074_042_Donor2_CD592_0uM_1	200790	160856	80.112	2372	1.475	1884	59694	1.171	122774	76.325	34161	21.237	34437	21.409	33903	21.077
JVNGS074_043_Donor2_CD592_3uM_1	144132	109092	75.689	2057	1.886	1250	47311	1.146	77859	71.37	28143	25.797	28391	26.025	27978	25.646
JVNGS074_044_Donor2_CD592_10uM_1	162173	125009	77.084	2577	2.061	1507	56914	1.206	86821	69.452	34317	27.452	34476	27.579	34042	27.232
JVNGS074_045_Donor2_CD592_33uM_1	181221	120464	66.474	2950	2.449	1516	39846	1.258	78160	64.882	38087	31.617	38311	31.803	37887	31.451
JVNGS074_046_Donor1_Chr5GeneDesert1_unedited_2	170915	146184	85.53	145429	99.484	583	24675	0.399	31	0.021	74	0.051	86	0.059	0.006
JVNGS074_047_Donor1_Chr5GeneDesert1_0uM_2	183328	149204	81.386	57784	38.728	1610	34666	1.079	74899	50.199	15053	10.089	15064	10.096	14882	9.974
JVNGS074_048_Donor1_Chr5GeneDesert1_3uM_2	230298	185895	80.719	79758	42.905	2025	46831	1.089	77251	41.556	26982	14.515	26944	14.494	26675	14.349
JVNGS074_049_Donor1_Chr5GeneDesert1_10uM_2	177657	146849	82.659	64188	43.71	1193	31567	0.812	56611	38.55	24970	17.004	24872	16.937	24735	16.844
JVNGS074_050_Donor1_Chr5GeneDesert1_33uM_2	164444	131769	80.13	62473	47.411	1084	30013	0.823	43770	33.217	24253	18.406	24424	18.535	24078	18.273
JVNGS074_051_Donor1_Chr5GeneDesert2_unedited_2	88046	86781	98.563	86501	99.677	212	62657	0.244	5	0.006	26	0.03	41	0.047	0.002
JVNGS074_052_Donor1_Chr5GeneDesert2_0uM_2	85809	84146	98.062	50263	59.733	699	68138	0.831	30245	35.943	2908	3.456	2964	3.522	2866	3.406
JVNGS074_053_Donor1_Chr5GeneDesert2_3uM_2	91213	89957	98.623	53800	59.806	771	68197	0.857	31056	34.523	4300	4.78	4254	4.729	4154	4.618
JVNGS074_054_Donor1_Chr5GeneDesert2_10uM_2	126999	125248	98.621	76223	60.858	837	106406	0.668	41010	32.743	7189	5.74	7051	5.63	6962	5.559
JVNGS074_055_Donor1_Chr5GeneDesert2_33uM_2	105323	103120	97.908	65230	63.256	518	77025	0.502	30497	29.574	6843	6.636	6855	6.648	6771	6.566
JVNGS074_056_Donor1_CD551_unedited_2	172291	158744	92.137	158083	99.584	481	106234	0.303	32	0.02	77	0.049	74	0.047	2	0.001
JVNGS074_057_Donor1_CD551_0uM_2	117348	109951	93.697	12054	10.963	1060	62007	0.964	77484	70.471	19527	17.76	19485	17.722	19302	17.555
JVNGS074_058_Donor1_CD551_3uM_2	160446	149157	92.964	17926	12.018	1562	83728	1.047	98756	66.209	31295	20.981	31274	20.967	30992	20.778
JVNGS074_059_Donor1_CD551_10uM_2	156267	143707	91.962	18150	12.63	1683	76971	1.171	89993	62.623	34330	23.889	34225	23.816	33943	23.62
JVNGS074_060_Donor1_CD551_33uM_2	150383	137351	91.334	23177	16.874	1403	71253	1.021	77836	56.669	35242	25.658	35324	25.718	35069	25.532
JVNGS074_061_Donor1_CD552_unedited_2	256257	249221	97.254	247957	99.493	1024	31360	0.411	52	0.021	196	0.079	196	0.079
JVNGS074_062_Donor1_CD552_0uM_2	255111	249043	97.621	14959	6.007	1973	35053	0.792	140980	56.609	91851	36.882	91851	36.882
JVNGS074_063_Donor1_CD552_3uM_2	249271	243294	97.602	17560	7.218	1869	31235	0.768	126962	52.185	97517	40.082	97517	40.082
JVNGS074_064_Donor1_CD552_10uM_2	251009	244619	97.454	21465	8.775	1732	33818	0.708	122068	49.901	99978	40.871	99978	40.871
JVNGS074_065_Donor1_CD552_33uM_2	287476	278739	96.961	35828	12.854	1877	36225	0.673	130599	46.854	111199	39.894	111199	39.894
JVNGS074_066_Donor1_CD592_unedited_2	173994	111937	64.334	111082	99.236	614	30095	0.549	63	0.056	168	0.15	137	0.122	108	0.096
JVNGS074_067_Donor1_CD592_0uM_2	190859	121979	63.911	2833	2.323	1898	47305	1.556	83541	68.488	34224	28.057	34395	28.197	33948	27.831
JVNGS074_068_Donor1_CD592_3uM_2	161235	108103	67.047	2516	2.327	1907	49742	1.764	66419	61.44	37659	34.836	38036	35.185	37400	34.597
JVNGS074_069_Donor1_CD592_10uM_2	180762	109284	60.457	3371	3.085	1862	40016	1.704	63681	58.271	40824	37.356	41056	37.568	40551	37.106
JVNGS074_070_Donor1_CD592_33uM_2	179548	70598	39.32	3809	5.395	1141	30264	1.616	36405	51.567	29519	41.813	29730	42.112	29362	41.59
JVNGS074_071_Donor2_Chr5GeneDesert1_0uM_2	191726	153788	80.212	57695	37.516	1469	116789	0.955	81399	52.929	13327	8.666	13289	8.641	13124	8.534
JVNGS074_072_Donor2_Chr5GeneDesert1_3uM_2	188955	154246	81.631	65208	42.275	1477	114257	0.958	69275	44.912	18491	11.988	18452	11.963	18295	11.861
JVNGS074_073_Donor2_Chr5GeneDesert1_10uM_2	194726	156549	80.395	66319	42.363	1397	115416	0.892	66617	42.553	22260	14.219	22328	14.263	21971	14.035
JVNGS074_074_Donor2_Chr5GeneDesert1_33uM_2	180335	145325	80.586	62888	43.274	1234	108908	0.849	53698	36.95	27555	18.961	27579	18.977	27365	18.83
JVNGS074_075_Donor2_Chr5GeneDesert2_0uM_2	100360	98673	98.319	55005	55.745	562	78645	0.57	40621	41.167	2517	2.551	2451	2.484	2374	2.406
JVNGS074_076_Donor2_Chr5GeneDesert2_3uM_2	98701	96845	98.12	55287	57.088	683	72383	0.705	36867	38.068	4030	4.161	3938	4.066	3914	4.042
JVNGS074_077_Donor2_Chr5GeneDesert2_10uM_2	116725	114818	98.366	64883	56.509	578	88195	0.503	42909	37.371	6476	5.64	6373	5.551	6317	5.502
JVNGS074_078_Donor2_Chr5GeneDesert2_33uM_2	111769	109732	98.177	62406	56.871	619	85374	0.564	39526	36.02	7169	6.533	7174	6.538	7059	6.433
JVNGS074_079_Donor2_CD551_0uM_2	170638	155297	91.01	15516	9.991	1468	84229	0.945	118045	76.012	20367	13.115	20333	13.093	20070	12.924
JVNGS074_080_Donor2_CD551_3uM_2	145840	131861	90.415	14345	10.879	1236	69181	0.937	93852	71.175	22664	17.188	22443	17.02	22378	16.971
JVNGS074_081_Donor2_CD551_10uM_2	118302	104752	88.546	15115	14.429	988	55661	0.943	68880	65.755	20012	19.104	20029	19.12	19926	19.022
JVNGS074_082_Donor2_CD551_33uM_2	149635	128260	85.715	17130	13.356	1321	66222	1.03	80829	63.02	29213	22.776	29320	22.86	29080	22.673
JVNGS074_083_Donor2_CD552_0uM_2	231951	222632	95.982	9549	4.289	2388	35184	1.073	128198	57.583	83427	37.473	83427	37.473
JVNGS074_084_Donor2_CD552_3uM_2	234048	223375	95.44	7427	3.325	1575	31145	0.705	119283	53.4	95850	42.91	95850	42.91
JVNGS074_085_Donor2_CD552_10uM_2	174426	169208	97.008	7602	4.493	1555	26149	0.919	86339	51.025	74113	43.8	74113	43.8
JVNGS074_086_Donor2_CD552_33uM_2	270868	262798	97.021	12446	4.736	1984	32675	0.755	132585	50.451	116548	44.349	116548	44.349
JVNGS074_087_Donor2_CD592_0uM_2	197270	109104	55.307	1728	1.584	1244	40528	1.14	82308	75.44	24067	22.059	24250	22.226	23926	21.93
JVNGS074_088_Donor2_CD592_3uM_2	160390	94199	58.731	2006	2.13	1099	41681	1.167	66594	70.695	24784	26.31	24869	26.4	24581	26.095
JVNGS074_089_Donor2_CD592_10uM_2	170482	87684	51.433	2525	2.88	972	30807	1.109	60741	69.273	23637	26.957	23837	27.185	23496	26.796
JVNGS074_090_Donor2_CD592_33uM_2	173226	88426	51.047	3731	4.219	933	31643	1.055	55927	63.247	27908	31.561	28087	31.763	27689	31.313

## Sheet: HSPCs
Sample			uM XL413	TotalReads	AlignedReads	Unmodified	CutsiteSubs	%Subs	NHEJ	%NHEJ	MainSite	Main%	EditSite2	Edit%	EditSite3	Edit%	All_HDR_Pos	All_Edit%
JVNGS046_090_HBB	Technical replicate 1	unzap	0	108761	108170	107699	274(281)	0.253	19	0.018	181	0.167	179	0.165	167	0.154	132	0.122
JVNGS046_091_HBB	Technical replicate 1		5	94897	94085	93722	277(288)	0.294	15	0.016	72	0.077	66	0.07	74	0.079	35	0.037
JVNGS046_092_HBB	Technical replicate 1		30	109983	109199	108730	357(373)	0.327	22	0.02	91	0.083	87	0.08	90	0.082	34	0.031
JVNGS046_093_HBB	Technical replicate 1		60	99787	99083	98621	378(387)	0.381	11	0.011	73	0.074	56	0.057	85	0.086	22	0.022
JVNGS046_094_HBB	Technical replicate 1	cas9 only	0	101932	101335	100899	334(349)	0.33	13	0.013	89	0.088	60	0.059	74	0.073	22	0.022
JVNGS046_095_HBB	Technical replicate 1		5	109506	108687	108266	340(355)	0.313	23	0.021	58	0.053	38	0.035	54	0.05	6	0.006
JVNGS046_096_HBB	Technical replicate 1		30	107056	106410	106023	319(333)	0.3	19	0.018	49	0.046	56	0.053	50	0.047	4	0.004
JVNGS046_097_HBB	Technical replicate 1		60	106058	105497	105124	312(323)	0.296	8	0.008	53	0.05	58	0.055	59	0.056	3	0.003
JVNGS046_098_HBB	Technical replicate 1	zap1	0	94611	93387	27921	5905(12612)	6.295	48065	51.241	11911	12.698	11676	12.447	18668	19.901	11176	11.914
JVNGS046_099_HBB	Technical replicate 1		5	112458	110950	36719	9020(18845)	8.093	48405	43.428	17317	15.536	17148	15.385	26274	23.572	16491	14.795
JVNGS046_100_HBB	Technical replicate 1		30	99496	98532	39310	6626(13665)	6.694	38880	39.279	14167	14.313	14094	14.239	19122	19.318	13433	13.571
JVNGS046_101_HBB	Technical replicate 1		60	97848	96648	39764	4661(10169)	4.805	39772	41	12809	13.204	12667	13.058	20507	21.14	12233	12.611
JVNGS046_102_HBB	Technical replicate 1	zap2	0	108226	106601	34995	5810(12716)	5.432	52596	49.176	13553	12.672	13425	12.552	21556	20.154	12954	12.112
JVNGS046_103_HBB	Technical replicate 1		5	115886	115063	40571	7504(16152)	6.504	52091	45.152	15201	13.176	15237	13.207	25214	21.855	14743	12.779
JVNGS046_104_HBB	Technical replicate 1		30	108542	107785	42601	6037(13119)	5.58	44828	41.432	14730	13.614	14596	13.49	22622	20.908	13986	12.927
JVNGS046_105_HBB	Technical replicate 1		60	97467	96593	42457	6360(13361)	6.571	36991	38.218	10981	11.345	10954	11.317	17874	18.467	10565	10.915
JVNGS046_106_HBB	Technical replicate 1	zap3	0	119145	117747	39348	6162(13881)	5.204	58138	49.098	14763	12.468	14578	12.311	22758	19.219	13626	11.507
JVNGS046_107_HBB	Technical replicate 1		5	106150	105440	34045	7156(15660)	6.771	48155	45.563	16333	15.454	15885	15.03	24450	23.134	15353	14.527
JVNGS046_108_HBB	Technical replicate 1		30	105210	104281	41211	7530(15482)	7.191	41710	39.833	14261	13.619	14127	13.491	21360	20.399	13428	12.824
JVNGS046_109_HBB	Technical replicate 1		60	91475	90325	39936	5182(10722)	5.697	33201	36.503	12635	13.892	12619	13.874	17081	18.78	11991	13.184
JVNGS046_110_HBB	Technical replicate 2	unzap	0	99990	99300	98776	332(350)	0.334	44	0.044	150	0.151	150	0.151	186	0.187	97	0.098
JVNGS046_111_HBB	Technical replicate 2		5	104095	103478	103030	330(344)	0.319	35	0.034	83	0.08	90	0.087	89	0.086	28	0.027
JVNGS046_112_HBB	Technical replicate 2		30	105819	105279	104860	306(316)	0.291	26	0.025	88	0.084	77	0.073	68	0.065	31	0.029
JVNGS046_113_HBB	Technical replicate 2		60	111788	111227	108617	479(723)	0.431	1536	1.381	610	0.548	590	0.53	838	0.753	518	0.466
JVNGS046_114_HBB	Technical replicate 2	cas9 only	0	114926	114167	113676	355(377)	0.311	37	0.032	104	0.091	85	0.074	104	0.091	33	0.029
JVNGS046_115_HBB	Technical replicate 2		5	112555	111993	111542	361(376)	0.322	28	0.025	64	0.057	38	0.034	58	0.052	4	0.004
JVNGS046_116_HBB	Technical replicate 2		30	92231	91651	91251	312(327)	0.34	24	0.026	67	0.073	32	0.035	54	0.059	4	0.004
JVNGS046_117_HBB	Technical replicate 2		60	110705	110023	109599	323(334)	0.294	24	0.022	83	0.075	59	0.054	88	0.08	7	0.006
JVNGS046_118_HBB	Technical replicate 2	zap1	0	108850	107001	27364	7341(16153)	6.823	57047	53.023	15837	14.72	15669	14.564	23903	22.217	14937	13.883
JVNGS046_119_HBB	Technical replicate 2		5	95478	94477	27651	6349(13660)	6.684	45401	47.798	15584	16.407	15413	16.227	23967	25.232	14946	15.735
JVNGS046_120_HBB	Technical replicate 2		30	107522	106118	28998	6412(13373)	6.025	53754	50.506	17267	16.224	17002	15.975	25563	24.018	16625	15.62
JVNGS046_121_HBB	Technical replicate 2		60	190869	189278	67045	13667(28861)	7.192	82831	43.586	26497	13.943	26184	13.778	42595	22.414	25343	13.336
JVNGS046_122_HBB	Technical replicate 2	zap2	0	97494	96145	27153	5790(12611)	5.987	49857	51.554	13909	14.382	13749	14.217	21277	22.001	13223	13.673
JVNGS046_123_HBB	Technical replicate 2		5	99352	98204	29923	7959(16464)	8.073	47410	48.091	13291	13.482	13081	13.269	20874	21.174	12668	12.85
JVNGS046_124_HBB	Technical replicate 2		30	71005	70186	22723	4350(9750)	6.167	32760	46.447	10699	15.169	10539	14.942	15950	22.614	10053	14.253
JVNGS046_125_HBB	Technical replicate 2		60	103313	102210	37341	6768(14132)	6.593	44800	43.64	13749	13.393	13609	13.257	20867	20.327	13157	12.816
JVNGS046_126_HBB	Technical replicate 2	zap3	0	84072	82843	23775	5470(11918)	6.568	41941	50.357	12101	14.529	11864	14.245	18861	22.646	11338	13.613
JVNGS046_127_HBB	Technical replicate 2		5	105523	104384	32976	5852(11750)	5.571	49297	46.93	16919	16.107	16738	15.934	26737	25.453	16076	15.304
JVNGS046_128_HBB	Technical replicate 2		30	109014	107786	36430	6204(13358)	5.731	48735	45.023	16875	15.59	16631	15.364	25855	23.886	15888	14.678
JVNGS046_129_HBB	Technical replicate 2		60	89049	87901	30561	4927(10724)	5.572	38794	43.871	14145	15.996	14091	15.935	20562	23.253	13612	15.393
Sample		TotalReads	AlignedReads	PercentAligned	Unmodified	%Unmodified	CutsiteSubs	Non-cutsiteSubs	%CutsiteSubs	NHEJ	%NHEJ	EditSite1	Edit%	MainSite	Main%	EditSite3	Edit%	All_HDR_Pos_Edited	All_Edit%
JVNGS052_320_noFlag1_120h	Technical replicate 1	34325	33072	96.35	6087	18.405	161	11245	0.487	16532	49.988	9221	27.882	10367	31.347	10264	31.035	9100	27.516
JVNGS052_335_noFlag2_120h	Technical replicate 2	28770	28234	98.137	6230	22.066	123	6460	0.436	16024	56.754	4755	16.841	5921	20.971	5828	20.642	4653	16.48
JVNGS052_336_noFlag3_120h	Technical replicate 3	33055	32398	98.012	6792	20.964	160	9296	0.494	16614	51.281	7811	24.11	8936	27.582	8812	27.199	7724	23.841
JVNGS052_337_noFlag2_120h_XL413	Technical replicate 1	33081	32575	98.47	10394	31.908	126	10386	0.387	11598	35.604	9172	28.157	10530	32.325	10478	32.166	9089	27.902
JVNGS052_338_noFlag3_120h_XL413	Technical replicate 2	26551	26089	98.26	7566	29.001	117	9939	0.448	8897	34.102	8570	32.849	9554	36.621	9514	36.467	8470	32.466
JVNGS052_339_ActB_zap_Ctrl	ctrl	35099	34664	98.761	34588	99.781	67	4601	0.193	0	0	6	0.017	1	0.003	3	0.009	0	0
