# Supplementary material for: Timed inhibition of CDC7 increases CRISPR-Cas9 mediated templated repair
Source: Nat Commun. 2020 Apr 30;11:2109. doi: 10.1038/s41467-020-15845-1 (PMC7193628; doi:10.1038/s41467-020-15845-1)
Supplement: Supplementary file 3 — Supplementary Dataset 3 [file 41467_2020_15845_MOESM3_ESM.xlsx]

## Sheet: qPCR Primers
Name	Sequence	Description
oCR1060	TTGGCAATGAGCGGTTCC	actb fwd qPCR primer
oCR1061	GTTGAAGGTAGTTTCGTGGATG	actb rev qPCR primer
oCR1062	CAACAGCGACACCCACTCCT	gapdh fwd qPCR primer
oCR1063	CACCCTGTTGCTGTAGCCAAA	gapdh rev qPCR primer
oCR1753	TCAATGCGTATGTGTGCAAAGG	Use oCR1753-oCR1754 to amplify a 109bp fragment of INTS3 for qPCR
oCR1754	AAGTCCCGGTAACACTTCTGG	Use oCR1753-oCR1754 to amplify a 109bp fragment of INTS3 for qPCR
oCR1755	GAAGTGTTACCGGGACTTAGC	Use oCR1755-oCR1756 to amplify a 122bp fragment of INTS3 for qPCR
oCR1756	CCAACTGAGTACGGCAGGTAT	Use oCR1755-oCR1756 to amplify a 122bp fragment of INTS3 for qPCR
oCR1749	GTTCACCGTGATGTTAAGCCC	Use oCR1749-oCR1750 to amplify a 76bp fragment of CDC7 for qPCR
oCR1750	AACCAAAGTCTACCAAGGCATAC	Use oCR1749-oCR1750 to amplify a 76bp fragment of CDC7 for qPCR
oCR1751	AGTGCCTAACAGTGGCTGG	Use oCR1749-oCR1750 to amplify a 213bp fragment of CDC7 for qPCR
oCR1752	CACGGTGAACAATACCAAACTGA	Use oCR1749-oCR1750 to amplify a 213bp fragment of CDC7 for qPCR

## Sheet: Amplicon PCRs
Name	Gene target	F/R	Sequence	Description
BW239	TOMM20	F	GCTCTTCCGATCTGAATCCTAATTAAATGCTTATGACAC	Forward primer to amplify across the C-terminus of TOMM20 gene. Contains a 5’-stub compatible with Illumina NGS library preparation.
BW240	TOMM20	R	GCTCTTCCGATCTATGAAAAGTTCTCTATCAAAATACAC	Reverse primer to amplify across the C-terminus of TOMM20 gene. Contains a 5’-stub compatible with Illumina NGS library preparation.
BW572	Chr5GD1	F	gctcttccgatctGACTGTGGAGCCCTGCCTTTG	Forward primer to amplify Chr5GD1 locus. Contains a 5’-stub compatible with Illumina NGS library preparation.
BW573	Chr5GD1	R	gctcttccgatctCCCCTTATAAAGGACCGTGGC	Reverse primer to amplify Chr5GD1 locus. Contains a 5’-stub compatible with Illumina NGS library preparation.
BW574	Chr5GD2	F	gctcttccgatctGGGTTCATTCATTTGGTCATGGC	Forward primer to amplify Chr5GD2 locus. Contains a 5’-stub compatible with Illumina NGS library preparation.
BW575	Chr5GD2	R	gctcttccgatctGGGCTGGAGCTACCATTCTAC	Reverse primer to amplify Chr5GD2 locus. Contains a 5’-stub compatible with Illumina NGS library preparation.
BW578	CD55_1	F	gctcttccgatctCCGCCGTCCTGTGCCTTTAAG	Forward primer to amplify CD55_1 locus. Contains a 5’-stub compatible with Illumina NGS library preparation.
BW579	CD55_1	R	gctcttccgatctCCACACGGCTGGACTCTGTC	Reverse primer to amplify CD55_1 locus. Contains a 5’-stub compatible with Illumina NGS library preparation.
BW580	CD55_2	F	gctcttccgatctGCAACTGTGAGGACACTTGATAG	Forward primer to amplify CD55_2 locus. Contains a 5’-stub compatible with Illumina NGS library preparation.
BW581	CD55_2	R	gctcttccgatctCAATATCTGACCATTGACTGCCC	Reverse primer to amplify CD55_2 locus. Contains a 5’-stub compatible with Illumina NGS library preparation.
BW582	CD59_2	F	gctcttccgatctGCAAATCCGAGGAGGACGCC	Forward primer to amplify CD59_2 locus. Contains a 5’-stub compatible with Illumina NGS library preparation.
BW583	CD59_2	R	gctcttccgatctCATTCTTTCGCTCCAGCCCGCA	Reverse primer to amplify CD59_2 locus. Contains a 5’-stub compatible with Illumina NGS library preparation.
BW521	HBB	F	GCTCTTCCGATCTTAGGGTTGGCCAATCTACTCC	Forward primer to amplify HBB locus. Contains a 5’-stub compatible with Illumina NGS library preparation.
BW522	HBB	R	GCTCTTCCGATCTTGGGAAAATAGACCAATAGGCAG	Reverse primer to amplify HBB locus. Contains a 5’-stub compatible with Illumina NGS library preparation.

## Sheet: Editing Reagents
Guide Sequences
Name	Protospacer Sequence
BFP-L2	GCUGAAGCACUGCACGCCAU
HBB	CUUGCCCCACAGGGCAGUAA
LAMP1	GUGCACCAGGCUAGAUAGUC
FBL	AACUGAAGUUCAGCGCUGUC
TOMM20	AAUUGUAAGUGCUCAGAGCU
SMC1A	AAAAUACUGCUACUGCUCAU
FUS	ACAGACAGGAUCGCAGGGAG
HIST1H2BJ	ACUCACUGUUUACUUAGCGC
NPM1	UCCAGGCUAUUCAAGAUCUC
RAB11A-N	GGUAGUCGUACUCGUCGUCG
CD4-Ex6_1	ACAAGGAAGUGUCUGUAAAA
CLTA-N	GAACGGATCCAGCTCAGCCA
TUBA1B-N	GATGCACTCACGCTGCGGGA
Chr5GeneDesert - gRNA #1 (Chr5GD1)	CCAGAAAUUAACUGUACCUG
Chr5GeneDesert2 - gRNA #2 (Chr5GD2)	GAAGGUCAGACAUUAAUGUG
CD55_1 - gRNA #1	GCUGACUUGGCUUUAGGGGU
CD55_2 - gRNA #2	AAUGCCCAGCCAGCUUUGGA
CD59_2 - gRNA #2	UUCUCAGAACCUGGGCCAGG
ssDonors
TOMM20-2xFlag-ssODN	TAAAAAATTAttttttttttCTTTCAGAGAATTGTAAGTGCACAGTCCTTGGCTGAAGATGATGTGGAAGGCGGAGGTGGCTCTGATTACAAGGATGATGATGATAAGGATTACAAGGATGATGATGATAAGTGAGAAACAAATGTCAACATAATAAAATCTCAGTTAAAAATATTTTAAAAATTCTTGGTAGTTGAGCA
oCR282 (BFP-to-GFP)	GCCACCTACGGCAAGCTGACCCTGAAGTTCATCTGCACCACCGGCAAGCTGCCCGTGCCCTGGCCCACCCTCGTGACCACCCTGACGTACGGCGTGCAGTGCTTCAGCCGCTACCCCGACCACATGA
Chr5GeneDesert - gRNA #1 (Chr5GD1)	CATTTAAATCTCTCTACATGAAAAGATAATTGCTCCAGAAATTAACTGTACCTGGaaTTCATTCATTTGGTCATGGCTAGTTTCTTATGTAGTGATGATTTGATATCAGAGCTAA
Chr5GeneDesert2 - gRNA #2 (Chr5GD2)	TATCAGAGCTAATTAAGATCGGGTCAGAGTTGGTGAAGGTCAGACATTAATGTGTaaGATCATTGAAATGATAATTATAAACAGATTAGGAAGCCACGGTCCTTTATAAGGGGTT
CD55_1 - gRNA #1	CCAGCATTTGGGGCTCCTGCTGTGTCGGCCCCCAGCTGACTTGGCTTTAGGGGTAGACGTGGAGGGTTAAAGAGGCCCCGGCTGGGTTTGCGGAGCAGCCAAGCCTGGCAAAATC
CD55_2 - gRNA #2	cctagGTGACTGTGGCCTTCCCCCAGATGTACCTAATGCCCAGCCAGCTTTGGAAaGCCGTACAAGTTTTCCCGAGGATACTGTAATAACGTACAAATGTGAAGAAAGCTTTGTG
CD59_2 - gRNA #2	ttgaaggtgctcattgggtcctggccacccggccttctcagaacctgggccaggaTTctgagctccgcgcgggggtggagggagaggaggaggttcctgccgaggtgcggctgcg
TOMM20-SNPs	GAATCCTAATTAAATGCTTATGACACTTTAAAAAATTAttttttttttCTTTCAGAGAATTGTAAGTGCACAGTCCTTGGCTGAAGATGATGTGGAATGAGAAACAAATGTCAACATAATAAAATCTCAGTTAAAAATATTTTAAAAATT
CD4-SNP	CGGGCAGTGGCGAGCTGTGGTGGCAGGCGGAGAGGGCTTCCTCCTCCAAGTCTTGGATCACCTTTGACCTGAAGAATAAGGAAGTGTCCGTTAAGTGGGTTACCCAAGACCCTAAGCTCCAGATGGGCAAGAAGCTCCCGCTCCACCTCACCCTGCCCCAGGCCTTGCCTCAGTATGCTGGCTCTGGAAACCTCACCCTG
dsDonors (plasmids)
pCR1075 (BFP-to-GFP)	eGFP donor in pUC19	gacgaaagggcctcgtgatacgcctatttttataggttaatgtcatgataataatggtttcttagacgtcaggtggcacttttcggggaaatgtgcgcggaacccctatttgtttatttttctaaatacattcaaatatgtatccgctcatgagacaataaccctgataaatgcttcaataatattgaaaaaggaagagtatgagtattcaacatttccgtgtcgcccttattcccttttttgcggcattttgccttcctgtttttgctcacccagaaacgctggtgaaagtaaaagatgctgaagatcagttgggtgcacgagtgggttacatcgaactggatctcaacagcggtaagatccttgagagttttcgccccgaagaacgttttccaatga…
LAMP1-EGFP	AICSDP-19:LAMP1-mEGFP	Addgene 101782
FBL-EGFP	AICSDP-13:FBL-mEGFP	Addgene 87427
TOMM20-EGFP	AICSDP-8:TOMM20-mEGFP	Addgene 87423
NPM1-EGFP	AICSDP-50: NPM1-mEGFP	Addgene 109122
SMC1A-EGFP	AICSDP-57: SMC1A-mEGFP	Addgene 114406
FUS-EGFP	AICSDP-64: FUS-mEGFP	Addgene 114410
HIST1H2BJ-EGFP	AICSDP-52: HIST1H2BJ-mEGFP	Addgene 109121
mmRab11a-GFP	ptr-165_puc19-mmrab11-gfp
hsRab11a-GFP	ptr-120_hsrab11a-gfp
			Fwd Primer Sequence (To amplify HDR template)	Rev Primer Sequence (To amplify HDR template)
			GGTAGCTAGGAGTTCCAGGAC	ACGATGTGGGAGAAGGCAGTC
dsDonor (linear PCR product)	Full Seq	Addgene Number for Plasmid Template	GGTAGCTAGGAGTTCCAGGAC	ACGATGTGGGAGAAGGCAGTC
RAB11A-GFP	GGTAGCTAGGAGTTCCAGGACTCAGTTTCCCCTTTGAGCCTCCTTTAGCGACTAAAGCTTGAAGCCCCACGCATCTCGACTCTCGCGCACACCGCCCTTGTTGGGCTCAGGGGCGGGGCGCCGCCCCCGGAAGTACTTCCCCTTAAAGGCTGGGGCCTGCCGGAAATGGCGCAGCGGCAGGGAGGGGCTCTTCACCCAGTCCGGCAGTTGAAGCTCGGCGCTCGGGTTACCCCTGCAGCGACGCCCCCTGGTCCCACAGATACCACTGCTGCTCCCGCCCTTTCGCTCCTCGGCCGCGCAATGGGCGGATCGGGTGGGACTAGTGGCAGCAAGGGCGAGGAGCTGTTCACCGGGGTGGTGCCCATCCTGGTCGAGCTGGACGGCGACGTAAACGGCCAC…	112012 (RAB11A-GFP HDRT Source (pTR 143))	GGTAGCTAGGAGTTCCAGGAC	ACGATGTGGGAGAAGGCAGTC
RAB11A-mCherry	GGTAGCTAGGAGTTCCAGGACTCAGTTTCCCCTTTGAGCCTCCTTTAGCGACTAAAGCTTGAAGCCCCACGCATCTCGACTCTCGCGCACACCGCCCTTGTTGGGCTCAGGGGCGGGGCGCCGCCCCCGGAAGTACTTCCCCTTAAAGGCTGGGGCCTGCCGGAAATGGCGCAGCGGCAGGGAGGGGCTCTTCACCCAGTCCGGCAGTTGAAGCTCGGCGCTCGGGTTACCCCTGCAGCGACGCCCCCTGGTCCCACAGATACCACTGCTGCTCCCGCCCTTTCGCTCCTCGGCCGCGCAATGGGCGGATCGGGTGGGACTAGTGGCgtgagcaagggcgaggaggataacatggccatcatcaaggagttcatgcgcttcaaggtgcacatggagggc…	112013 (RAB11A-mCherry HDRT Source (pTR 144))	CTCCCTATCAGGCAGCACTTCC	CAAGGAGCACGAGTCACACAGA
RAB11A-BFP	GGTAGCTAGGAGTTCCAGGACTCAGTTTCCCCTTTGAGCCTCCTTTAGCGACTAAAGCTTGAAGCCCCACGCATCTCGACTCTCGCGCACACCGCCCTTGTTGGGCTCAGGGGCGGGGCGCCGCCCCCGGAAGTACTTCCCCTTAAAGGCTGGGGCCTGCCGGAAATGGCGCAGCGGCAGGGAGGGGCTCTTCACCCAGTCCGGCAGTTGAAGCTCGGCGCTCGGGTTACCCCTGCAGCGACGCCCCCTGGTCCCACAGATACCACTGCTGCTCCCGCCCTTTCGCTCCTCGGCCGCGCAATGGGCGGATCGGGTGGGACTAGTGGCAGCGAGCTGATTAAGGAGAACATGCACATGAAGCTGTACATGGAGGGCACCGTGGACAACCATCACTTCAAG…	112014 (RAB11A-BFP HDRT Source (pTR 145))	CCCGGTTTAGGATGGGAAGGTA	AGTGCGAACTTCATCTGGAGGA
CLTA-GFP	CTCCCTATCAGGCAGCACTTCCGCCTCCCGGGGCCCGCGCAGCTCACCTCCCTCACCTCCCGCCCTACCCCAGTCACGAGTTGTTTTAGGGGGACCGCCCCTCCACTTGCTGATTGGGTAGCTCCTGAACCATTGTTGTCCTCTGATTGGTTGTTCCCTTTTCGGCTCTGCAACACCGCCTAGACCGACCGGATACACGGGTAGGGCTTCCGCTTTACCCGTCTCCCTCCTGGCGCTTGTCCTCCTCTCCCAGTCGGCACCACAGCGGTGGCTGCCGGGCGTGGTGTCGGTGGGTCGGTTGGTTTTTGTCTCACCGTTGGTGTCCGTGCCGTTCAGTTGCCCGCCATGGCTGGATCGGGTGGGACTAGTGGCAGCAAGGGCGAGGAGCTGTTCACCGGG…	112016 (CLTA-GFP HDRT Source (pTR 153))
TUBA1B-mCherry	CCCGGTTTAGGATGGGAAGGTAACATTCATTAAAAGCAACGTAGACTATAGTGTAGCTGTTCTCAAAAGTAGTACATCTTAGAAAAGGATCTTTAGAAAAGATCGCTTTAGAAAAGGAAATTCGTTTTCAGATTACGTGAGTAGCCTAGGTAACACAGCCAGACCTCATCTCCACAAAAAAAATGAAAAAATTAGCCAGCTTGGTGGTCTGTGCCTGTGGTCCCAGCTGCTCCAGAGGCTGAGGTGGGGGGATGACTGGAGCCTAGGCTGCAGTGAGCCTAGATGGCATCACTGCACTCAAGACTGGGCGACAGACCTTATCTCTAAAAAAATAAAGATTGCATGAGTATTTTGTTCCACTTGACAGTCATCAATAGATTGGTTTAAATTGTGATATCT…

## Sheet: Plasmids and Strains
Plasmid	Description	Sequence
pCR1063	pHR-hEF1a-dCas9-mcherry-KRAB-mPGK-Hyg	tggaagggctaattcactcccaaagaagacaagatatccttgatctgtggatctaccacacacaaggctacttccctgattagcagaactacacaccagggccaggggtcagatatccactgacctttggatggtgctacaagctagtaccagttgagccagataaggtagaagaggccaataaaggagagaacaccagcttgttacaccctgtgagcctgcatgggatggatgacccggagagagaagtgttagagtggaggtttgacagccgcctagcatttcatcacgtggcccgagagctgcatccggagtacttcaagaactgctgatatcgagcttgctacaagggactttccgctggggactttccagggaggcgtggcctgggcgggactg…
pCR1068	pLG1 library vector DeWitt BFP - BlpI site disrupted	gcttaagcggtcgacggatcgggagatctcccgatcccctatggtgcactctcagtacaatctgctctgatgccgcatagttaagccagtatctgctccctgcttgtgtgttggaggtcgctgagtagtgcgcgagcaaaatttaagctacaacaaggcaaggcttgaccgacaattgcatgaagaatctgcttagggttaggcgttttgcgctgcttcgcgatgtacgggccagatatacgcgttgacattgattattgactagttattaatagtaatcaattacggggtcattagttcatagcccatatatggagttccgcgttacataacttacggtaaatggcccgcctggctgaccgcccaacgacccccgcccattgacgtcaataatgacgt…
BFP dest clone	Addgene 71825	N/A
pML143-FUCCI	FUCCI reporter construct	agcgcccaatacgcaaaccgcctctccccgcgcgttggccgattcattaatgcagctggcacgacaggtttcccgactggaaagcgggcagtgagcgcaacgcaattaatgtgagttagctcactcattaggcaccccaggctttacactttatgcttccggctcgtatgttgtgtggaattgtgagcggataacaatttcacacaggaaacagctatgaccatgattacgccaagctcagaattaaccctcactaaagggactagtcctgcaggtttaaacgaattcgccctttgctttctctgaccagcattctctcccctgggcctgtgccgctttctgtctgcagcttgtggcctgggtcacctctacggctggcccagatccttccctgccgcc…
LAMP1-EGFP	AICSDP-19:LAMP1-mEGFP	Addgene 101782
FBL-EGFP	AICSDP-13:FBL-mEGFP	Addgene 87427
TOMM20-EGFP	AICSDP-8:TOMM20-mEGFP	Addgene 87423
NPM1-EGFP	AICSDP-50: NPM1-mEGFP	Addgene 109122
SMC1A-EGFP	AICSDP-57: SMC1A-mEGFP	Addgene 114406
FUS-EGFP	AICSDP-64: FUS-mEGFP	Addgene 114410
HIST1H2BJ-EGFP	AICSDP-52: HIST1H2BJ-mEGFP	Addgene 109121
Strains	Genotype
K1e	K562 dCas9-KRAB
K562-BFP	K562 BFP
K562-FUCCI	K562 EF1α-MAG1-geminin(1-110)-P2A-mKO2-hCdt1(30-120)

## Sheet: siRNAs
siRNA	Product Number	Source
CDC7	L-003234	Dharmacon ON-TARGETplus
Untargeted	D-001810	Dharmacon ON-TARGETplus

## Sheet: antibodies
Flow cytometry antibodies
Target	Fluor	Vendor	Clone	Catalog Number
GhostDye Red 780	-	Tonbo	-	13-0865-T500
CD3	PE	Biolegend	UCHT1	300408
CD4	PE-Cy7	Biolegend	OKT4	317414
CD4	FITC	Biolegend	SK3	344604
CD8	APC	Tonbo	OKT8	20-0086-T100
Western Blot antibodies
Target	Vendor	Clone	Catalog Number
FLAG	Sigma	M2	F1804
GAPDH	Cell Signaling	D4C6R	97166
phospho-S53 MCM2	Abcam	EP4120	ab109133
MCM2	Abcam	CRCT2.1 (D1.9H5)	ab6153
Licor antibodies
Target	Fluor	Vendor	Catalog Number
donkey anti-mouse	IR800	Li-Cor	925-32212
donkey anti-mouse	IR680	Li-Cor	925-68022
donkey anti-rabbit	IR800	Li-Cor	925-32213
donkey anti-rabbit	IR680	Li-Cor	925-68023
