# Supplementary material for: Timed inhibition of CDC7 increases CRISPR-Cas9 mediated templated repair
Source: Nat Commun. 2020 Apr 30;11:2109. doi: 10.1038/s41467-020-15845-1 (PMC7193628; doi:10.1038/s41467-020-15845-1)
Supplement: Supplementary file 7 — Source Data [file 41467_2020_15845_MOESM7_ESM.xlsx]

## Sheet: Figure 2
Figure 2b -ssODN
	H2O			DMSO			CCND1 (DMSO)			CDC7 (H2O)			HIPK2 (H2O)			MAPK14 (DMSO)			NOX4 (DMSO)			PLK3 (DMSO)			PLK1 (DMSO)			53BP1 (DMSO)
10 uM XL413	14.2	14.7	14.5	14.9	14.9	14.7	14.1	14	14.1	19.3	20.4	20.2	14.1	15	14.5	16.3	16.6	16.4	15.3	15.4	15.6	16.5	16.5	16.1	15.5	15	15	8.98	10.3	10.2
Figure 2b dsODN
	H2O			DMSO			CCND1 (DMSO)			CDC7 (H2O)			HIPK2 (H2O)			MAPK14 (DMSO)			NOX4 (DMSO)			PLK3 (DMSO)			PLK1 (DMSO)			53BP1 (DMSO)
10 uM XL413	1.22	1.32	1.22	1.25	1.31	1.34	0.99	1.04	1.03	2.14	2.24	2.2	1.14	1.24	1.25		1.1	1.15	1.13	1.2	1.14	1.56	1.43	1.54	1.05	1.01	1.13	1.01	1.17	1.34
Figure 2c -ssODN
uM XL413	% GFP pos
0.1	8.95	8.65	8.36
1	10.4	10.7	10.9
3.3	12	12	11.5
10	13.1	13.5	13.5
33	15	15.6	15.6
100	9.39	9.34	9.94
330	2.05	1.34	1.46
Figure 2c -dsODN
uM XL413	% GFP pos
0.1	0.62	0.56	0.5
1	0.63	0.52	0.74
3.3	0.7	0.69	0.64
10	0.82	0.78	1.08
33	1.27	1.12	1.17
100	1.07	1.08	0.97
330	0.5	0.41	0.34
Figure 2e - ssODN
Control	Control + XL413	XL413 + control	XL413 + XL413
17.6	27	10.7	17.7
17.6	26.3	10.1	16.8
17.8	27.3	10	17.8
Figure 2e - dsODN
Control	Control + XL413	XL413 + control	XL413 + XL413
2.45	3.3	1.7	3.98
2.1	3.09	1.7	3.49
1.97	3.18	1.8	3.56

## Sheet: Figure 3
Figure 3a - TOMM20								Figure 3a - LAMP1								Figure 3a- HIST								Figure 3a - NPM1								Figure 3a- SMC1A								Figure 3a FUS
	no drug			XL413					no drug			XL413					no drug			XL413					no drug			XL413					no drug			XL413					no drug			XL413
Day 3	10.4	9.5	11	12.6		11.8		Day 3	19.4	18.8	18.5	26.6	25.2	27.6		Day 3	29.4	27.5	28.2	41.9	41	39.5		Day 3	5.35	4.96	5.37	8.59	8.49	8.08		Day 3	2.27	2.07	2.32	5.76	6.18	6.15		Day 3	12.8	12.6	12.2	18	19.3	19.2
Day 7	12.4	9.97	9.44	12.2	14.1	18.4		Day 7	12.8	12.9	13.9	25.9	27	27.5		Day 7	31.8	30.4	30.1	52.6	44.9	46.8		Day 7	4.72	4.74	5.07	8.84	8.74	8.63		Day 7	1.74	1.54	1.77	5.56	6.03			Day 7	10	12.7	12.8	19.5	22.9	22.4
Day 14	10.9	7.96		13	14.1	17.5		Day 14	17.5	17.8	16.2	28.1	26.6	29.8		Day 14	30.6	32	29.1	56.6	48.5	49.9		Day 14	5.53	4.95	5.15	9	10.1	9.1		Day 14	1.51	2.39	2.4	5.35	6.08	5.36		Day 14	13.3	12.6	12.7	19.7	25.6	20.3
Figure 3b - ssODN Flag
	0			XL413
pos 1	3.559	3.259	3.537	8.69	8.029	8.62
pos 2	4.159	3.807	4.161	9.153	8.462	9.13
pos 3	2.562	2.383	2.492	6.225	5.92	6.214
flag	1.6006	1.4069	1.4496	3.2354	3.2214	3.3829
Figure 3c - ssODN K562
	0			XL413
Chr5GeneDesert - gRNA #1	10.453	10.488	12.302	23.507	25.444	24.691
Chr5GeneDesert2 - gRNA #2	0.865	1.18	1.339	3.899	3.873	3.689
CD551 - gRNA #1	11.178	10.817	17.557	32.979	33.317	33.263
CD552 - gRNA #2	10.893	33.206	18.542	45.294	46.111	44.259
CD592 - gRNA #2	10.82	41.432	44.625	58.211	57.418	58.493

## Sheet: Figure 4
Figure 4a - RAB11A-GFP				Figure 4a - RAB11A-BFP				Figure 4a - RAB11A-mCherry				Figure 4a- TUB-mCherry				Figure 4a - CLTA-GFP
uM XL413	Donor 1	Donor 2		uM XL413	Donor 1	Donor 2		uM XL413	Donor 1	Donor 2		uM XL413	Donor 1	Donor 2		uM XL413	Donor 1	Donor 2
0.1	2.85333	3.33333		0.1	9.12	7.83		0.1	8.47	6.38		0.1	12.2	10.5		0.1	8.93	6.97
3.3	3.33333	3.93		3.3	11.4	9.64		3.3	11.2	10.5		3.3	13.6	12.8		3.3	8.98	8.17
10	3.64333	4.51		10	12	11.3		10	13.1	11.8		10	14.6	14.7		10	10.1	10
33	4.55667	5.05		33	13.6	13		33	16.5	12.2		33	17.8	17.1		33	10.2	9.59
Figure 4b - Chr5 GD1							Figure 4b - Chr5 GD2							Figure 4b - CD55_1							Figure 4b - CD55_2							Figure 4b - CD59_2
	SSTR		NHEJ					SSTR		NHEJ					SSTR		NHEJ					SSTR		NHEJ					SSTR		NHEJ
uM XL413	Donor 1	Donor 2	Donor 1	Donor 2			uM XL413	Donor 1	Donor 2	Donor 1	Donor 2			uM XL413	Donor 1	Donor 2	Donor 1	Donor 2			uM XL413	Donor 1	Donor 2	Donor 1	Donor 2			uM XL413	Donor 1	Donor 2	Donor 1	Donor 2
0 uM	9.44	8.565	47.0535	52.587			0 uM	3.475	2.385	36.4985	40.6395			0 uM	17.1075	12.708	71.2415	76.6525			0 uM	37.0875	38.0145	57.829	58.689			0 uM	27.95	21.5035	67.9745	75.8825
3.3 uM	14.073	12.226	41.6775	45.801			3.3 uM	4.6585	3.835	34.732	38.1665			3.3 uM	21.399	17.4235	65.87	71.5745			3.3 uM	41.082	43.377	53.2055	53.927			3.3 uM	34.295	25.8705	61.533	71.0325
10 uM	16.8995	14.5795	39.013	42.2085			10 uM	5.8375	5.4635	33.362	36.8035			10 uM	23.1005	19.1185	63.1985	66.516			10 uM	42.7755	44.753	50.7835	51.6815			10 uM	36.923	27.014	58.2855	69.3625
33.3 uM	18.541	17.533	33.305	37.964			33.3 uM	6.637	6.3445	30.446	35.93			33.3 uM	25.691	21.857	57.1205	64.0935			33.3 uM	42.505	45.226	48.958	51.3265			33.3 uM	42	31.382	51.571	64.0645
Figure 4c - SNP conversion T cells
	CD4+ cells
uM XL413	Donor 1	Donor 2	Donor 3
0	50.8	51.5	52.6
3.3	58.6	59.6	60.2
10	61.9	61.4	60.7
33.3	62.1	62.5	62.2
Figure 4d - HBB editing HSPCs
	0uM XL413			30uM XL413
	replicate 1	replicate 2	replicate 3	replicate 1	replicate 2	replicate 3
%SSTR HBB	12.8985	12.8925	12.56	14.5955	13.59	13.751
% NHEJ	52.132	50.365	49.7275	44.8925	43.9395	42.428
Figure 4e - SNPs HSPCs
	0uM XL413			30uM XL413
	replicate 1	replicate 2	replicate 3	replicate 1	replicate 2
SSTR Pos1	31.035	20.642	27.199	32.166	36.467
SSTR Pos2	31.347	20.971	27.582	32.325	36.621
SSTR Pos3	27.882	16.841	24.11	28.157	32.849
NHEJ	49.988	56.754	51.281	35.604	34.102

## Sheet: Figure 5
Figure 5A- K562 single cell clones - biallelic editing
	% of clones
	Homo	Het	other/no knockin
0uM FUS	0	89	11
10uM FUS	17	81	2
0uM HIST	0	83	17
10uM HIST	11	80	9
0uM SM1CA	20	76	4
10uM SM1CA	95.3	2.3	2.3
Figure 5B- T cells - biallelic editing
	% mCherry and BFP double positive cells
uM XL413	Donor 1	Donor 2
0	0.68	0.49
3.3	0.79	0.9
10	0.99	1.14
33	1.51	2.18

## Sheet: Figure 6
Figure 6A- K562 LAMP1							Figure 6A- K562 FBL
	% GFP positive cells							% GFP positive cells
	H2O	DMSO	XL413	RS1	SCR7			H2O	DMSO	XL413	RS1	SCR7
replicate 1	5.94	5.89	12.8	6.05	6.49		replicate 1	7.03	6.82	13.5	7.79	7.57
replicate 2	6.52	6.98	11.3	5.85	6.52		replicate 2	6.43	7.14	11.6	7.24	7.62
replicate 3	6.32	6.91	12.7	6.53	7.07		replicate 3	7.31	6.97	17.5	7.58	7.63
Figure 6B- K562 RAB11A					Figure 6B- K562 LAMP1					Figure 6B- K562 TOMM20
	% GFP positive cells					% GFP positive cells					% GFP positive cells
	Untreated	XL413 33uM	L755507 5uM			Untreated	XL413 33uM	L755507 5uM			Untreated	XL413 33uM	L755507 5uM
replicate 1	17.9	30.8	14.7		replicate 1	3.57	10.7	4.06		replicate 1	9.76	12	5.54
replicate 2	17.2	29.4	13		replicate 2	3.11	13.2	4.49		replicate 2	10.3	8.98	6.51
replicate 3	16.6	32.3	14.7		replicate 3	2.48	12.2	4.47		replicate 3	7.7	10.2	5.46
Figure 6C- K562 i53 peptide
	% GFP positive cells
	Untreated	XL413 10uM	i53 peptide
replicate 1	19.4	29	27.9
replicate 2	16.5	29.1	26.9
replicate 3	15.3	27	23.9
Figure 6D- K562 RAB11A					Figure 6D- K562 LAMP1					Figure 6D- K562 FBL					Figure 6D- K562 TOMM20
	% GFP positive cells					% GFP positive cells					% GFP positive cells					% GFP positive cells
	Untreated	XL413 10uM	Noc. 33 ng/ml			no drug	XL413	Nocodazole			no drug	XL413	Nocodazole			Untreated	XL413 33uM	Noc. 33 ng/ml
replicate 1	14.1	22.2	17.5		replicate 1	5.94	12.8	6.87		replicate 1	7.03	13.5	17.1		replicate 1	9.76	12	18.8
replicate 2	13.9	21.4	20.4		replicate 2	6.52	11.3	6.28		replicate 2	6.43	11.6	16		replicate 2	10.3	8.98	17.8
replicate 3	12.7	19.7	17.9		replicate 3	6.32	12.7	6.64		replicate 3	7.31	17.5	17.6		replicate 3	7.7	10.2	19.2
Figure 6E- aneuploidy
	% cells with >4n events
	Untreated	Nocodazole	XL413
replicate 1	0.37	2.21	0.28
replicate 2	0.35	3.02	0.27
replicate 3	0.11	3.14	0.2

## Sheet: Figure S1
Figure S1B - generated from supplementary table 2 (this publication) and supplementary table 2 from https://doi.org/10.1038/s41588-018-0174-0
	Alt Name	Name		SSTR						HDR						SSTR	HDR
			average phenotype of strongest 3	Scaled phenotype	Normalized phenotype	-1 to 1 scale	unity norm	bin	average phenotype of strongest 3	Scaled phenotype	-1 to 1 scale	unity norm	bin			bin	bin
		FANCA	-3.30495	3.24256	4.40378	-0.326625	0.495304	3	-6.85342	1.17239	-0.820733	0.146091	1		FANCA	3	1
		FANCB	-3.55077	2.99675	4.06994	-0.377673	0.457756	3	-4.72464	3.30117	-0.495224	0.41136	3		FANCB	3	3
		FANCC	-3.37409	3.17343	4.30989	-0.340982	0.484743	3	-2.99945	5.02636	-0.231428	0.626337	4		FANCC	3	4
		FANCE	-3.49081	3.05671	4.15137	-0.365221	0.466915	3	-7.22595	0.799856	-0.877695	0.0996705	1		FANCE	3	1
		FANCF	-1.67861	4.8689	6.61255	0.0111129	0.743728	4	-7.12426	0.901551	-0.862145	0.112343	1		FANCF	4	1
		FANCG	-1.34729	5.20023	7.06253	0.0799186	0.794339	4	-5.25894	2.76686	-0.576924	0.34478	2		FANCG	4	2
		FANCM	-4.69507	1.85245	2.51584	-0.615307	0.282963	2	-6.49585	1.52996	-0.766056	0.190649	1		FANCM	2	1
	FAAP100	C17orf70	-2.82311	3.7244	5.05818	-0.226563	0.568905	3	-1.65054	6.37527	-0.025169	0.794425	4		C17orf70	3	4
	FAAP20	C1orf86	0.174267	6.72178	9.12898	0.395895	1	5	-2.02982	5.99599	-0.0831636	0.747163	4		C1orf86	5	4
	FAAP24	C19orf40	-0.472668	6.07485	8.25036	0.261548	0.927937	5	-5.96093	2.06488	-0.684263	0.257305	2		C19orf40	5	2			Unity	Bin
																				0.8-1	5
		FANCD2	-2.8714	3.67612	4.9926	-0.23659	0.561529	3	-3.85557	4.17023	-0.362337	0.519655	3		FANCD2	3	3			0.6-0.8	4
		FANCI	-2.13247	4.41505	5.99615	-0.0831387	0.674401	4	-2.77423	5.25157	-0.196991	0.654401	4		FANCI	4	4			0.4-0.6	3
		UBE2T	-1.51049	5.03702	6.84087	0.0460254	0.769409	4	-8.02581	0	-1	0	1		UBE2T	4	1			0.2-0.4	2
		FANCL	-0.159014	6.3885	8.67634	0.326684	0.975848	5	-3.8778	4.14801	-0.365735	0.516886	3		FANCL	5	3			0-.2	1
		WDR48	-5.0952	1.45231	1.97241	-0.698402	0.221842	2	0	0	0	N/A	N/A		WDR48	2	N/A
		USP1	-0.592848	5.95467	8.08714	0.236591	0.90958	5	-0.610987	7.41482	0.133787	0.923964	5		USP1	5	5
		UHRF1	-2.17363	4.37388	5.94025	-0.0916867	0.668114	4	0.345222	8.37103	0.279999	1	5		UHRF1	4	5
		ERCC4	-0.261361	6.28615	8.53734	0.30543	0.960215	5	-1.016	7.00981	0.071858	0.873496	5		ERCC4	5	5
		SLX4	-3.80833	2.73919	3.72014	-0.43116	0.418413	3	-4.60088	3.42492	-0.476301	0.426781	3		SLX4	3	3
	REV7	MAD2L2	-0.0226656	6.52485	8.86152	0.354999	0.996675	5	-0.932858	7.09295	0.0845703	0.883856	5		MAD2L2	5	5
		BRCA2	-2.03263	4.51488	6.13174	-0.0624059	0.689651	4	-3.03738	4.98843	-0.237229	0.62161	4		BRCA2	4	4
		BRIP1	-1.50763	5.03988	6.84476	0.0466197	0.769846	4	-2.89715	5.12866	-0.215786	0.639084	4		BRIP1	4	4
		PALB2	-2.74467	3.80285	5.16472	-0.210272	0.580888	3	-5.73211	2.2937	-0.649274	0.285819	2		PALB2	3	2
		RAD51C	-3.4594	3.08812	4.19403	-0.358698	0.471712	3	-4.01308	4.01272	-0.386421	0.500027	3		RAD51C	3	3
		RAD51	-1.02385	5.52366	7.50179	0.147085	0.843743	5	-2.17158	5.85423	-0.10484	0.729498	4		RAD51	5	4
		BRCA1	-3.3046	3.24292	4.40427	-0.326552	0.495358	3	-7.94226	0.0835498	-0.987225	0.0104112	1		BRCA1	3	1
		XRCC2	-1.09612	5.4514	7.40364	0.132078	0.832705	5	-6.10923	1.91658	-0.706939	0.238826	2		XRCC2	5	2
	MHF1	APITD1	-0.313907	6.23361	8.46598	0.294518	0.952188	5	-1.16903	6.85677	0.0484571	0.854426	5		APITD1	5	5
	MHF2	STRA13	-1.20445	5.34307	7.25651	0.109581	0.816157	5	-3.72805	4.29776	-0.342838	0.535545	3		STRA13	5	3
	TIP60	KAT5	-1.96648	4.58104	6.22159	-0.0486671	0.699757	4	0.044311	8.07012	0.233988	1	5		KAT5	4	5
		BLM	-3.22472	3.32279	4.51275	-0.309964	0.507559	3	-5.84061	2.1852	-0.665865	0.272299	2		BLM	3	2
		CHEK1	-1.00775	5.53976	7.52365	0.150428	0.846203	5	-4.63424	3.39156	-0.481402	0.422624	3		CHEK1	5	3
		RMI1	-1.59094	4.95657	6.73161	0.0293191	0.75712	4	-5.47505	2.55076	-0.609968	0.317851	2		RMI1	4	2
		RMI2	-2.65288	3.89463	5.28937	-0.191212	0.594908	3	-5.17482	2.85099	-0.564061	0.355263	2		RMI2	3	2
		TOP3A	-0.593381	5.95413	8.08642	0.23648	0.909498	5	-4.56995	3.45586	-0.471571	0.430636	3		TOP3A	5	3
		POLQ	-1.30438	5.24313	7.1208	0.0888284	0.800893	5	0.386919	8.41273	0.286375	1	5		POLQ	5	5
	CTIP	RBBP8	-5.3595	1.18801	1.61346	-0.753288	0.18147	1	-5.96521	2.0606	-0.684917	0.256773	2		RBBP8	1	2
		RAD52	-2.06294	4.48458	6.09059	-0.0686993	0.685022	4	-2.23759	5.78821	-0.114934	0.721272	4		RAD52	4	4
		HELQ	-3.63854	2.90897	3.95073	-0.395901	0.444347	3	-5.16613	2.85968	-0.562732	0.356345	2		HELQ	3	2
		LIG4	-0.948574	5.59894	7.60403	0.162718	0.855242	5	0.213395	8.2392	0.259842	1	5		LIG4	5	5
Figure S1C - DAVID inputs
	ssDonor	dsDonor	Background
	ENSG00000187741	ENSG00000112039	ENSG00000187741
	ENSG00000185379	ENSG00000197299	ENSG00000185379
	ENSG00000107960	ENSG00000012048	ENSG00000107960
	ENSG00000118689	ENSG00000187790	ENSG00000118689
	ENSG00000175643	ENSG00000131944	ENSG00000175643
	ENSG00000197299	ENSG00000168411	ENSG00000197299
	ENSG00000144554	ENSG00000112249	ENSG00000144554
	ENSG00000149311	ENSG00000183161	ENSG00000149311
	ENSG00000135999	ENSG00000070193	ENSG00000135999
	ENSG00000196715	ENSG00000134248	ENSG00000196715
	ENSG00000111358	ENSG00000104320	ENSG00000111358
	ENSG00000178997	ENSG00000185379	ENSG00000178997
	ENSG00000140391	ENSG00000187741	ENSG00000140391
	ENSG00000101773	ENSG00000115274	ENSG00000101773
	ENSG00000172932	ENSG00000173614	ENSG00000172932
	ENSG00000135913	ENSG00000132781	ENSG00000135913
	ENSG00000107672	ENSG00000196396	ENSG00000107672
	ENSG00000225073	ENSG00000156831	ENSG00000225073
	ENSG00000124795	ENSG00000221829	ENSG00000124795
	ENSG00000136997	ENSG00000181544	ENSG00000136997
	ENSG00000198408	ENSG00000136305	ENSG00000198408
	ENSG00000112039	ENSG00000122359	ENSG00000112039
	ENSG00000165891	ENSG00000170242	ENSG00000165891
	ENSG00000272047	ENSG00000147140	ENSG00000272047
	ENSG00000277273	ENSG00000116586	ENSG00000277273
	ENSG00000132485	ENSG00000156709	ENSG00000132485
	ENSG00000106153	ENSG00000186193	ENSG00000106153
	ENSG00000175305	ENSG00000124762	ENSG00000175305
	ENSG00000130816	ENSG00000170684	ENSG00000130816
	ENSG00000173456	ENSG00000112130	ENSG00000173456
	ENSG00000173120	ENSG00000171552	ENSG00000173120
	ENSG00000119596	ENSG00000140521	ENSG00000119596
	ENSG00000156414	ENSG00000170946	ENSG00000156414
	ENSG00000134323	ENSG00000006634	ENSG00000134323
	ENSG00000120647	ENSG00000205730	ENSG00000120647
	ENSG00000167978	ENSG00000133112	ENSG00000167978
	ENSG00000166169	ENSG00000175395	ENSG00000166169
	ENSG00000117751	ENSG00000163145	ENSG00000117751
	ENSG00000111364	ENSG00000087460	ENSG00000111364
	ENSG00000148773	ENSG00000253276	ENSG00000148773
	ENSG00000188827	ENSG00000029363	ENSG00000082482
	ENSG00000082482	ENSG00000111247	ENSG00000188827
	ENSG00000111405	ENSG00000129691	ENSG00000111405
	ENSG00000153827	ENSG00000113522	ENSG00000153827
	ENSG00000104884	ENSG00000134323	ENSG00000104884
	ENSG00000156709	ENSG00000009413	ENSG00000156709
	ENSG00000136695	ENSG00000169375	ENSG00000136695
	ENSG00000149480	ENSG00000077152	ENSG00000149480
	ENSG00000159055	ENSG00000182973	ENSG00000159055
	ENSG00000071894	ENSG00000067369	ENSG00000071894
	ENSG00000049541	ENSG00000120279	ENSG00000049541
	ENSG00000064995	ENSG00000173846	ENSG00000064995
	ENSG00000166012	ENSG00000164190	ENSG00000166012
	ENSG00000138346	ENSG00000008128	ENSG00000138346
	ENSG00000183161	ENSG00000141551	ENSG00000183161
	ENSG00000170946	ENSG00000127054	ENSG00000170946
	ENSG00000129197	ENSG00000177302	ENSG00000129197
	ENSG00000163565	ENSG00000152684	ENSG00000163565
	ENSG00000077264	ENSG00000213949	ENSG00000077264
	ENSG00000177888	ENSG00000166068	ENSG00000177888
	ENSG00000008018	ENSG00000173200	ENSG00000008018
	ENSG00000160691	ENSG00000101096	ENSG00000160691
	ENSG00000012061	ENSG00000173193	ENSG00000012061
	ENSG00000169598	ENSG00000101966	ENSG00000169598
	ENSG00000164815	ENSG00000083093	ENSG00000164815
	ENSG00000198860	ENSG00000163029	ENSG00000198860
	ENSG00000100911	ENSG00000138376	ENSG00000100911
	ENSG00000104356	ENSG00000115317	ENSG00000104356
	ENSG00000149273	ENSG00000104957	ENSG00000149273
	ENSG00000182179	ENSG00000188486	ENSG00000182179
	ENSG00000101972	ENSG00000196584	ENSG00000101972
	ENSG00000131153	ENSG00000165511	ENSG00000131153
	ENSG00000112511	ENSG00000173821	ENSG00000112511
	ENSG00000128394	ENSG00000120885	ENSG00000128394
	ENSG00000103037	ENSG00000184635	ENSG00000103037
	ENSG00000109270	ENSG00000104472	ENSG00000109270
	ENSG00000085999	ENSG00000177885	ENSG00000085999
	ENSG00000152104	ENSG00000077721	ENSG00000152104
	ENSG00000169189	ENSG00000130783	ENSG00000169189
	ENSG00000167552	ENSG00000134698	ENSG00000167552
	ENSG00000162408	ENSG00000149554	ENSG00000162408
	ENSG00000162702	ENSG00000182179	ENSG00000162702
	ENSG00000183527	ENSG00000175334	ENSG00000183527
	ENSG00000172171	ENSG00000281763	ENSG00000172171
	ENSG00000203985	ENSG00000069399	ENSG00000203985
	ENSG00000131115	ENSG00000107815	ENSG00000131115
	ENSG00000120337	ENSG00000075131	ENSG00000120337
	ENSG00000203852	ENSG00000149311	ENSG00000203811
	ENSG00000203811	ENSG00000068878	ENSG00000203852
	ENSG00000125457	ENSG00000105287	ENSG00000125457
	ENSG00000276043	ENSG00000175643	ENSG00000276043
	ENSG00000273993	ENSG00000113456	ENSG00000273993
	ENSG00000073282	ENSG00000149091	ENSG00000073282
	ENSG00000029993	ENSG00000135046	ENSG00000029993
	ENSG00000137074	ENSG00000120337	ENSG00000137074
	ENSG00000104499	ENSG00000068028	ENSG00000104499
	ENSG00000147400	ENSG00000101972	ENSG00000147400
	ENSG00000276838	ENSG00000088812	ENSG00000276838
	ENSG00000166923	ENSG00000155229	ENSG00000166923
	ENSG00000070193	ENSG00000182185	ENSG00000070193
	ENSG00000130985	ENSG00000132341	ENSG00000130985
	ENSG00000205143	ENSG00000117000	ENSG00000205143
	ENSG00000100764	ENSG00000197622	ENSG00000100764
	ENSG00000167967	ENSG00000110944	ENSG00000167967
	ENSG00000167772	ENSG00000167232	ENSG00000167772
	ENSG00000083093	ENSG00000164509	ENSG00000083093
	ENSG00000101557	ENSG00000125657	ENSG00000101557
	ENSG00000185290	ENSG00000049768	ENSG00000185290
	ENSG00000253276	ENSG00000261236	ENSG00000253276
	ENSG00000116750	ENSG00000140525	ENSG00000116750
	ENSG00000158169	ENSG00000140326	ENSG00000158169
	ENSG00000132600	ENSG00000171311	ENSG00000132600
	ENSG00000173575	ENSG00000153201	ENSG00000173575
	ENSG00000085741	ENSG00000172795	ENSG00000085741
	ENSG00000146109	ENSG00000176208	ENSG00000146109
	ENSG00000140525	ENSG00000104517	ENSG00000140525
	ENSG00000115350	ENSG00000152457	ENSG00000115350
	ENSG00000275758	ENSG00000106588	ENSG00000275758
	ENSG00000168004	ENSG00000129173	ENSG00000168004
	ENSG00000157212	ENSG00000152422	ENSG00000157212
	ENSG00000185947	ENSG00000120647	ENSG00000185947
	ENSG00000085644	ENSG00000122691	ENSG00000085644
	ENSG00000050030	ENSG00000114503	ENSG00000050030
	ENSG00000166888	ENSG00000183527	ENSG00000166888
	ENSG00000154920	ENSG00000143776	ENSG00000154920
	ENSG00000119335	ENSG00000183684	ENSG00000119335
	ENSG00000140521	ENSG00000170325	ENSG00000140521
	ENSG00000182263	ENSG00000020426	ENSG00000182263
	ENSG00000143498	ENSG00000163374	ENSG00000143498
	ENSG00000108424	ENSG00000184903	ENSG00000108424
	ENSG00000076108	ENSG00000164256	ENSG00000076108
	ENSG00000106588	ENSG00000239672	ENSG00000106588
	ENSG00000163312	ENSG00000142182	ENSG00000163312
	ENSG00000181090	ENSG00000248643	ENSG00000141499
	ENSG00000141499	ENSG00000173933	ENSG00000181090
	ENSG00000124787	ENSG00000196262	ENSG00000124787
	ENSG00000105287	ENSG00000149050	ENSG00000105287
	ENSG00000155542	ENSG00000100911	ENSG00000155542
	ENSG00000090263	ENSG00000157349	ENSG00000090263
	ENSG00000109321	ENSG00000132906	ENSG00000109321
	ENSG00000198586	ENSG00000139537	ENSG00000170684
	ENSG00000170684	ENSG00000131470	ENSG00000198586
	ENSG00000171848	ENSG00000136936	ENSG00000171848
	ENSG00000146872	ENSG00000141040	ENSG00000146872
	ENSG00000157349	ENSG00000072135	ENSG00000157349
	ENSG00000262771	ENSG00000145779	ENSG00000262771
	ENSG00000168564	ENSG00000169397	ENSG00000168564
	ENSG00000196535	ENSG00000134107	ENSG00000196535
	ENSG00000103490	ENSG00000170322	ENSG00000103490
	ENSG00000178966	ENSG00000274129	ENSG00000178966
	ENSG00000111224	ENSG00000106268	ENSG00000111224
	ENSG00000120885	ENSG00000144381	ENSG00000120885
	ENSG00000100297	ENSG00000147889	ENSG00000100297
	ENSG00000155508	ENSG00000158169	ENSG00000155508
	ENSG00000223802	ENSG00000175166	ENSG00000130283
	ENSG00000130283	ENSG00000163870	ENSG00000223802
	ENSG00000116273	ENSG00000153823	ENSG00000116273
	ENSG00000002330	ENSG00000138496	ENSG00000002330
	ENSG00000239713	ENSG00000116030	ENSG00000239713
	ENSG00000014138	ENSG00000108861	ENSG00000014138
	ENSG00000167553	ENSG00000133895	ENSG00000167553
	ENSG00000248643	ENSG00000153879	ENSG00000173933
	ENSG00000173933	ENSG00000123104	ENSG00000248643
	ENSG00000213397	ENSG00000187607	ENSG00000183479
	ENSG00000183479	ENSG00000182173	ENSG00000213397
	ENSG00000230873	ENSG00000162004	ENSG00000230873
	ENSG00000187109	ENSG00000187736	ENSG00000187109
	ENSG00000140464	ENSG00000189283	ENSG00000140464
	ENSG00000173535	ENSG00000169621	ENSG00000173535
	ENSG00000171766	ENSG00000049541	ENSG00000171766
	ENSG00000100385	ENSG00000127922	ENSG00000100385
	ENSG00000198783	ENSG00000187735	ENSG00000198783
	ENSG00000178928	ENSG00000137040	ENSG00000178928
	ENSG00000108064	ENSG00000225073	ENSG00000108064
	ENSG00000135972	ENSG00000196323	ENSG00000135972
	ENSG00000168876	ENSG00000031823	ENSG00000168876
	ENSG00000170890	ENSG00000104884	ENSG00000170890
	ENSG00000004487	ENSG00000100697	ENSG00000004487
	ENSG00000182973	ENSG00000101773	ENSG00000182973
	ENSG00000112874	ENSG00000107672	ENSG00000112874
	ENSG00000140326	ENSG00000164815	ENSG00000140326
	ENSG00000204120	ENSG00000126456	ENSG00000204120
	ENSG00000158941	ENSG00000076043	ENSG00000158941
	ENSG00000137285	ENSG00000278062	ENSG00000137285
	ENSG00000132010	ENSG00000213029	ENSG00000132010
	ENSG00000257591	ENSG00000138772	ENSG00000257591
	ENSG00000137760	ENSG00000134627	ENSG00000137760
	ENSG00000160862	ENSG00000226858	ENSG00000160862
	ENSG00000047315	ENSG00000164611	ENSG00000047315
	ENSG00000102978	ENSG00000035928	ENSG00000102978
	ENSG00000128951	ENSG00000129071	ENSG00000128951
	ENSG00000187790	ENSG00000176390	ENSG00000187790
	ENSG00000134982	ENSG00000178199	ENSG00000134982
	ENSG00000079246	ENSG00000167377	ENSG00000079246
	ENSG00000088930	ENSG00000134480	ENSG00000088930
	ENSG00000223953	ENSG00000167986	ENSG00000223953
	ENSG00000112941	ENSG00000115392	ENSG00000112941
	ENSG00000100479	ENSG00000275714	ENSG00000100479
	ENSG00000105568	ENSG00000175854	ENSG00000105568
	ENSG00000198000	ENSG00000011485	ENSG00000198000
	ENSG00000186193	ENSG00000155393	ENSG00000186193
	ENSG00000244509	ENSG00000130713	ENSG00000243811
	ENSG00000243811	ENSG00000092010	ENSG00000244509
	ENSG00000166263	ENSG00000165494	ENSG00000166263
	ENSG00000100023	ENSG00000117222	ENSG00000100023
	ENSG00000164611	ENSG00000134461	ENSG00000164611
	ENSG00000137693	ENSG00000131467	ENSG00000137693
	ENSG00000127586	ENSG00000158019	ENSG00000127586
	ENSG00000075131	ENSG00000004487	ENSG00000075131
	ENSG00000135900	ENSG00000145425	ENSG00000135900
	ENSG00000143476	ENSG00000127586	ENSG00000143476
	ENSG00000145861	ENSG00000088930	ENSG00000145861
	ENSG00000123136	ENSG00000159753	ENSG00000123136
	ENSG00000062822	ENSG00000120699	ENSG00000062822
	ENSG00000124208	ENSG00000187266	ENSG00000124208
	ENSG00000146263	ENSG00000186871	ENSG00000146263
	ENSG00000154144	ENSG00000196367	ENSG00000154144
	ENSG00000127152	ENSG00000132383	ENSG00000127152
	ENSG00000185504	ENSG00000008018	ENSG00000185504
	ENSG00000113360	ENSG00000258315	ENSG00000113360
	ENSG00000160049	ENSG00000075914	ENSG00000160049
	ENSG00000002016	ENSG00000106399	ENSG00000002016
	ENSG00000136982	ENSG00000135913	ENSG00000136982
	ENSG00000105171	ENSG00000010539	ENSG00000105171
	ENSG00000102904	ENSG00000150907	ENSG00000102904
	ENSG00000136305	ENSG00000144504	ENSG00000136305
	ENSG00000120800	ENSG00000182446	ENSG00000120800
	ENSG00000173093	ENSG00000073861	ENSG00000173093
	ENSG00000187609	ENSG00000198924	ENSG00000168348
	ENSG00000168348	ENSG00000153147	ENSG00000187609
	ENSG00000035928	ENSG00000115942	ENSG00000035928
	ENSG00000173846	ENSG00000156587	ENSG00000138772
	ENSG00000138772	ENSG00000178401	ENSG00000173846
	ENSG00000133895	ENSG00000179262	ENSG00000133895
	ENSG00000107815	ENSG00000198585	ENSG00000107815
	ENSG00000132819	ENSG00000149016	ENSG00000132819
	ENSG00000099999	ENSG00000087088	ENSG00000099999
	ENSG00000112062	ENSG00000253729	ENSG00000112062
	ENSG00000176208	ENSG00000182580	ENSG00000176208
	ENSG00000196396	ENSG00000198887	ENSG00000196396
	ENSG00000115421	ENSG00000163312	ENSG00000115421
	ENSG00000171865	ENSG00000074047	ENSG00000171865
	ENSG00000136492	ENSG00000115750	ENSG00000136492
	ENSG00000072786	ENSG00000164754	ENSG00000072786
	ENSG00000136273	ENSG00000102226	ENSG00000136273
	ENSG00000125885	ENSG00000155438	ENSG00000125885
	ENSG00000168255	ENSG00000099968	ENSG00000168255
	ENSG00000154743	ENSG00000133789	ENSG00000154743
	ENSG00000175097	ENSG00000186364	ENSG00000175097
	ENSG00000182446	ENSG00000156345	ENSG00000182446
	ENSG00000198765	ENSG00000149115	ENSG00000157211
	ENSG00000157211	ENSG00000180423	ENSG00000198765
	ENSG00000088448	ENSG00000075426	ENSG00000088448
	ENSG00000074047	ENSG00000103047	ENSG00000074047
	ENSG00000141655	ENSG00000165325	ENSG00000141655
	ENSG00000178199	ENSG00000071539	ENSG00000178199
	ENSG00000160953	ENSG00000160593	ENSG00000160953
	ENSG00000138795	ENSG00000166888	ENSG00000138795
	ENSG00000170322	ENSG00000176236	ENSG00000170322
	ENSG00000213689	ENSG00000152464	ENSG00000213689
	ENSG00000078804	ENSG00000135318	ENSG00000078804
	ENSG00000073861	ENSG00000097046	ENSG00000073861
	ENSG00000153707	ENSG00000238134	ENSG00000153707
	ENSG00000178401	ENSG00000124164	ENSG00000178401
	ENSG00000161973	ENSG00000112238	ENSG00000161973
	ENSG00000062650	ENSG00000176720	ENSG00000062650
	ENSG00000058091	ENSG00000213402	ENSG00000058091
	ENSG00000145041	ENSG00000188487	ENSG00000145041
	ENSG00000143799	ENSG00000155827	ENSG00000143799
	ENSG00000198885	ENSG00000079616	ENSG00000198885
	ENSG00000087269	ENSG00000188001	ENSG00000087269
	ENSG00000182580	ENSG00000139618	ENSG00000182580
	ENSG00000181544	ENSG00000188542	ENSG00000181544
	ENSG00000152669	ENSG00000175224	ENSG00000152669
	ENSG00000081177	ENSG00000163629	ENSG00000081177
	ENSG00000139567	ENSG00000177700	ENSG00000139567
	ENSG00000164002	ENSG00000050030	ENSG00000164002
	ENSG00000181143	ENSG00000088448	ENSG00000181143
	ENSG00000186891	ENSG00000136997	ENSG00000186891
	ENSG00000278062	ENSG00000132010	ENSG00000278062
	ENSG00000114127	ENSG00000113812	ENSG00000114127
	ENSG00000111331	ENSG00000120498	ENSG00000111331
	ENSG00000010244	ENSG00000168685	ENSG00000010244
	ENSG00000105229	ENSG00000255150	ENSG00000105229
	ENSG00000133131	ENSG00000164543	ENSG00000133131
	ENSG00000244754	ENSG00000146414	ENSG00000244754
	ENSG00000138376	ENSG00000248333	ENSG00000138376
	ENSG00000173482	ENSG00000172336	ENSG00000173482
	ENSG00000276726	ENSG00000123268	ENSG00000276726
	ENSG00000116990	ENSG00000135972	ENSG00000116990
	ENSG00000100139	ENSG00000115009	ENSG00000100139
	ENSG00000070010	ENSG00000136695	ENSG00000070010
	ENSG00000282185	ENSG00000182247	ENSG00000282185
	ENSG00000171824	ENSG00000128951	ENSG00000171824
	ENSG00000205457	ENSG00000168802	ENSG00000205457
	ENSG00000143155	ENSG00000205861	ENSG00000143155
	ENSG00000164305	ENSG00000116017	ENSG00000136826
	ENSG00000136826	ENSG00000107290	ENSG00000164305
	ENSG00000083307	ENSG00000163481	ENSG00000083307
	ENSG00000174840	ENSG00000183814	ENSG00000174840
	ENSG00000133112	ENSG00000154611	ENSG00000133112
	ENSG00000162521	ENSG00000064655	ENSG00000162521
	ENSG00000068028	ENSG00000085999	ENSG00000068028
	ENSG00000172889	ENSG00000154920	ENSG00000172889
	ENSG00000217442	ENSG00000198646	ENSG00000064393
	ENSG00000064393	ENSG00000111364	ENSG00000217442
	ENSG00000196367	ENSG00000115350	ENSG00000196367
	ENSG00000213145	ENSG00000110092	ENSG00000213145
	ENSG00000109670	ENSG00000146872	ENSG00000109670
	ENSG00000101280	ENSG00000117614	ENSG00000101280
	ENSG00000262418	ENSG00000132207	ENSG00000262418
	ENSG00000106399	ENSG00000134574	ENSG00000106399
	ENSG00000186827	ENSG00000168036	ENSG00000101017
	ENSG00000101017	ENSG00000183434	ENSG00000186827
	ENSG00000240849	ENSG00000282185	ENSG00000240849
		ENSG00000272047	ENSG00000175482
		ENSG00000157540	ENSG00000178804
		ENSG00000109881	ENSG00000103266
		ENSG00000163565	ENSG00000104976
		ENSG00000081721	ENSG00000108384
		ENSG00000169598	ENSG00000101138
		ENSG00000155508	ENSG00000134049
		ENSG00000182156	ENSG00000075218
		ENSG00000128513	ENSG00000226257
		ENSG00000215788	ENSG00000090061
		ENSG00000183336	ENSG00000112130
		ENSG00000169627	ENSG00000187608
		ENSG00000181625	ENSG00000087206
		ENSG00000019549	ENSG00000124535
		ENSG00000105229	ENSG00000276380
		ENSG00000108384	ENSG00000240654
		ENSG00000076108	ENSG00000275700
		ENSG00000205581	ENSG00000134452
		ENSG00000174840	ENSG00000102125
		ENSG00000180155	ENSG00000006634
		ENSG00000121879	ENSG00000145779
		ENSG00000174307	ENSG00000213965
		ENSG00000006016	ENSG00000151876
		ENSG00000090447	ENSG00000276536
		ENSG00000108825	ENSG00000152583
		ENSG00000166090	ENSG00000005007
		ENSG00000183765	ENSG00000198793
		ENSG00000172115	ENSG00000132703
		ENSG00000073146	ENSG00000164176
		ENSG00000144554	ENSG00000275004
		ENSG00000166295	ENSG00000136504
		ENSG00000147669	ENSG00000163705
		ENSG00000196199	ENSG00000013573
		ENSG00000159958	ENSG00000243646
		ENSG00000072786	ENSG00000169429
		ENSG00000198829	ENSG00000163041
		ENSG00000125901	ENSG00000127329
			ENSG00000130368
			ENSG00000079616
			ENSG00000089163
			ENSG00000135452
			ENSG00000108091
			ENSG00000169385
			ENSG00000261236
			ENSG00000182481
			ENSG00000168496
			ENSG00000123374
			ENSG00000100296
			ENSG00000198382
			ENSG00000156711
			ENSG00000114904
			ENSG00000019991
			ENSG00000105173
			ENSG00000147889
			ENSG00000136104
			ENSG00000086758
			ENSG00000037637
			ENSG00000123737
			ENSG00000100601
			ENSG00000156502
			ENSG00000161642
			ENSG00000087338
			ENSG00000080815
			ENSG00000104626
			ENSG00000116161
			ENSG00000163781
			ENSG00000178105
			ENSG00000188001
			ENSG00000112312
			ENSG00000012048
			ENSG00000141480
			ENSG00000169413
			ENSG00000158805
			ENSG00000173511
			ENSG00000135249
			ENSG00000204520
			ENSG00000054796
			ENSG00000105612
			ENSG00000185627
			ENSG00000159753
			ENSG00000113575
			ENSG00000119318
			ENSG00000185129
			ENSG00000118503
			ENSG00000009413
			ENSG00000173614
			ENSG00000164938
			ENSG00000173559
			ENSG00000148411
			ENSG00000059758
			ENSG00000154438
			ENSG00000189060
			ENSG00000131778
			ENSG00000131507
			ENSG00000185043
			ENSG00000198791
			ENSG00000171219
			ENSG00000183814
			ENSG00000099817
			ENSG00000123171
			ENSG00000167971
			ENSG00000119408
			ENSG00000231974
			ENSG00000196199
			ENSG00000170315
			ENSG00000146047
			ENSG00000181938
			ENSG00000198056
			ENSG00000130997
			ENSG00000214367
			ENSG00000100804
			ENSG00000159251
			ENSG00000079134
			ENSG00000148688
			ENSG00000090612
			ENSG00000178222
			ENSG00000088205
			ENSG00000089685
			ENSG00000101182
			ENSG00000104812
			ENSG00000112118
			ENSG00000114742
			ENSG00000117748
			ENSG00000140534
			ENSG00000152684
			ENSG00000165934
			ENSG00000221983
			ENSG00000092330
			ENSG00000131747
			ENSG00000077348
			ENSG00000167258
			ENSG00000077514
			ENSG00000136930
			ENSG00000041357
			ENSG00000178028
			ENSG00000133315
			ENSG00000145386
			ENSG00000133816
			ENSG00000136709
			ENSG00000175054
			ENSG00000106049
			ENSG00000065328
			ENSG00000147536
			ENSG00000105258
			ENSG00000267368
			ENSG00000116198
			ENSG00000168002
			ENSG00000080031
			ENSG00000151882
			ENSG00000239306
			ENSG00000136688
			ENSG00000159882
			ENSG00000114735
			ENSG00000117222
			ENSG00000116017
			ENSG00000204217
			ENSG00000262826
			ENSG00000189403
			ENSG00000182979
			ENSG00000186480
			ENSG00000168028
			ENSG00000143384
			ENSG00000167840
			ENSG00000231555
			ENSG00000234475
			ENSG00000154611
			ENSG00000232119
			ENSG00000103522
			ENSG00000124164
			ENSG00000170832
			ENSG00000103264
			ENSG00000163684
			ENSG00000131914
			ENSG00000178685
			ENSG00000196419
			ENSG00000107562
			ENSG00000006606
			ENSG00000163950
			ENSG00000142611
			ENSG00000100697
			ENSG00000167770
			ENSG00000100038
			ENSG00000138074
			ENSG00000014824
			ENSG00000141867
			ENSG00000135655
			ENSG00000242711
			ENSG00000167797
			ENSG00000136937
			ENSG00000172977
			ENSG00000100603
			ENSG00000159885
			ENSG00000161940
			ENSG00000159256
			ENSG00000179218
			ENSG00000173821
			ENSG00000177468
			ENSG00000158806
			ENSG00000248333
			ENSG00000100814
			ENSG00000108654
			ENSG00000141040
			ENSG00000121274
			ENSG00000110274
			ENSG00000106178
			ENSG00000168802
			ENSG00000145425
			ENSG00000146414
			ENSG00000095261
			ENSG00000113812
			ENSG00000184221
			ENSG00000185215
			ENSG00000205726
			ENSG00000157368
			ENSG00000166199
			ENSG00000276701
			ENSG00000124766
			ENSG00000149091
			ENSG00000100902
			ENSG00000135945
			ENSG00000128908
			ENSG00000129965
			ENSG00000198624
			ENSG00000219200
			ENSG00000153201
			ENSG00000276504
			ENSG00000135093
			ENSG00000173692
			ENSG00000109758
			ENSG00000127054
			ENSG00000010072
			ENSG00000172115
			ENSG00000120158
			ENSG00000130479
			ENSG00000120899
			ENSG00000076003
			ENSG00000078177
			ENSG00000132334
			ENSG00000160200
			ENSG00000110092
			ENSG00000107614
			ENSG00000147133
			ENSG00000124702
			ENSG00000198223
			ENSG00000166068
			ENSG00000198752
			ENSG00000254004
			ENSG00000111802
			ENSG00000118454
			ENSG00000138684
			ENSG00000008405
			ENSG00000114861
			ENSG00000166851
			ENSG00000116560
			ENSG00000101457
			ENSG00000188487
			ENSG00000090447
			ENSG00000213402
			ENSG00000163599
			ENSG00000181163
			ENSG00000083520
			ENSG00000177613
			ENSG00000131467
			ENSG00000228760
			ENSG00000124232
			ENSG00000135679
			ENSG00000094804
			ENSG00000124802
			ENSG00000164967
			ENSG00000126070
			ENSG00000141446
			ENSG00000125571
			ENSG00000140379
			ENSG00000274829
			ENSG00000129355
			ENSG00000059769
			ENSG00000244115
			ENSG00000134461
			ENSG00000198105
			ENSG00000109685
			ENSG00000120471
			ENSG00000096433
			ENSG00000142507
			ENSG00000129538
			ENSG00000176563
			ENSG00000124092
			ENSG00000100401
			ENSG00000146828
			ENSG00000155906
			ENSG00000160867
			ENSG00000053254
			ENSG00000275714
			ENSG00000149136
			ENSG00000006327
			ENSG00000145431
			ENSG00000104537
			ENSG00000067369
			ENSG00000143194
			ENSG00000164818
			ENSG00000141510
			ENSG00000102760
			ENSG00000134698
			ENSG00000100368
			ENSG00000113070
			ENSG00000090097
			ENSG00000055483
			ENSG00000173404
			ENSG00000274336
			ENSG00000165325
			ENSG00000184677
			ENSG00000185324
			ENSG00000267680
			ENSG00000112996
			ENSG00000159905
			ENSG00000198039
			ENSG00000077152
			ENSG00000181634
			ENSG00000170265
			ENSG00000153391
			ENSG00000183597
			ENSG00000076043
			ENSG00000174652
			ENSG00000172264
			ENSG00000173193
			ENSG00000174446
			ENSG00000104957
			ENSG00000078304
			ENSG00000112249
			ENSG00000144476
			ENSG00000164508
			ENSG00000141956
			ENSG00000135127
			ENSG00000214022
			ENSG00000196678
			ENSG00000164086
			ENSG00000165799
			ENSG00000176194
			ENSG00000106628
			ENSG00000077420
			ENSG00000163605
			ENSG00000141570
			ENSG00000167986
			ENSG00000120498
			ENSG00000163870
			ENSG00000156869
			ENSG00000067182
			ENSG00000172732
			ENSG00000161057
			ENSG00000188130
			ENSG00000171819
			ENSG00000071539
			ENSG00000205592
			ENSG00000109079
			ENSG00000125084
			ENSG00000149016
			ENSG00000108578
			ENSG00000149054
			ENSG00000187105
			ENSG00000166801
			ENSG00000122008
			ENSG00000188486
			ENSG00000005189
			ENSG00000197594
			ENSG00000113300
			ENSG00000108055
			ENSG00000136603
			ENSG00000166831
			ENSG00000228716
			ENSG00000140455
			ENSG00000031823
			ENSG00000105393
			ENSG00000105821
			ENSG00000137033
			ENSG00000174943
			ENSG00000140718
			ENSG00000176248
			ENSG00000263761
			ENSG00000169155
			ENSG00000175274
			ENSG00000274205
			ENSG00000113916
			ENSG00000052795
			ENSG00000139579
			ENSG00000148985
			ENSG00000141255
			ENSG00000123415
			ENSG00000174405
			ENSG00000124762
			ENSG00000115661
			ENSG00000116030
			ENSG00000154767
			ENSG00000157106
			ENSG00000148677
			ENSG00000176102
			ENSG00000009954
			ENSG00000115266
			ENSG00000168016
			ENSG00000276463
			ENSG00000101096
			ENSG00000125482
			ENSG00000101945
			ENSG00000071564
			ENSG00000227345
			ENSG00000077800
			ENSG00000113318
			ENSG00000133216
			ENSG00000104889
			ENSG00000111732
			ENSG00000162591
			ENSG00000233198
			ENSG00000111276
			ENSG00000198625
			ENSG00000127863
			ENSG00000136696
			ENSG00000175592
			ENSG00000144034
			ENSG00000155229
			ENSG00000166337
			ENSG00000184428
			ENSG00000174564
			ENSG00000179041
			ENSG00000008441
			ENSG00000204952
			ENSG00000096063
			ENSG00000154856
			ENSG00000121481
			ENSG00000187325
			ENSG00000176720
			ENSG00000163132
			ENSG00000113460
			ENSG00000196510
			ENSG00000121380
			ENSG00000152520
			ENSG00000138303
			ENSG00000067334
			ENSG00000110200
			ENSG00000054356
			ENSG00000106268
			ENSG00000177303
			ENSG00000102245
			ENSG00000224587
			ENSG00000118523
			ENSG00000104313
			ENSG00000165283
			ENSG00000244687
			ENSG00000125652
			ENSG00000241186
			ENSG00000120210
			ENSG00000235718
			ENSG00000015475
			ENSG00000065060
			ENSG00000102225
			ENSG00000138336
			ENSG00000047410
			ENSG00000106009
			ENSG00000076924
			ENSG00000104321
			ENSG00000142677
			ENSG00000155816
			ENSG00000278268
			ENSG00000188191
			ENSG00000189266
			ENSG00000100147
			ENSG00000152284
			ENSG00000167900
			ENSG00000155393
			ENSG00000104951
			ENSG00000166090
			ENSG00000104517
			ENSG00000135046
			ENSG00000158985
			ENSG00000182156
			ENSG00000168724
			ENSG00000115966
			ENSG00000048028
			ENSG00000167272
			ENSG00000175793
			ENSG00000167232
			ENSG00000183578
			ENSG00000011590
			ENSG00000165030
			ENSG00000116747
			ENSG00000160593
			ENSG00000183955
			ENSG00000148841
			ENSG00000164400
			ENSG00000267508
			ENSG00000163145
			ENSG00000169621
			ENSG00000187778
			ENSG00000198887
			ENSG00000262795
			ENSG00000163982
			ENSG00000240505
			ENSG00000106462
			ENSG00000134480
			ENSG00000134352
			ENSG00000173464
			ENSG00000185988
			ENSG00000248496
			ENSG00000125107
			ENSG00000141127
			ENSG00000169241
			ENSG00000072135
			ENSG00000149599
			ENSG00000196586
			ENSG00000135473
			ENSG00000119699
			ENSG00000141084
			ENSG00000171606
			ENSG00000197134
			ENSG00000163945
			ENSG00000075426
			ENSG00000180953
			ENSG00000101751
			ENSG00000008869
			ENSG00000118046
			ENSG00000143514
			ENSG00000198690
			ENSG00000170364
			ENSG00000153147
			ENSG00000158161
			ENSG00000019485
			ENSG00000013523
			ENSG00000171223
			ENSG00000019582
			ENSG00000163040
			ENSG00000166508
			ENSG00000100393
			ENSG00000163806
			ENSG00000152457
			ENSG00000100462
			ENSG00000164162
			ENSG00000274129
			ENSG00000136169
			ENSG00000262145
			ENSG00000181218
			ENSG00000196150
			ENSG00000048392
			ENSG00000150907
			ENSG00000198538
			ENSG00000114503
			ENSG00000130856
			ENSG00000198900
			ENSG00000103168
			ENSG00000059378
			ENSG00000172667
			ENSG00000162889
			ENSG00000111877
			ENSG00000156345
			ENSG00000164256
			ENSG00000095002
			ENSG00000122862
			ENSG00000132361
			ENSG00000163491
			ENSG00000170955
			ENSG00000169375
			ENSG00000167637
			ENSG00000168395
			ENSG00000173928
			ENSG00000178188
			ENSG00000077721
			ENSG00000187569
			ENSG00000133980
			ENSG00000161610
			ENSG00000153107
			ENSG00000113520
			ENSG00000144231
			ENSG00000185787
			ENSG00000196793
			ENSG00000269335
			ENSG00000147687
			ENSG00000011275
			ENSG00000112319
			ENSG00000114030
			ENSG00000118369
			ENSG00000164754
			ENSG00000129521
			ENSG00000125629
			ENSG00000181991
			ENSG00000020922
			ENSG00000141682
			ENSG00000183434
			ENSG00000164053
			ENSG00000116586
			ENSG00000099341
			ENSG00000186026
			ENSG00000164877
			ENSG00000123610
			ENSG00000178971
			ENSG00000156831
			ENSG00000141644
			ENSG00000145040
			ENSG00000005810
			ENSG00000189233
			ENSG00000107290
			ENSG00000152409
			ENSG00000133226
			ENSG00000134627
			ENSG00000163161
			ENSG00000205277
			ENSG00000143379
			ENSG00000147168
			ENSG00000164054
			ENSG00000109674
			ENSG00000111653
			ENSG00000122547
			ENSG00000099901
			ENSG00000204490
			ENSG00000130726
			ENSG00000111087
			ENSG00000123562
			ENSG00000198839
			ENSG00000136159
			ENSG00000163029
			ENSG00000163481
			ENSG00000189283
			ENSG00000205755
			ENSG00000125378
			ENSG00000119203
			ENSG00000166349
			ENSG00000176953
			ENSG00000128849
			ENSG00000141433
			ENSG00000162892
			ENSG00000123908
			ENSG00000162039
			ENSG00000187166
			ENSG00000163191
			ENSG00000166454
			ENSG00000167034
			ENSG00000108671
			ENSG00000175197
			ENSG00000166439
			ENSG00000164761
			ENSG00000171552
			ENSG00000171320
			ENSG00000111701
			ENSG00000117586
			ENSG00000135596
			ENSG00000167604
			ENSG00000177885
			ENSG00000177700
			ENSG00000179604
			ENSG00000110768
			ENSG00000105486
			ENSG00000187736
			ENSG00000172613
			ENSG00000120949
			ENSG00000131944
			ENSG00000182173
			ENSG00000086061
			ENSG00000100030
			ENSG00000147601
			ENSG00000111596
			ENSG00000180155
			ENSG00000140443
			ENSG00000164080
			ENSG00000140961
			ENSG00000206150
			ENSG00000164306
			ENSG00000121931
			ENSG00000168646
			ENSG00000197157
			ENSG00000141551
			ENSG00000088305
			ENSG00000129566
			ENSG00000196323
			ENSG00000134853
			ENSG00000196411
			ENSG00000180423
			ENSG00000278053
			ENSG00000230961
			ENSG00000030110
			ENSG00000114026
			ENSG00000163374
			ENSG00000156521
			ENSG00000147140
			ENSG00000182134
			ENSG00000010017
			ENSG00000159335
			ENSG00000107949
			ENSG00000145391
			ENSG00000185515
			ENSG00000138035
			ENSG00000065427
			ENSG00000134371
			ENSG00000120889
			ENSG00000125901
			ENSG00000025708
			ENSG00000143452
			ENSG00000144589
			ENSG00000076242
			ENSG00000162585
			ENSG00000102524
			ENSG00000263528
			ENSG00000171735
			ENSG00000111602
			ENSG00000160294
			ENSG00000131470
			ENSG00000198604
			ENSG00000169018
			ENSG00000237330
			ENSG00000276618
			ENSG00000106443
			ENSG00000103194
			ENSG00000100209
			ENSG00000147485
			ENSG00000013275
			ENSG00000141642
			ENSG00000135355
			ENSG00000011451
			ENSG00000122678
			ENSG00000048462
			ENSG00000016402
			ENSG00000175854
			ENSG00000146072
			ENSG00000108691
			ENSG00000164362
			ENSG00000128513
			ENSG00000010539
			ENSG00000109332
			ENSG00000164808
			ENSG00000275074
			ENSG00000196365
			ENSG00000172336
			ENSG00000109819
			ENSG00000130584
			ENSG00000175073
			ENSG00000198759
			ENSG00000178896
			ENSG00000139618
			ENSG00000172995
			ENSG00000136848
			ENSG00000276561
			ENSG00000143303
			ENSG00000107937
			ENSG00000122359
			ENSG00000078237
			ENSG00000081377
			ENSG00000132740
			ENSG00000148737
			ENSG00000161036
			ENSG00000170345
			ENSG00000185088
			ENSG00000178718
			ENSG00000132855
			ENSG00000049249
			ENSG00000029363
			ENSG00000166313
			ENSG00000172183
			ENSG00000188186
			ENSG00000049130
			ENSG00000213949
			ENSG00000132383
			ENSG00000125821
			ENSG00000139537
			ENSG00000136807
			ENSG00000155111
			ENSG00000170260
			ENSG00000130826
			ENSG00000026508
			ENSG00000015479
			ENSG00000092201
			ENSG00000109511
			ENSG00000130766
			ENSG00000156587
			ENSG00000133328
			ENSG00000155438
			ENSG00000027644
			ENSG00000259332
			ENSG00000182923
			ENSG00000275885
			ENSG00000204116
			ENSG00000165511
			ENSG00000104691
			ENSG00000168036
			ENSG00000244607
			ENSG00000134460
			ENSG00000132207
			ENSG00000127922
			ENSG00000175334
			ENSG00000071794
			ENSG00000154914
			ENSG00000164318
			ENSG00000089127
			ENSG00000214842
			ENSG00000087085
			ENSG00000095627
			ENSG00000135090
			ENSG00000092847
			ENSG00000143493
			ENSG00000145358
			ENSG00000184903
			ENSG00000173702
			ENSG00000145907
			ENSG00000281763
			ENSG00000258315
			ENSG00000183273
			ENSG00000130770
			ENSG00000165490
			ENSG00000123268
			ENSG00000138767
			ENSG00000128886
			ENSG00000162607
			ENSG00000121671
			ENSG00000198720
			ENSG00000148300
			ENSG00000092010
			ENSG00000137309
			ENSG00000185480
			ENSG00000213096
			ENSG00000121211
			ENSG00000170185
			ENSG00000111247
			ENSG00000211460
			ENSG00000061794
			ENSG00000115317
			ENSG00000101204
			ENSG00000256525
			ENSG00000111206
			ENSG00000057657
			ENSG00000141905
			ENSG00000163104
			ENSG00000184735
			ENSG00000186575
			ENSG00000167513
			ENSG00000072133
			ENSG00000164180
			ENSG00000151164
			ENSG00000186710
			ENSG00000143499
			ENSG00000102962
			ENSG00000086991
			ENSG00000136634
			ENSG00000132879
			ENSG00000013563
			ENSG00000127311
			ENSG00000171873
			ENSG00000100311
			ENSG00000170430
			ENSG00000153246
			ENSG00000177051
			ENSG00000213927
			ENSG00000164045
			ENSG00000109339
			ENSG00000159388
			ENSG00000184979
			ENSG00000157540
			ENSG00000183684
			ENSG00000158109
			ENSG00000115355
			ENSG00000239865
			ENSG00000103047
			ENSG00000198585
			ENSG00000130711
			ENSG00000074590
			ENSG00000119684
			ENSG00000004766
			ENSG00000102221
			ENSG00000186871
			ENSG00000124216
			ENSG00000229488
			ENSG00000123064
			ENSG00000104983
			ENSG00000158286
			ENSG00000205978
			ENSG00000205581
			ENSG00000125871
			ENSG00000152217
			ENSG00000197780
			ENSG00000162891
			ENSG00000137040
			ENSG00000145423
			ENSG00000163273
			ENSG00000148362
			ENSG00000258947
			ENSG00000155827
			ENSG00000159917
			ENSG00000150995
			ENSG00000168062
			ENSG00000101439
			ENSG00000102038
			ENSG00000183770
			ENSG00000104343
			ENSG00000127318
			ENSG00000074071
			ENSG00000248099
			ENSG00000119403
			ENSG00000159625
			ENSG00000163154
			ENSG00000168152
			ENSG00000163156
			ENSG00000173431
			ENSG00000108469
			ENSG00000091879
			ENSG00000163171
			ENSG00000165097
			ENSG00000162734
			ENSG00000179361
			ENSG00000115942
			ENSG00000184205
			ENSG00000205730
			ENSG00000109471
			ENSG00000169188
			ENSG00000244588
			ENSG00000170485
			ENSG00000077238
			ENSG00000173200
			ENSG00000116663
			ENSG00000145723
			ENSG00000118655
			ENSG00000060656
			ENSG00000204671
			ENSG00000134198
			ENSG00000164975
			ENSG00000124882
			ENSG00000230669
			ENSG00000111537
			ENSG00000065883
			ENSG00000184481
			ENSG00000153094
			ENSG00000079785
			ENSG00000205220
			ENSG00000185298
			ENSG00000165392
			ENSG00000167136
			ENSG00000230453
			ENSG00000269058
			ENSG00000178386
			ENSG00000176046
			ENSG00000197275
			ENSG00000109118
			ENSG00000108984
			ENSG00000112175
			ENSG00000070366
			ENSG00000121892
			ENSG00000097046
			ENSG00000133466
			ENSG00000102054
			ENSG00000139644
			ENSG00000197774
			ENSG00000105426
			ENSG00000083844
			ENSG00000100567
			ENSG00000159915
			ENSG00000108961
			ENSG00000156273
			ENSG00000163071
			ENSG00000023608
			ENSG00000162599
			ENSG00000077684
			ENSG00000134574
			ENSG00000148153
			ENSG00000088812
			ENSG00000150594
			ENSG00000158290
			ENSG00000139597
			ENSG00000117266
			ENSG00000079313
			ENSG00000107447
			ENSG00000173530
			ENSG00000276833
			ENSG00000184635
			ENSG00000186010
			ENSG00000177352
			ENSG00000044574
			ENSG00000106123
			ENSG00000131013
			ENSG00000166924
			ENSG00000091651
			ENSG00000117318
			ENSG00000134313
			ENSG00000137871
			ENSG00000167107
			ENSG00000140398
			ENSG00000146670
			ENSG00000187266
			ENSG00000203485
			ENSG00000120659
			ENSG00000172247
			ENSG00000183207
			ENSG00000177302
			ENSG00000105327
			ENSG00000179598
			ENSG00000140451
			ENSG00000146373
			ENSG00000168826
			ENSG00000100823
			ENSG00000178607
			ENSG00000115464
			ENSG00000101442
			ENSG00000041880
			ENSG00000147548
			ENSG00000125843
			ENSG00000136319
			ENSG00000154146
			ENSG00000126453
			ENSG00000146648
			ENSG00000203705
			ENSG00000126215
			ENSG00000157014
			ENSG00000198924
			ENSG00000197272
			ENSG00000100201
			ENSG00000168175
			ENSG00000087088
			ENSG00000225830
			ENSG00000182150
			ENSG00000178562
			ENSG00000230522
			ENSG00000175166
			ENSG00000198890
			ENSG00000120539
			ENSG00000184619
			ENSG00000128596
			ENSG00000115233
			ENSG00000175595
			ENSG00000278023
			ENSG00000144048
			ENSG00000179262
			ENSG00000278461
			ENSG00000064201
			ENSG00000163349
			ENSG00000187735
			ENSG00000164188
			ENSG00000163840
			ENSG00000068878
			ENSG00000154328
			ENSG00000181555
			ENSG00000149177
			ENSG00000138798
			ENSG00000137252
			ENSG00000171105
			ENSG00000099956
			ENSG00000170855
			ENSG00000099381
			ENSG00000149948
			ENSG00000150783
			ENSG00000120699
			ENSG00000133789
			ENSG00000175224
			ENSG00000160949
			ENSG00000145649
			ENSG00000187607
			ENSG00000170242
			ENSG00000125740
			ENSG00000155363
			ENSG00000158019
			ENSG00000137077
			ENSG00000118197
			ENSG00000214941
			ENSG00000185386
			ENSG00000204859
			ENSG00000108509
			ENSG00000134852
			ENSG00000262788
			ENSG00000165684
			ENSG00000179295
			ENSG00000167968
			ENSG00000278318
			ENSG00000056277
			ENSG00000057468
			ENSG00000101162
			ENSG00000149115
			ENSG00000182185
			ENSG00000115129
			ENSG00000174307
			ENSG00000132773
			ENSG00000143507
			ENSG00000188655
			ENSG00000158457
			ENSG00000282752
			ENSG00000101843
			ENSG00000136960
			ENSG00000184471
			ENSG00000142627
			ENSG00000261308
			ENSG00000278311
			ENSG00000163874
			ENSG00000078900
			ENSG00000100151
			ENSG00000091436
			ENSG00000212864
			ENSG00000261456
			ENSG00000116918
			ENSG00000126583
			ENSG00000164509
			ENSG00000149554
			ENSG00000087460
			ENSG00000148337
			ENSG00000118515
			ENSG00000222028
			ENSG00000168209
			ENSG00000130783
			ENSG00000136147
			ENSG00000108825
			ENSG00000166669
			ENSG00000169548
			ENSG00000137601
			ENSG00000197579
			ENSG00000064933
			ENSG00000117419
			ENSG00000171860
			ENSG00000169397
			ENSG00000115009
			ENSG00000160712
			ENSG00000006744
			ENSG00000187555
			ENSG00000132170
			ENSG00000153823
			ENSG00000214274
			ENSG00000258818
			ENSG00000159685
			ENSG00000082701
			ENSG00000197448
			ENSG00000256294
			ENSG00000011485
			ENSG00000168214
			ENSG00000103351
			ENSG00000099968
			ENSG00000130940
			ENSG00000167377
			ENSG00000249459
			ENSG00000154928
			ENSG00000242802
			ENSG00000042088
			ENSG00000188229
			ENSG00000169116
			ENSG00000110958
			ENSG00000154269
			ENSG00000085224
			ENSG00000160551
			ENSG00000180071
			ENSG00000173218
			ENSG00000173818
			ENSG00000178460
			ENSG00000204764
			ENSG00000111445
			ENSG00000115694
			ENSG00000006016
			ENSG00000197771
			ENSG00000162782
			ENSG00000163006
			ENSG00000129071
			ENSG00000117614
			ENSG00000100298
			ENSG00000107625
			ENSG00000180376
			ENSG00000197461
			ENSG00000129691
			ENSG00000112715
			ENSG00000138395
			ENSG00000163961
			ENSG00000185499
			ENSG00000236765
			ENSG00000111647
			ENSG00000168556
			ENSG00000171311
			ENSG00000077254
			ENSG00000115274
			ENSG00000123104
			ENSG00000136371
			ENSG00000237247
			ENSG00000164850
			ENSG00000129493
			ENSG00000167380
			ENSG00000197622
			ENSG00000263002
			ENSG00000164715
			ENSG00000146476
			ENSG00000026297
			ENSG00000182315
			ENSG00000169550
			ENSG00000243509
			ENSG00000027001
			ENSG00000187605
			ENSG00000176236
			ENSG00000164104
			ENSG00000152484
			ENSG00000102053
			ENSG00000102226
			ENSG00000076513
			ENSG00000169398
			ENSG00000107201
			ENSG00000125888
			ENSG00000075914
			ENSG00000167491
			ENSG00000095564
			ENSG00000158636
			ENSG00000115750
			ENSG00000171940
			ENSG00000023572
			ENSG00000066336
			ENSG00000228146
			ENSG00000139718
			ENSG00000123416
			ENSG00000185917
			ENSG00000111536
			ENSG00000172315
			ENSG00000205863
			ENSG00000049768
			ENSG00000100918
			ENSG00000177595
			ENSG00000132466
			ENSG00000276023
			ENSG00000136244
			ENSG00000170948
			ENSG00000183255
			ENSG00000197181
			ENSG00000178878
			ENSG00000114933
			ENSG00000104998
			ENSG00000102977
			ENSG00000205835
			ENSG00000104472
			ENSG00000079101
			ENSG00000069399
			ENSG00000139351
			ENSG00000103152
			ENSG00000169884
			ENSG00000079393
			ENSG00000107518
			ENSG00000137267
			ENSG00000162004
			ENSG00000256771
			ENSG00000121858
			ENSG00000081721
			ENSG00000103404
			ENSG00000051341
			ENSG00000172046
			ENSG00000165494
			ENSG00000114670
			ENSG00000166803
			ENSG00000153879
			ENSG00000181092
			ENSG00000249961
			ENSG00000156384
			ENSG00000105723
			ENSG00000120279
			ENSG00000277791
			ENSG00000160957
			ENSG00000164182
			ENSG00000164485
			ENSG00000136694
			ENSG00000140682
			ENSG00000004700
			ENSG00000166295
			ENSG00000260230
			ENSG00000164190
			ENSG00000175505
			ENSG00000102738
			ENSG00000119048
			ENSG00000039650
			ENSG00000064545
			ENSG00000104689
			ENSG00000134248
			ENSG00000227074
			ENSG00000128283
			ENSG00000087191
			ENSG00000158435
			ENSG00000226858
			ENSG00000043143
			ENSG00000147669
			ENSG00000171045
			ENSG00000008517
			ENSG00000262911
			ENSG00000177084
			ENSG00000161542
			ENSG00000185163
			ENSG00000175279
			ENSG00000166321
			ENSG00000234954
			ENSG00000163322
			ENSG00000100865
			ENSG00000165804
			ENSG00000169291
			ENSG00000243156
			ENSG00000184571
			ENSG00000276644
			ENSG00000100292
			ENSG00000104365
			ENSG00000119772
			ENSG00000142949
			ENSG00000097007
			ENSG00000159958
			ENSG00000154188
			ENSG00000216937
			ENSG00000189046
			ENSG00000174606
			ENSG00000168101
			ENSG00000197170
			ENSG00000166510
			ENSG00000248167
			ENSG00000134107
			ENSG00000115947
			ENSG00000111328
			ENSG00000116194
			ENSG00000137976
			ENSG00000105141
			ENSG00000213029
			ENSG00000171791
			ENSG00000085840
			ENSG00000101236
			ENSG00000162999
			ENSG00000132341
			ENSG00000204086
			ENSG00000149930
			ENSG00000258366
			ENSG00000239672
			ENSG00000129173
			ENSG00000110713
			ENSG00000153250
			ENSG00000152076
			ENSG00000145675
			ENSG00000156127
			ENSG00000146857
			ENSG00000114853
			ENSG00000149218
			ENSG00000070831
			ENSG00000168148
			ENSG00000170820
			ENSG00000267060
			ENSG00000239697
			ENSG00000248871
			ENSG00000110108
			ENSG00000198369
			ENSG00000081148
			ENSG00000100206
			ENSG00000173273
			ENSG00000188761
			ENSG00000147862
			ENSG00000149346
			ENSG00000172466
			ENSG00000119969
			ENSG00000109917
			ENSG00000136936
			ENSG00000169895
			ENSG00000164543
			ENSG00000175395
			ENSG00000112238
			ENSG00000121060
			ENSG00000125735
			ENSG00000189051
			ENSG00000274736
			ENSG00000172409
			ENSG00000161955
			ENSG00000150630
			ENSG00000159377
			ENSG00000078549
			ENSG00000102572
			ENSG00000282130
			ENSG00000019549
			ENSG00000132376
			ENSG00000149289
			ENSG00000151490
			ENSG00000077463
			ENSG00000136859
			ENSG00000270181
			ENSG00000253729
			ENSG00000130427
			ENSG00000127252
			ENSG00000103005
			ENSG00000143319
			ENSG00000101745
			ENSG00000134215
			ENSG00000063587
			ENSG00000138617
			ENSG00000067066
			ENSG00000072121
			ENSG00000020426
			ENSG00000141552
			ENSG00000172410
			ENSG00000066427
			ENSG00000108465
			ENSG00000119574
			ENSG00000100968
			ENSG00000162594
			ENSG00000123594
			ENSG00000181026
			ENSG00000186714
			ENSG00000135828
			ENSG00000151657
			ENSG00000087074
			ENSG00000153233
			ENSG00000100142
			ENSG00000019995
			ENSG00000120656
			ENSG00000135336
			ENSG00000166261
			ENSG00000110944
			ENSG00000228049
			ENSG00000168872
			ENSG00000213918
			ENSG00000099804
			ENSG00000152454
			ENSG00000073050
			ENSG00000196368
			ENSG00000102287
			ENSG00000166938
			ENSG00000168137
			ENSG00000132670
			ENSG00000167397
			ENSG00000132780
			ENSG00000111875
			ENSG00000006194
			ENSG00000164399
			ENSG00000005483
			ENSG00000134398
			ENSG00000183576
			ENSG00000163833
			ENSG00000096401
			ENSG00000124701
			ENSG00000116251
			ENSG00000105429
			ENSG00000152661
			ENSG00000277140
			ENSG00000183762
			ENSG00000170325
			ENSG00000109111
			ENSG00000107854
			ENSG00000196584
			ENSG00000102882
			ENSG00000108344
			ENSG00000187147
			ENSG00000116254
			ENSG00000065057
			ENSG00000122691
			ENSG00000169592
			ENSG00000167065
			ENSG00000077097
			ENSG00000179600
			ENSG00000168452
			ENSG00000238134
			ENSG00000243897
			ENSG00000172795
			ENSG00000254647
			ENSG00000150991
			ENSG00000223496
			ENSG00000138085
			ENSG00000166548
			ENSG00000100483
			ENSG00000135318
			ENSG00000149923
			ENSG00000116717
			ENSG00000128191
			ENSG00000162300
			ENSG00000008128
			ENSG00000163563
			ENSG00000132646
			ENSG00000088970
			ENSG00000058056
			ENSG00000131142
			ENSG00000185291
			ENSG00000204590
			ENSG00000177606
			ENSG00000129473
			ENSG00000258643
			ENSG00000081059
			ENSG00000152193
			ENSG00000227739
			ENSG00000005156
			ENSG00000115137
			ENSG00000182545
			ENSG00000149798
			ENSG00000104738
			ENSG00000167257
			ENSG00000122386
			ENSG00000114487
			ENSG00000099954
			ENSG00000106952
			ENSG00000120868
			ENSG00000109881
			ENSG00000101412
			ENSG00000179627
			ENSG00000171858
			ENSG00000277848
			ENSG00000168769
			ENSG00000106144
			ENSG00000205309
			ENSG00000178093
			ENSG00000197121
			ENSG00000017427
			ENSG00000188996
			ENSG00000118245
			ENSG00000162669
			ENSG00000117724
			ENSG00000068097
			ENSG00000198646
			ENSG00000125611
			ENSG00000113522
			ENSG00000171681
			ENSG00000095787
			ENSG00000106780
			ENSG00000114779
			ENSG00000160469
			ENSG00000070950
			ENSG00000177374
			ENSG00000143207
			ENSG00000122824
			ENSG00000133863
			ENSG00000028137
			ENSG00000221829
			ENSG00000130713
			ENSG00000205718
			ENSG00000133422
			ENSG00000144724
			ENSG00000163904
			ENSG00000110324
			ENSG00000179168
			ENSG00000073146
			ENSG00000171056
			ENSG00000258724
			ENSG00000176058
			ENSG00000027697
			ENSG00000163794
			ENSG00000151065
			ENSG00000115392
			ENSG00000132436
			ENSG00000196663
			ENSG00000142182
			ENSG00000196262
			ENSG00000178473
			ENSG00000182247
			ENSG00000255150
			ENSG00000258436
			ENSG00000102974
			ENSG00000240344
			ENSG00000145794
			ENSG00000165730
			ENSG00000071655
			ENSG00000213923
			ENSG00000148229
			ENSG00000169627
			ENSG00000181625
			ENSG00000183336
			ENSG00000196090
			ENSG00000002745
			ENSG00000121988
			ENSG00000161692
			ENSG00000276910
			ENSG00000078246
			ENSG00000023191
			ENSG00000167522
			ENSG00000113721
			ENSG00000134899
			ENSG00000127947
			ENSG00000034533
			ENSG00000171792
			ENSG00000177889
			ENSG00000100647
			ENSG00000185250
			ENSG00000082196
			ENSG00000102699
			ENSG00000183324
			ENSG00000218823
			ENSG00000278637
			ENSG00000104419
			ENSG00000106278
			ENSG00000186364
			ENSG00000116670
			ENSG00000178295
			ENSG00000215788
			ENSG00000143776
			ENSG00000218819
			ENSG00000172273
			ENSG00000121417
			ENSG00000121764
			ENSG00000139842
			ENSG00000161609
			ENSG00000139372
			ENSG00000105329
			ENSG00000163239
			ENSG00000096717
			ENSG00000130024
			ENSG00000273936
			ENSG00000119401
			ENSG00000152464
			ENSG00000147596
			ENSG00000141198
			ENSG00000254087
			ENSG00000064655
			ENSG00000163932
			ENSG00000183208
			ENSG00000167543
			ENSG00000174282
			ENSG00000125818
			ENSG00000129484
			ENSG00000135925
			ENSG00000171612
			ENSG00000121879
			ENSG00000166848
			ENSG00000170734
			ENSG00000181222
			ENSG00000112706
			ENSG00000144504
			ENSG00000188994
			ENSG00000162069
			ENSG00000113845
			ENSG00000275111
			ENSG00000162738
			ENSG00000169876
			ENSG00000198393
			ENSG00000151006
			ENSG00000157036
			ENSG00000151014
			ENSG00000165916
			ENSG00000113456
			ENSG00000168883
			ENSG00000169372
			ENSG00000126456
			ENSG00000107371
			ENSG00000138375
			ENSG00000076248
			ENSG00000198768
			ENSG00000137875
			ENSG00000183828
			ENSG00000237190
			ENSG00000168685
			ENSG00000100325
			ENSG00000185361
			ENSG00000165512
			ENSG00000118058
			ENSG00000158402
			ENSG00000147854
			ENSG00000174013
			ENSG00000104833
			ENSG00000205861
			ENSG00000174371
			ENSG00000226384
			ENSG00000169139
			ENSG00000237155
			ENSG00000167670
			ENSG00000139304
			ENSG00000110801
			ENSG00000127334
			ENSG00000130701
			ENSG00000204923
			ENSG00000163629
[truncated: 113 more rows]

## Sheet: Figure S2
Figure S2b - dsODN				Figure S2A - ssODN
	% GFP positive cells				% GFP positive cells
	untreated	siRNA CDC7			Untreated	siRNA CDC7
replicate 1	0.62	0.72		replicate 1	14.7	16.5
replicate 2	0.59	0.93		replicate 2	15	17
Figure S2c
	fold change in gene expression
	NT	siRNA CDC7
replicate 1	1	0.361734
replicate 2	1	0.547716
replicate 3	1	0.39708
Figure S2d - viability at different concentrations
	% viable cells over untransfected
uM XL413	replicate 1	replicate 2	replicate 3
1	102	94	101
3.3	97	99	99
10	96	94	99
33.3	82	88	87
100	58	65	68
333	37	41	43
Figure S2e - viability over time
	% viable cells
	replicate 1	replicate 2	replicate 3
0h	94	96	91
3h	93	94	93
6h	94	91	93
16h	93	87	90
20h	89	91	96
24h	92	93	88
of 33uM XL413 treatment

## Sheet: Figure S3
Figure S3c- WB
Figure S3d - WB quantification
	relative signal over GAPDH
	no drug	XL413
replicate 1	0.578829	0.914842
replicate 2	0.530474	0.884422
replicate 3	0.403397	0.599562

## Sheet: Figure S4
Figure S4e - HSPC viability
		edited
uM XL413	unedited	replicate 1	replicate 2
0	95.9	85.4	85.5
5	93.9	74.1	81
30	92.9	69.1	76.1
60	91.8	72.6	70.6

## Sheet: Figure S5
Figure S5d- T cell biallelic editing
	% BFP pos		% mCh+BFP pos		% mCherry pos
uM XL413	Donor 1	Donor 2	Donor 1	Donor 2	Donor 1	Donor 2
0	5.29	4.46	0.62	0.57	6.4	5.96
3.3	7.85	7.08	0.66	0.98	6.95	6.99
10	6.35	9.34	0.84	1.12	7.96	7.09
33	8.78	11.3	1.45	1.99	8.26	8.37

[truncated: 4 more sheets: Figure S6, Figure S7, Figure S8, Figure S9]
